# Supplementary material for: Long Non-Coding RNA and Alternative Splicing Modulations in Parkinson's Leukocytes Identified by RNA Sequencing
Source: PLoS Comput Biol. 2014 Mar 20;10(3):e1003517. doi: 10.1371/journal.pcbi.1003517 (PMC3961179; doi:10.1371/journal.pcbi.1003517)
Supplement: Table S1 — RNA-seq libraries read counts and genome mapping statistics, and clinical parameters of the patients and control volunteers from which blood leukocyte RNA was collected. (XLSX) [file pcbi.1003517.s007.xlsx]

## Sheet: S1B_RNA-Seq libraries
Table S1A
A summary of RNA-Seq libraries mapping (Genome alignment conducted through BioScope version 1.2)
Library number	Sample	Type	total reads	mapped reads	%_mapped_reads	filtered_reads	%_filtered_reads	reads_mapped_not_filtered(%)	reads_with_too_many_mappings(>10)(%)	reads_with_#_mappings_in_proper_range(n<10)(%)	reads_uniquely_aligned(score.clear_zone=5)(%)	reads_uniquely_aligned_to_junctions(%)	reads_uniquely_aligned_to_known_junctions(%)	filtered reads
1	WT1_1*	HC1	84846233	46875461	55.2	33799831	39.8	19,695,678(100)	1942600(9.9)	17,753,078(90.1)	12,676,606(64.4)	684479(3.5)	678,349(3.4)
2	WT2	HC2	76337057	41413564	54.3	29145971	38.2	18,126,787(100)	1,759,507(9.7)	16,367,280(90.3)	11,315,525(62.4)	601,398(3.3)	595,897(3.3)
3	WT3	HC3	105795177	70400799	66.5	18664844	17.6	53,940,774(100)	5,096,578(9.4)	48,844,196(90.6)	39,214,150)72.7)	1,381,775(2.6)	1,367,815(2.5)
4	WT4	PD1_pre	108979648	74715594	68.8	25715594	23.6	51911759(100)	5,267,058(10.1)	46,644,701(89.9)	36,767,002(70.8)	1,879,050(3.6)	1,862,388(3.6)
5	WT5	PD1_post_ON	111910462	74845764	66.9	28616765	25.6	51,873,343(100)	5,408,912(10.4)	46,464,431(89.6)	36,851,875(71)	1,969,051(3.8)	1,951,560(3.8)
6	WT6	PD1_post_OFF	88725203	58554692	66	32071629	36.1	31,544,089(100)	3,214,932(10.2)	28,329,157(89.8)	22,208,868(70.4)	1,121,670(3.6)	1,111,116(3.5)
7	WT7	PD2_pre	75174576	53293020	70.9	13765668	18.3	40,995,395(100)	4,302,101(10.5)	36,693,294(89.5)	29,183,361(71.2)	1,288,226(3.1)	1,276,061(3.1)
8	WT8	PD2_post_ON	92844830	64019405	69	24872707	26.8	41730391(100)	4787441(11.5)	36,942,950(88.5)	27,960,987(67)	1,527,897(3.7)	1,513,795(3.6)
9	WT9	PD2_post_OFF	82138411	56963802	69.4	27366859	33.3	34425884(100)	3480070(10.1)	30945814(89.9)	25,602,593(74.4)	838,014(2.4)	829,634(2.4)
10	WT10	PD3_pre	90119280	63312296	70.3	34466063	38.2	33,350,153(100)	3,758,584(11.3)	29,592,569(88.7)	23,048,664(69.1)	1,441,881(4.3)	1,430,086(4.3)
11	WT11	PD3_post_ON	97574964	66120122	67.8	32961556	33.8	38,494,901(100)	3,957,255(10.3)	34,537,646(89.7)	27,499,116(71.4)	1,303,437(3.4)	1,291,531(3.4)
12	WT12	PD3_post_OFF	83699638	49654436	59.3	32130598	38.4	22,785,104(100)	2,467,470(10.8)	20,317,634(89.2)	14,598,559(64.1)	844,914(3.7)	837,114(3.7)
* An additional RNA-Seq sample from the same healthy control volunteers RNA sample is given under the GEO dataset (WT1_2).

## Sheet: S1A_clinical_description
Table S1B
A summary of RNA-Seq libraries mapping (Genome alignment conducted through BioScope version 1.2)
PD patients	Age	Gender	DBS	BMI	White blood cells count	Red blood cells count	UPDRS-III pre-DBS on DRT	UPDRS-III pre-DBS OFF DRT	UPDRS-III post-DBS on stim on DRT	UPDRS-III post-DBS on DRT off stim	UPDRS-III post-DBS off DRT on stim	UPDRS-III post-DBS off DRT off stim
1	57	male	bilateral	22.6422	10.3	4.75	23	54	5	14	61	64
2	52	male	bilateral	22.3403	9.2	4.56	3	21	2	4	7	21
3	49	male	bilateral	27.7	6.8	5.05	18	63	2	4	Na	Na
control volunteers	Age	Gender	BMI	White blood cells count	Red blood cells count
1	50	male	24.7	6.2	5.13
2	63	male	22.3	10	5.46
3	59	male	25.5	9.2	4.61
