# Supplementary material for: Long Non-Coding RNA and Alternative Splicing Modulations in Parkinson's Leukocytes Identified by RNA Sequencing
Source: PLoS Comput Biol. 2014 Mar 20;10(3):e1003517. doi: 10.1371/journal.pcbi.1003517 (PMC3961179; doi:10.1371/journal.pcbi.1003517)
Supplement: Table S2 — RNA-Seq analysis results of PD patients' blood leukocytes detects lncRNAs (pre- and post-DBS on and off stimulation). (XLSX) [file pcbi.1003517.s008.xlsx]

## Sheet: S2A_ALL.COUNTS
Table S2A
EnsEMBL transcript ID	WT_1	WT_2	WT_3	WT_4	WT_7	WT_10	WT_5	WT_8	WT_11	WT_6	WT_9	WT_12
ENST00000229465	126	276	288	159	101	74	118	97	164	181	225	62
ENST00000230113	4	1	1	2	4	3	1	0	3	3	3	3
ENST00000244820	7	11	6	4	1	1	0	9	6	1	13	2
ENST00000253470	1	6	4	2	0	4	0	2	6	8	2	2
ENST00000262354	1	14	4	8	5	3	7	7	7	6	18	0
ENST00000289890	72	160	135	103	56	58	88	84	131	111	136	77
ENST00000295112	46	50	76	44	31	46	28	16	61	48	31	28
ENST00000297163	9	11	10	2	6	2	5	6	3	2	9	2
ENST00000301683	17	22	19	47	19	14	33	8	13	44	18	12
ENST00000304425	92	253	80	77	34	74	67	82	161	76	151	68
ENST00000304751	7	1	9	1	10	3	2	0	2	2	8	1
ENST00000306533	12	5	3	5	5	5	3	5	5	11	6	3
ENST00000311990	61	71	72	71	48	46	66	41	72	55	74	28
ENST00000313064	7	9	9	6	12	7	5	8	8	7	20	5
ENST00000313156	301	202	186	169	63	122	181	85	185	112	246	92
ENST00000313495	24	40	32	23	28	22	31	24	32	55	37	21
ENST00000314481	4	13	3	3	2	4	8	3	7	12	10	0
ENST00000314957	3	3	3	5	1	2	1	1	0	0	2	2
ENST00000315707	834	1143	1662	2537	2734	1151	946	476	1295	1423	697	189
ENST00000316786	55	76	67	37	36	92	31	13	60	67	54	46
ENST00000317122	90	89	99	106	53	80	70	31	64	70	58	50
ENST00000317292	1	3	3	1	1	0	3	2	1	3	4	0
ENST00000317596	102	115	41	118	42	34	62	34	57	167	55	31
ENST00000319682	83	48	138	118	24	35	50	48	71	108	78	27
ENST00000320372	2	3	1	3	3	4	0	0	1	0	1	0
ENST00000321214	3	9	2	1	0	0	2	3	0	1	4	2
ENST00000322220	9	16	11	10	10	11	9	4	10	11	18	5
ENST00000322353	208	452	503	488	431	377	316	238	431	333	316	219
ENST00000323355	2	7	6	3	4	2	3	1	6	1	13	3
ENST00000324348	32	28	50	38	17	27	9	21	21	24	14	22
ENST00000324988	4	3	1	1	0	1	2	0	1	2	6	0
ENST00000325042	1	0	4	6	2	7	1	3	4	1	6	3
ENST00000325660	6	4	3	1	2	7	1	1	2	2	9	3
ENST00000325963	126	147	180	144	90	83	66	42	105	110	71	61
ENST00000326734	17	58	64	31	16	38	41	26	66	36	54	31
ENST00000328344	4	19	12	8	4	4	5	7	18	7	15	7
ENST00000329309	3	1	3	1	4	4	1	1	3	3	7	0
ENST00000330493	23	4	3	2	2	0	5	1	3	7	0	0
ENST00000330602	4	4	6	4	6	7	2	2	5	6	5	6
ENST00000331057	25	28	43	30	31	19	20	16	34	22	25	11
ENST00000332440	7	1	1	4	3	0	2	1	2	6	4	5
ENST00000333482	7	40	26	22	6	5	14	14	29	22	34	9
ENST00000333487	66	65	57	62	32	54	37	36	46	38	61	35
ENST00000334146	154	336	361	325	388	176	101	126	218	212	140	131
ENST00000334165	6	2	2	4	1	1	2	2	3	6	7	1
ENST00000338573	2	4	9	3	0	8	6	4	8	8	4	1
ENST00000339009	4	24	12	14	1	6	6	7	11	11	25	4
ENST00000339021	3	3	3	6	6	0	7	9	3	1	4	1
ENST00000340510	185	275	206	157	79	102	198	94	195	185	258	120
ENST00000340585	22	12	11	9	9	15	10	11	10	6	13	3
ENST00000340779	2	1	7	8	7	0	0	2	2	3	5	2
ENST00000342892	142	188	125	131	92	35	119	54	91	164	110	39
ENST00000343087	3	6	2	6	2	0	1	4	1	2	2	3
ENST00000343987	54	71	49	84	65	61	53	14	45	43	44	18
ENST00000348993	180	237	205	210	162	137	140	104	194	142	201	123
ENST00000352271	35	32	26	33	25	10	29	21	30	40	74	11
ENST00000354425	4	1	3	1	0	4	3	1	3	2	1	2
ENST00000354527	1	0	2	0	0	0	3	0	2	3	0	0
ENST00000354642	6	16	7	7	1	6	6	5	8	2	11	3
ENST00000354752	459	791	1334	958	816	723	455	390	756	504	443	381
ENST00000355837	36	22	18	22	7	8	15	21	19	15	19	6
ENST00000355965	1244	2057	3285	3500	2972	2432	1529	1278	1792	2087	1194	1437
ENST00000356006	48	78	65	63	72	42	42	45	66	59	74	36
ENST00000356133	1	3	1	1	0	0	3	4	2	2	4	0
ENST00000356499	29	30	41	30	24	26	13	17	27	19	11	12
ENST00000356684	21	19	24	22	7	14	13	15	26	9	18	6
ENST00000357045	86	85	153	111	75	77	55	45	66	64	30	38
ENST00000357401	49	55	84	54	16	16	37	18	57	49	30	24
ENST00000357671	14	30	13	6	13	6	11	4	6	10	8	4
ENST00000357802	29065	67754	132427	88601	125704	80047	62320	35662	49015	83550	22475	56744
ENST00000359806	1	0	1	5	1	0	3	3	1	2	4	1
ENST00000359823	1	3	0	0	0	0	7	1	4	1	3	0
ENST00000360035	3	0	2	3	1	1	1	0	5	0	1	2
ENST00000360083	7	12	5	5	2	2	4	3	10	2	15	2
ENST00000360785	66	12	38	49	19	11	21	18	36	34	25	18
ENST00000366097	3	1	0	4	1	3	3	2	1	1	5	0
ENST00000366109	4	3	2	3	2	0	2	7	3	1	1	1
ENST00000366110	11	17	10	25	4	24	22	11	21	13	53	15
ENST00000366134	16	53	50	35	43	33	8	10	25	39	16	28
ENST00000366136	1	5	2	0	1	0	2	3	5	2	13	2
ENST00000366140	3	0	2	2	0	3	0	1	1	1	0	1
ENST00000366152	215	388	250	221	115	133	227	135	292	275	331	119
ENST00000366153	4	13	6	6	0	1	11	8	2	9	7	2
ENST00000366167	1211	1581	2288	1836	1519	1236	1234	810	1515	1436	1077	768
ENST00000366172	11	22	8	13	5	4	14	15	3	19	24	4
ENST00000366181	40	62	34	38	31	29	50	28	56	57	59	26
ENST00000366185	138	270	190	191	87	125	177	119	210	218	306	101
ENST00000366209	66	140	69	89	34	39	58	50	97	119	110	41
ENST00000366218	337	520	546	665	377	486	332	138	354	466	167	266
ENST00000366259	6	4	1	2	4	2	1	1	3	1	4	2
ENST00000366278	9	9	8	8	5	11	4	6	9	10	6	2
ENST00000366287	92	161	198	165	126	91	72	72	131	126	81	50
ENST00000366312	5	4	0	1	1	4	3	0	3	1	10	1
ENST00000366314	1	3	0	1	0	0	0	1	3	1	0	0
ENST00000366321	8	7	16	9	6	2	3	5	8	6	7	2
ENST00000366322	406	236	264	286	146	148	311	122	135	317	183	100
ENST00000366375	5	5	5	1	2	5	4	3	4	7	4	4
ENST00000366397	6	12	3	5	5	2	5	3	11	2	3	2
ENST00000366405	6	8	8	7	10	2	7	3	18	4	9	4
ENST00000366408	178	267	381	405	473	294	143	236	197	305	255	219
ENST00000366424	4	4	3	4	2	3	1	2	4	1	2	1
ENST00000366527	863	1564	1540	1171	941	694	826	706	1382	1109	1240	638
ENST00000367003	889	1728	1924	1961	1595	1415	963	829	1539	1298	1131	726
ENST00000367477	15	33	41	38	34	15	12	21	28	77	18	32
ENST00000367563	14	21	11	12	5	3	3	4	10	7	9	9
ENST00000369027	2	4	2	5	1	0	1	1	0	3	2	2
ENST00000369391	36	40	45	53	10	28	39	18	31	40	19	14
ENST00000369605	1	9	1	10	13	7	3	5	5	7	5	4
ENST00000369843	443	324	281	247	225	202	181	98	188	241	165	134
ENST00000369884	3	5	2	10	4	0	1	3	2	5	2	3
ENST00000370344	3	8	9	17	7	4	3	9	6	4	16	6
ENST00000371487	11	4	1	9	4	2	2	2	8	5	6	4
ENST00000371639	197	521	239	178	188	166	93	88	249	180	264	185
ENST00000371865	2	1	1	1	0	0	1	2	4	3	2	1
ENST00000371970	2	6	3	3	1	1	2	5	3	3	4	4
ENST00000372490	38	27	31	36	20	44	20	15	35	26	34	23
ENST00000373226	7	11	7	10	6	7	10	3	5	5	5	3
ENST00000373384	4	4	3	0	2	4	0	1	5	0	2	3
ENST00000373508	7	7	1	4	2	7	3	6	2	3	1	2
ENST00000373604	6	15	25	12	11	4	10	8	5	2	7	2
ENST00000374014	8	20	6	6	10	4	2	3	6	9	11	4
ENST00000374922	2	11	17	8	11	3	5	5	13	6	4	9
ENST00000375465	3	2	0	2	1	1	1	0	0	0	2	0
ENST00000376025	104	22	21	28	15	37	23	8	55	12	23	27
ENST00000376445	35	36	40	42	19	33	17	15	34	25	16	16
ENST00000376482	63	29	35	50	34	40	19	27	20	24	22	30
ENST00000376593	18	22	9	6	9	8	11	11	15	13	14	3
ENST00000376609	53	57	44	37	37	23	35	23	53	40	83	36
ENST00000376678	10	20	3	16	11	12	10	5	10	11	12	6
ENST00000376800	10	11	5	5	4	2	4	8	6	9	7	2
ENST00000376935	2	1	2	0	0	0	1	0	1	1	3	3
ENST00000377121	3	2	2	0	2	1	0	0	1	4	3	0
ENST00000377178	11	11	6	2	3	1	6	4	5	3	12	4
ENST00000377300	22	31	37	20	19	22	29	13	24	17	23	5
ENST00000377407	4	14	7	10	1	3	6	3	9	6	16	2
ENST00000377547	5	8	5	1	1	3	0	2	4	0	4	4
ENST00000377613	4	0	2	0	2	0	3	1	1	2	0	0
ENST00000377977	1254	545	854	1859	2784	648	836	308	669	929	650	558
ENST00000378016	4	5	4	0	2	0	2	3	0	1	4	0
ENST00000378140	83	320	479	272	247	279	169	144	203	251	213	103
ENST00000378769	38	47	66	28	18	45	20	14	35	22	18	39
ENST00000379053	27	27	30	41	25	18	24	9	22	34	32	6
ENST00000379093	73	128	78	123	80	101	74	41	90	88	90	54
ENST00000379317	2	1	0	1	3	2	5	1	2	0	5	0
ENST00000379355	9	10	3	8	4	6	9	11	6	7	13	3
ENST00000379770	3	11	5	4	8	2	5	5	8	8	11	8
ENST00000379928	2172	2744	3653	3430	3130	2711	1553	1142	2702	2010	1650	1274
ENST00000380008	8	19	4	6	2	5	10	2	3	16	11	3
ENST00000380711	12	12	13	4	3	11	8	8	7	11	13	7
ENST00000380888	30	1	16	3	15	13	3	6	10	1	24	7
ENST00000380970	332	905	1137	763	904	520	486	180	435	409	447	170
ENST00000381106	2	5	8	6	13	3	8	3	6	5	11	0
ENST00000381217	4	3	7	2	0	10	2	3	3	1	2	2
ENST00000381475	109	257	166	127	53	44	84	122	158	219	237	50
ENST00000382045	7	14	10	6	1	3	5	5	2	3	5	5
ENST00000382133	1	1	3	3	2	1	1	2	2	2	0	1
ENST00000382488	7	4	11	1	2	6	9	1	11	2	12	1
ENST00000382649	221	280	476	386	288	289	247	150	333	303	186	187
ENST00000382849	4	8	0	4	1	2	0	0	2	5	3	3
ENST00000383331	355	388	312	212	197	266	193	151	393	261	221	219
ENST00000383461	12	4	8	7	4	4	13	7	6	13	11	3
ENST00000388909	6	9	5	4	4	3	11	7	9	8	4	2
ENST00000389283	6361	5698	6645	6497	5254	5208	4503	3137	4993	5888	4782	3482
ENST00000389897	5	16	11	11	9	14	6	5	10	3	14	9
ENST00000390540	2	0	2	1	1	0	0	1	0	0	3	1
ENST00000391359	9	13	8	6	0	6	5	13	10	9	12	3
ENST00000391625	43	186	2	27	3	5	54	18	9	28	69	3
ENST00000392371	2013	3469	3778	4289	3553	2832	2466	1930	2726	2877	2471	1596
ENST00000392471	7	6	5	7	8	15	15	5	20	19	15	11
ENST00000392929	138	250	179	152	101	84	116	97	152	173	201	62
ENST00000392963	2	2	0	0	1	1	3	0	3	0	0	0
ENST00000393264	25	75	1	15	0	0	22	11	4	21	30	4
ENST00000393507	341	351	267	345	200	270	255	144	205	334	247	212
ENST00000394183	220	506	497	378	261	186	244	222	337	319	426	156
ENST00000394512	7984	10621	10755	10750	7258	7239	7916	5260	8356	9132	9032	5036
ENST00000396880	1	1	0	0	0	1	0	4	1	2	1	2
ENST00000396885	19	9	9	13	3	3	9	2	10	23	7	5
ENST00000397184	39	29	36	11	19	27	28	12	27	32	23	22
ENST00000397264	54	66	67	54	57	60	62	42	59	50	47	32
ENST00000397346	1	10	4	0	0	1	1	2	2	2	1	2
ENST00000397645	14	9	13	19	4	16	10	9	14	18	17	5
ENST00000397864	2	4	4	0	1	6	4	3	5	4	1	0
ENST00000398377	4	7	4	3	0	1	2	1	3	7	3	1
ENST00000398664	4	0	5	0	7	12	1	4	13	0	4	3
ENST00000398777	4	5	0	1	0	2	1	0	2	2	1	0
ENST00000398849	116	283	221	152	102	87	111	88	149	157	208	83
ENST00000399003	100	119	102	163	49	118	109	20	83	186	59	58
ENST00000399123	24	49	69	32	22	18	41	26	40	40	70	13
ENST00000399125	4	1	2	0	3	1	0	0	1	3	2	0
ENST00000399186	34	18	14	11	11	12	26	19	14	17	9	5
ENST00000399247	899	1416	1061	1047	542	656	755	394	890	1078	596	565
ENST00000399702	674	859	663	541	358	393	488	367	569	540	742	334
ENST00000399711	3	0	3	0	0	1	4	0	2	2	0	0
ENST00000399760	56	153	42	34	45	43	49	33	59	86	97	25
ENST00000399869	2	1	0	3	0	1	2	0	2	3	2	1
ENST00000399870	339	715	405	405	230	183	358	279	369	435	580	190
ENST00000400153	27	31	20	30	30	42	7	3	33	14	14	36
ENST00000400282	199	236	488	299	275	221	151	126	273	152	201	116
ENST00000400306	25	44	15	41	9	5	17	12	23	26	26	6
ENST00000400362	60	39	59	35	36	22	25	24	31	37	25	22
ENST00000400385	88	44	51	53	28	27	61	23	29	28	44	21
ENST00000400430	20	48	43	33	24	19	31	26	31	45	58	18
ENST00000400432	3	11	4	1	3	1	3	1	1	3	4	1
ENST00000400574	2	3	4	3	2	2	3	0	4	3	1	1
ENST00000400593	53	6	15	10	7	9	12	11	14	14	12	7
ENST00000400768	4	0	1	4	1	1	3	3	0	1	0	1
ENST00000400892	26	38	24	12	5	10	17	8	17	22	12	8
ENST00000400902	7	0	5	4	1	2	0	1	2	6	1	3
ENST00000400946	4	3	5	7	2	0	2	2	4	4	4	1
ENST00000400982	16	14	29	22	26	9	11	10	11	17	15	8
ENST00000400985	1	3	2	1	0	1	1	0	0	0	4	1
ENST00000401008	124	287	91	123	43	50	119	125	182	199	319	81
ENST00000401043	2	9	0	6	6	4	5	8	6	5	12	1
ENST00000402410	40	124	108	79	87	73	39	53	84	56	84	57
ENST00000403371	19	46	64	101	69	51	26	35	40	74	30	50
ENST00000407889	1	0	1	4	0	2	2	0	0	0	0	0
ENST00000409590	2	1	2	0	0	2	3	1	3	1	0	2
ENST00000409758	31	47	30	38	11	16	19	18	47	25	45	14
ENST00000409910	1	13	1	3	3	5	4	5	4	2	6	5
ENST00000411427	105	211	257	116	65	54	68	32	47	80	54	21
ENST00000411433	435	202	237	246	223	248	183	132	211	179	204	130
ENST00000411436	4	11	5	5	2	3	6	2	6	5	3	5
ENST00000411439	4	1	1	3	0	2	5	1	2	4	3	2
ENST00000411451	6	4	6	7	3	5	2	1	7	9	6	1
ENST00000411453	33	3	30	31	17	7	11	6	7	21	7	12
ENST00000411479	1	1	4	4	0	0	2	3	0	5	2	0
ENST00000411509	3	10	4	1	4	0	3	5	8	11	8	4
ENST00000411512	586	1300	1123	913	685	528	662	598	959	824	1130	408
ENST00000411542	165	219	158	141	82	78	135	122	166	178	236	70
ENST00000411553	491	332	486	491	467	386	202	124	398	215	200	214
ENST00000411561	380	730	707	686	455	401	444	351	674	572	708	315
ENST00000411575	516	706	873	965	800	629	526	358	570	654	415	290
ENST00000411599	7	12	5	10	6	4	8	1	5	8	15	3
ENST00000411643	4	3	8	7	1	6	5	0	10	18	4	3
ENST00000411694	6	0	4	1	1	2	4	0	2	1	6	4
ENST00000411710	11	7	18	14	8	8	7	10	13	9	17	2
ENST00000411746	6	22	18	3	2	5	1	1	5	2	8	3
ENST00000411759	2	0	0	1	1	2	5	0	1	1	3	1
ENST00000411776	9	2	13	4	1	2	3	1	2	4	2	0
ENST00000411780	362	345	158	93	88	65	162	141	174	216	332	98
ENST00000411790	73	142	74	75	31	38	115	75	108	88	198	27
ENST00000411797	5	28	8	9	0	0	4	1	2	10	7	3
ENST00000411804	64	133	210	264	178	151	117	77	138	141	128	63
ENST00000411815	2	4	3	2	1	2	5	0	5	2	8	2
ENST00000411838	8	17	12	15	5	3	0	6	16	5	21	1
ENST00000411846	57	87	28	25	17	43	24	24	109	39	53	34
ENST00000411847	3	3	0	1	4	1	1	1	2	3	1	0
ENST00000411856	2	17	7	6	0	3	17	1	12	9	12	2
ENST00000411862	8	1	2	1	1	1	6	2	0	11	7	4
ENST00000411879	69	183	91	73	46	38	75	52	88	104	140	37
ENST00000411895	3	7	9	2	4	5	4	0	5	8	6	6
ENST00000411904	6	6	5	3	9	4	11	2	6	9	3	2
ENST00000411906	10	8	12	16	4	6	11	4	12	11	11	4
ENST00000411949	5	19	3	10	2	8	4	4	8	5	8	4
ENST00000411956	5	9	7	15	6	13	8	7	7	3	8	10
ENST00000411969	568	1047	693	576	547	610	475	347	603	631	720	453
ENST00000411981	12	12	3	7	1	5	5	7	12	9	10	2
ENST00000411992	1	3	1	0	0	1	1	2	0	2	1	0
ENST00000411998	632	1040	1209	1007	749	782	819	396	723	780	700	448
ENST00000412065	30	40	17	26	15	14	19	19	30	22	36	9
ENST00000412068	8	9	7	9	2	2	5	4	10	2	18	3
ENST00000412084	9	18	599	12	3	228	11	2	315	5	0	158
ENST00000412085	44	40	52	40	44	43	25	17	45	50	26	16
ENST00000412091	2	2	2	3	0	0	0	0	0	0	1	0
ENST00000412098	16	96	27	34	8	13	16	31	26	42	61	18
ENST00000412102	1	2	1	1	4	0	2	3	0	8	2	0
ENST00000412114	7	59	17	17	17	12	13	17	23	42	42	7
ENST00000412122	3	2	1	2	0	1	2	1	3	2	4	0
ENST00000412137	5	17	10	10	10	0	12	11	4	15	15	4
ENST00000412143	9	13	6	7	4	13	3	5	8	5	6	6
ENST00000412149	9	1	0	0	0	0	3	6	2	1	10	1
ENST00000412161	72	42	73	64	19	18	101	58	56	66	87	23
ENST00000412178	388	293	246	326	183	210	211	119	214	242	174	141
ENST00000412181	43	21	26	14	16	12	35	15	13	21	35	17
ENST00000412203	13	9	12	7	5	7	15	4	18	6	16	6
ENST00000412218	34	36	28	34	32	35	32	19	45	45	57	19
ENST00000412224	19	21	20	17	9	9	10	7	13	12	11	5
ENST00000412228	13	6	5	3	0	0	1	1	3	3	3	1
ENST00000412240	7	3	6	3	1	0	12	2	6	2	3	4
ENST00000412242	31	37	47	22	26	21	19	16	30	54	25	19
ENST00000412262	3	18	5	0	0	0	0	1	0	0	2	0
ENST00000412266	17	16	20	16	20	18	13	17	23	10	25	11
ENST00000412276	14	20	24	12	8	10	21	11	15	31	29	13
ENST00000412293	18	29	11	22	13	15	17	11	20	20	15	18
ENST00000412294	3	11	3	7	3	1	7	6	4	10	9	0
ENST00000412339	6	3	6	5	5	2	1	2	6	4	3	4
ENST00000412349	14	8	6	2	4	2	4	4	9	5	8	5
ENST00000412353	36	43	35	30	20	21	20	23	25	31	59	24
ENST00000412360	3	3	1	8	2	1	7	1	2	4	4	2
ENST00000412362	1	4	0	0	1	3	1	0	1	2	7	0
ENST00000412369	12	64	13	38	17	3	43	41	19	70	67	4
ENST00000412376	695	854	811	806	305	326	737	473	796	993	1028	286
ENST00000412381	9	7	5	9	3	7	5	1	8	7	13	3
ENST00000412387	135	517	143	153	41	40	87	72	118	198	161	44
ENST00000412409	53	423	177	194	87	87	309	144	198	283	346	67
ENST00000412410	15	37	18	14	19	18	14	15	21	24	21	17
ENST00000412422	7	5	4	5	0	3	11	10	8	11	13	3
ENST00000412445	21	47	56	31	25	15	55	30	39	53	69	20
ENST00000412500	9	1	0	2	1	2	1	4	1	4	6	1
ENST00000412549	5	31	4	5	1	2	3	4	3	13	2	3
ENST00000412553	6	3	1	3	0	0	0	0	0	1	5	0
ENST00000412563	37	82	57	47	18	18	36	19	53	55	86	21
ENST00000412643	58	109	57	71	15	30	58	39	72	93	105	38
ENST00000412647	3	7	2	4	0	1	9	1	0	1	1	0
ENST00000412652	42	64	38	41	24	25	36	35	48	47	54	29
ENST00000412654	17	35	32	43	81	51	26	14	46	16	23	13
ENST00000412656	11	14	15	6	14	10	9	14	11	6	17	12
ENST00000412669	4	19	20	11	20	8	14	10	6	17	14	5
ENST00000412672	11	20	20	2	2	1	10	12	21	10	18	9
ENST00000412690	146	448	160	167	47	89	121	79	153	284	163	84
ENST00000412701	111	98	87	35	9	14	80	84	65	103	101	19
ENST00000412712	11	1	4	6	9	2	6	4	4	6	6	0
ENST00000412722	14	26	21	13	4	4	14	11	29	11	32	8
ENST00000412730	1	2	9	1	1	2	1	1	4	2	5	1
ENST00000412749	84	87	114	110	80	73	72	57	97	61	110	55
ENST00000412754	30	56	29	36	19	23	23	25	45	39	51	9
ENST00000412759	2	1	1	0	1	1	1	1	1	0	2	5
ENST00000412772	34	82	43	63	32	72	23	15	50	63	17	47
ENST00000412781	31	68	21	50	20	12	25	27	21	41	39	13
ENST00000412789	11	18	18	6	9	10	6	7	14	18	18	10
ENST00000412797	29	37	30	22	10	8	21	8	20	24	39	10
ENST00000412798	32	25	6	17	7	10	15	18	23	27	23	12
ENST00000412800	1	2	0	3	1	1	2	0	5	1	0	0
ENST00000412804	7	16	16	17	11	16	17	3	6	19	9	1
ENST00000412811	15	45	39	25	6	12	28	20	29	36	49	9
ENST00000412812	513	667	783	500	374	782	438	246	676	640	322	393
ENST00000412822	3	48	22	17	10	3	30	14	12	33	42	4
ENST00000412838	37	19	29	45	18	54	16	16	18	39	22	24
ENST00000412855	2	1	1	7	3	2	1	1	1	3	1	3
ENST00000412896	81	111	110	142	223	129	95	116	112	168	104	89
ENST00000412900	1	11	5	1	6	5	3	3	4	7	5	6
ENST00000412906	13	12	15	16	8	8	11	5	8	16	17	2
ENST00000412918	505	651	305	359	109	139	463	247	276	489	622	110
ENST00000412954	3	1	1	0	0	1	2	1	1	1	1	1
ENST00000412972	512	742	397	352	169	209	340	277	458	382	745	255
ENST00000412995	25	32	22	29	16	13	17	10	27	15	15	14
ENST00000413004	20	35	26	16	6	24	23	13	23	32	30	5
ENST00000413005	29	49	30	28	13	15	15	24	24	36	39	18
ENST00000413035	124	227	119	179	80	86	118	86	177	160	184	101
ENST00000413042	11	34	46	8	13	6	7	3	12	9	6	7
ENST00000413043	5	6	1	1	4	2	5	4	4	4	5	3
ENST00000413053	3	2	0	1	0	1	0	2	0	2	6	0
ENST00000413056	4	2	2	7	1	4	6	2	3	7	1	2
ENST00000413063	1	1	0	0	0	1	1	1	0	0	2	2
ENST00000413077	17	13	23	27	18	19	24	24	24	5	12	18
ENST00000413088	3	0	2	1	0	0	1	0	0	1	1	3
ENST00000413124	3	2	0	0	2	0	2	0	0	1	2	0
ENST00000413129	2	4	0	4	1	1	4	1	3	0	3	0
ENST00000413145	92	118	186	142	168	111	70	62	113	121	100	93
ENST00000413179	25	47	57	63	31	37	34	10	33	35	23	23
ENST00000413220	7	16	11	7	15	13	3	7	17	1	10	15
ENST00000413221	46	72	120	56	56	49	66	57	65	47	63	31
ENST00000413231	8	18	19	5	1	7	12	8	13	8	32	9
ENST00000413234	280	388	546	372	345	234	249	240	339	359	272	212
ENST00000413238	5	3	5	3	1	2	3	0	2	1	1	4
ENST00000413240	27	33	28	15	9	15	18	13	29	27	38	13
ENST00000413244	16	36	10	13	12	8	12	6	17	26	17	6
ENST00000413246	2	1	1	0	0	0	3	4	0	1	0	0
ENST00000413249	24	28	22	24	17	5	32	32	15	64	55	6
ENST00000413269	1892	3339	1930	2771	619	1679	2243	508	1969	4379	1052	1089
ENST00000413271	1	2	0	2	0	0	0	1	0	0	4	0
ENST00000413286	23	19	10	22	15	14	20	10	15	18	17	10
ENST00000413290	14	51	14	35	11	18	32	30	18	48	50	11
ENST00000413304	2	26	7	8	5	4	7	5	8	10	13	8
ENST00000413311	9	10	10	8	17	2	2	7	17	6	7	5
ENST00000413315	717	3726	1248	1376	474	450	1160	998	1224	2178	2246	402
ENST00000413328	10	21	15	14	13	18	17	14	11	22	27	5
ENST00000413347	10	12	7	3	2	3	7	6	5	6	17	3
ENST00000413356	39	62	28	39	19	14	45	35	36	37	73	26
ENST00000413405	197	376	224	305	154	233	229	94	246	351	198	156
ENST00000413406	19	49	22	13	9	16	20	23	27	26	39	15
ENST00000413421	8	25	18	14	17	4	18	18	15	5	22	8
ENST00000413422	5	10	5	9	15	5	17	2	2	8	7	2
ENST00000413430	8	6	11	13	14	2	5	6	11	11	9	3
ENST00000413431	183	365	173	174	69	54	134	139	213	207	327	67
ENST00000413439	185	178	242	185	137	180	146	53	137	198	91	147
ENST00000413451	213	227	293	204	178	167	134	73	165	129	143	102
ENST00000413494	11	27	9	18	12	6	11	12	16	15	14	3
ENST00000413496	1400	658	255	477	207	233	661	196	232	538	326	119
ENST00000413510	56	208	120	89	7	47	61	21	124	124	57	41
ENST00000413518	35	66	69	74	56	76	59	34	95	76	38	52
ENST00000413519	106	267	341	288	277	167	149	105	252	154	159	87
ENST00000413525	4	3	1	0	2	0	1	0	0	1	1	1
ENST00000413528	3	9	5	3	0	0	11	8	7	5	14	2
ENST00000413564	2	3	2	2	0	0	1	0	0	1	0	1
ENST00000413571	8	81	32	36	19	15	15	18	35	35	53	12
ENST00000413577	2409	8001	4226	4215	2037	1786	3101	2224	3429	4926	4920	1214
ENST00000413603	1	4	0	0	0	0	3	0	3	4	2	0
ENST00000413606	51	82	73	58	29	18	59	40	51	45	62	24
ENST00000413619	1	1	0	0	0	3	0	2	0	1	2	2
ENST00000413646	186	886	130	265	101	70	293	317	300	444	993	105
ENST00000413652	8	16	13	10	6	12	10	3	15	6	11	9
ENST00000413666	1	4	0	1	1	0	6	2	2	3	1	0
ENST00000413674	2	4	0	4	1	0	1	3	3	3	8	1
ENST00000413718	23	6	6	5	5	2	10	4	6	10	3	2
ENST00000413763	1	1	2	2	3	0	2	4	0	1	4	2
ENST00000413792	157	472	284	187	210	286	121	57	171	210	75	132
ENST00000413796	9	19	8	7	3	8	10	2	12	9	14	2
ENST00000413818	37	44	44	35	13	8	38	16	28	39	54	8
ENST00000413828	146	415	353	240	91	159	218	115	222	319	217	101
ENST00000413841	96	232	85	99	50	45	93	81	128	171	245	63
ENST00000413845	16	39	34	44	14	10	38	36	37	54	53	11
ENST00000413848	1396	4547	3039	3367	2900	2142	1662	1350	2135	3035	2361	1161
ENST00000413887	38	212	105	169	22	19	215	41	49	195	133	32
ENST00000413898	17	81	38	37	11	12	10	13	31	40	49	8
ENST00000413901	11	11	3	6	2	5	7	6	6	16	12	6
ENST00000413911	83	102	97	104	67	67	105	70	94	85	91	32
ENST00000413913	11	5	9	20	11	11	25	7	20	11	29	6
ENST00000413915	13	15	28	16	20	17	19	12	24	12	23	4
ENST00000413928	1936	1609	2220	3427	2406	2808	1861	1469	2301	1885	1481	1308
ENST00000413943	2	1	2	0	0	0	0	1	5	2	3	0
ENST00000413983	93	124	66	59	29	23	85	91	73	56	187	48
ENST00000413986	11	18	17	22	13	9	12	4	10	17	24	6
ENST00000413993	11	36	8	18	16	10	36	9	14	54	42	7
ENST00000414005	13	14	25	17	8	3	18	13	17	3	30	3
ENST00000414053	68	50	96	77	35	41	43	21	69	62	20	29
ENST00000414054	17	11	21	6	9	10	12	9	22	17	28	8
ENST00000414065	3	0	4	0	2	1	1	1	1	1	0	1
ENST00000414074	64	64	40	56	10	16	57	37	58	50	128	27
ENST00000414089	5	5	2	5	3	3	9	3	6	4	4	1
ENST00000414098	437	1303	660	635	254	251	450	427	615	717	947	236
ENST00000414106	3	3	2	3	3	0	3	0	2	4	4	1
ENST00000414116	1	1	1	4	0	0	0	2	3	0	2	0
ENST00000414128	4	10	22	7	1	4	8	4	6	6	8	14
ENST00000414132	5	4	1	2	1	0	1	1	5	1	7	0
ENST00000414141	28	22	28	22	16	42	16	6	16	18	9	16
ENST00000414156	13	12	4	0	7	5	1	5	3	2	14	2
ENST00000414159	4	1	0	1	0	4	1	0	1	1	2	3
ENST00000414161	1	2	0	0	0	1	5	0	3	1	0	1
ENST00000414178	22	30	9	18	3	8	13	22	20	20	27	7
ENST00000414189	1	0	1	0	2	0	0	1	3	1	0	1
ENST00000414198	463	1012	752	512	263	241	426	506	547	489	792	172
ENST00000414199	10	6	6	2	2	5	9	6	6	5	10	5
ENST00000414203	1	3	1	0	2	0	0	0	1	0	4	0
ENST00000414209	693	3325	1177	1035	550	588	904	769	1178	1861	2050	582
ENST00000414261	44	116	69	59	23	43	50	51	79	78	122	47
ENST00000414282	50	49	53	30	29	29	26	19	29	19	27	25
ENST00000414300	33	31	26	30	17	32	25	13	13	22	39	16
ENST00000414308	121	263	164	234	98	133	247	268	320	287	521	121
ENST00000414339	5	5	19	4	1	9	9	8	11	9	4	4
ENST00000414365	219	697	383	334	229	232	243	188	320	417	460	126
ENST00000414377	9	53	35	24	3	10	19	27	46	20	74	8
ENST00000414382	5	5	2	2	3	7	5	6	9	5	3	0
ENST00000414383	39	47	62	49	46	27	25	39	39	32	64	23
ENST00000414393	2	4	4	2	3	5	2	2	6	3	3	1
ENST00000414394	2	7	5	4	2	2	0	6	3	5	3	3
ENST00000414398	1	4	2	2	2	3	4	2	0	2	7	1
ENST00000414407	30	43	17	13	4	6	19	11	8	25	32	5
ENST00000414409	3	7	0	2	2	0	4	3	4	3	5	1
ENST00000414416	5	12	19	19	10	12	8	8	21	7	15	3
ENST00000414418	44	104	49	54	20	29	38	37	37	63	76	19
ENST00000414426	8	45	17	39	20	22	16	6	32	15	21	21
ENST00000414435	2	4	1	0	1	0	2	3	5	3	2	0
ENST00000414475	2	5	5	4	0	3	2	1	1	2	5	3
ENST00000414480	1	2	0	0	0	0	0	0	1	0	2	1
ENST00000414512	34	50	36	37	26	36	34	25	48	45	79	22
ENST00000414515	4	13	3	3	6	3	4	5	6	10	13	1
ENST00000414538	44	120	86	81	44	27	73	56	71	63	109	24
ENST00000414548	3	1	2	0	2	2	3	2	0	2	0	4
ENST00000414562	3	3	2	1	1	1	0	1	2	6	3	1
ENST00000414565	2	4	2	0	0	3	2	2	0	1	4	4
ENST00000414590	16	2	3	10	8	9	6	4	6	3	2	4
ENST00000414600	2	1	2	3	0	0	1	1	1	1	2	1
ENST00000414621	212	755	346	294	142	133	310	251	329	441	551	177
ENST00000414631	2	1	1	1	0	1	0	3	2	1	3	0
ENST00000414633	1	1	2	0	1	0	1	1	2	3	2	1
ENST00000414634	2	2	0	1	2	3	0	1	4	3	1	0
ENST00000414640	185	101	188	156	90	103	97	41	114	71	83	41
ENST00000414656	57	52	43	43	41	31	34	30	28	39	61	42
ENST00000414686	4	12	15	9	6	5	2	4	9	11	18	5
ENST00000414722	6	2	4	3	3	1	2	1	3	2	7	0
ENST00000414744	146	204	129	105	74	63	85	90	146	100	148	72
ENST00000414750	1	3	9	13	8	6	7	2	8	9	9	7
ENST00000414774	13	11	11	8	6	7	12	3	4	1	8	2
ENST00000414776	7	31	6	1	2	0	9	12	7	12	15	2
ENST00000414795	31	96	87	35	20	39	12	21	66	35	39	30
ENST00000414798	12	5	17	7	9	1	11	8	14	11	12	5
ENST00000414811	8	12	4	9	3	4	6	4	5	15	10	4
ENST00000414816	25	9	18	14	8	5	1	3	5	9	11	10
ENST00000414844	54	97	76	60	32	36	68	34	82	51	71	27
ENST00000414876	2	1	0	0	1	0	0	4	4	1	0	0
ENST00000414877	76	139	121	76	55	36	71	56	102	108	155	28
ENST00000414885	6	4	13	2	2	2	7	2	2	3	5	5
ENST00000414886	20	80	31	30	9	15	26	26	43	51	79	11
ENST00000414890	1	34	9	6	6	7	5	5	20	19	13	6
ENST00000414894	95	207	146	155	143	59	85	112	169	68	142	63
ENST00000414895	539	529	682	614	491	509	336	227	540	383	342	305
ENST00000414896	921	1110	1368	1239	1699	990	557	544	986	706	693	494
ENST00000414915	6	16	8	12	9	5	4	6	14	17	18	4
ENST00000414920	3	6	0	4	0	2	5	0	5	5	5	1
ENST00000414926	54	115	74	21	22	12	38	29	49	71	103	40
ENST00000414927	1	0	2	0	0	0	0	3	2	0	0	0
ENST00000414938	17	53	22	25	10	6	21	26	22	39	68	14
ENST00000414948	31	30	42	42	20	33	19	18	31	27	32	11
ENST00000414965	2	0	0	0	0	1	0	0	0	0	2	1
ENST00000414967	3	2	0	2	0	0	3	0	0	2	0	1
ENST00000414976	19	19	2	13	11	21	25	9	23	15	19	8
ENST00000414989	3	12	9	5	5	4	5	5	16	9	20	6
ENST00000414992	48	91	47	41	28	29	36	28	49	57	89	38
ENST00000414995	2	2	2	3	0	2	2	1	0	1	3	0
ENST00000415004	78	316	70	88	40	47	135	54	120	214	149	54
ENST00000415011	1954	5655	2619	2773	1943	1928	1884	1428	2793	3226	3340	1578
ENST00000415013	1	4	2	3	4	0	1	1	1	5	2	1
ENST00000415019	2	2	1	3	0	3	3	0	0	4	2	3
ENST00000415026	6	8	9	6	4	4	4	5	11	2	9	8
ENST00000415031	1	3	3	3	4	0	0	0	6	3	2	0
ENST00000415033	2	1	6	5	1	6	7	0	3	6	6	0
ENST00000415054	333	378	228	256	188	213	264	150	285	330	292	183
ENST00000415062	93	100	98	115	91	83	97	71	80	72	81	53
ENST00000415088	23	112	67	59	13	10	44	36	38	77	61	17
ENST00000415101	4	21	9	7	7	1	5	5	12	5	19	6
ENST00000415124	6	16	11	18	1	25	6	2	18	10	3	6
ENST00000415129	7	7	1	4	6	1	2	5	0	5	5	1
ENST00000415138	15	39	18	25	12	16	6	12	18	15	4	8
ENST00000415141	26	30	14	18	9	9	2	9	12	5	41	4
ENST00000415144	5	10	6	2	8	7	0	4	4	0	0	5
ENST00000415146	1	2	0	4	0	0	2	0	0	0	4	0
ENST00000415172	8	16	24	14	6	8	12	5	5	11	16	9
ENST00000415174	13	26	19	24	22	25	8	9	16	11	12	6
ENST00000415176	6	6	10	5	2	9	1	9	9	7	7	1
ENST00000415182	102	225	130	70	40	38	66	66	149	64	145	36
ENST00000415194	4440	7493	6759	7679	5673	5313	4462	2725	5748	5309	4372	2816
ENST00000415195	42	42	41	58	44	63	22	25	51	53	15	34
ENST00000415202	3	2	3	0	0	3	0	0	2	1	1	0
ENST00000415205	2	0	5	0	5	3	4	1	2	0	2	0
ENST00000415237	7	27	17	7	5	4	13	8	11	27	16	8
ENST00000415249	1	4	1	2	0	0	0	4	5	0	5	1
ENST00000415252	25	89	38	36	19	17	44	56	50	59	107	19
ENST00000415255	564	2918	4085	4566	4059	2652	1896	940	2021	1645	1424	368
ENST00000415275	10	33	8	2	9	4	9	14	18	10	31	3
ENST00000415330	224	670	208	166	76	118	177	127	238	230	451	114
ENST00000415336	2	2	3	0	0	4	2	1	5	1	0	0
ENST00000415338	11	22	0	13	20	19	8	3	27	10	9	9
ENST00000415342	31	34	24	24	17	18	23	10	32	25	50	25
ENST00000415344	53	55	43	49	25	28	25	22	43	40	48	28
ENST00000415359	3	3	2	1	2	3	1	2	3	0	1	1
ENST00000415386	9	12	17	49	53	18	11	7	15	8	6	2
ENST00000415387	1944	4540	3001	2353	1368	1092	1538	1388	2638	1958	2825	782
ENST00000415391	415	619	326	262	140	160	274	220	324	379	527	158
ENST00000415393	1	2	2	0	0	0	2	2	0	1	4	0
ENST00000415414	85	101	105	96	60	69	83	49	104	87	118	65
ENST00000415423	42	48	29	28	21	24	24	32	37	39	32	18
ENST00000415434	152	322	141	77	50	40	97	151	143	81	436	72
ENST00000415437	15	43	19	26	11	7	27	25	25	25	51	7
ENST00000415469	6	2	2	2	1	7	2	1	3	2	3	1
ENST00000415477	643	1257	1677	2032	2265	1559	884	999	1240	947	884	826
ENST00000415499	1509	1268	2594	2969	3547	1718	1293	907	1850	1007	859	1094
ENST00000415503	486	350	558	498	367	427	314	243	398	374	260	285
ENST00000415504	3	2	3	2	0	0	5	0	1	3	0	2
ENST00000415506	26	34	60	38	20	34	43	6	39	19	12	16
ENST00000415513	3	8	3	7	8	2	3	1	1	1	2	3
ENST00000415520	96	177	104	63	24	24	90	69	109	99	201	39
ENST00000415532	1	0	6	3	4	5	4	2	4	5	2	1
ENST00000415536	4	8	5	8	2	2	2	0	5	6	8	2
ENST00000415549	15	21	27	15	11	7	8	16	29	16	16	7
ENST00000415556	7	6	6	6	4	6	10	2	4	16	7	5
ENST00000415586	96	91	127	98	77	58	75	27	80	75	60	45
ENST00000415589	825	3449	1554	1679	857	732	1077	1076	1630	2078	2621	682
ENST00000415596	5	10	8	6	1	7	3	2	5	3	4	4
ENST00000415628	2	0	2	2	1	0	2	1	2	0	0	1
ENST00000415640	23	25	16	18	8	19	16	15	26	23	35	14
ENST00000415647	42	58	14	20	7	7	11	11	19	45	32	11
ENST00000415655	2	0	1	0	0	0	0	0	0	2	1	1
ENST00000415656	2	1	1	0	0	2	0	0	2	1	0	0
ENST00000415661	61	85	74	68	36	50	82	47	79	89	74	61
ENST00000415663	32	48	70	57	54	49	16	12	24	14	16	27
ENST00000415726	24	32	5	19	11	19	9	9	17	16	11	11
ENST00000415731	298	447	660	543	458	390	255	217	477	367	269	196
ENST00000415787	6	5	2	4	1	1	7	9	2	5	8	7
ENST00000415801	16	32	13	26	8	10	13	13	19	20	16	10
ENST00000415809	6	10	5	17	5	9	12	10	10	12	6	10
ENST00000415824	5	10	5	5	0	2	0	3	2	1	5	2
ENST00000415842	4	3	0	0	0	1	0	1	1	3	1	0
ENST00000415848	12	36	34	18	16	30	7	8	23	19	24	18
ENST00000415869	16	15	14	19	17	28	11	19	14	29	21	8
ENST00000415875	16	7	9	12	11	13	7	1	5	10	8	7
ENST00000415883	6	11	3	7	1	1	5	8	9	7	16	8
ENST00000415889	19	24	19	29	13	13	15	38	19	22	35	10
ENST00000415890	8	20	17	16	23	23	10	4	21	34	12	16
ENST00000415917	38	61	37	49	22	37	62	32	65	44	70	25
ENST00000415932	20	18	27	25	28	19	14	26	16	34	19	20
ENST00000415934	19	17	4	6	1	2	3	4	6	7	8	3
ENST00000415940	1	11	1	6	9	9	0	1	0	4	1	1
ENST00000415964	144	353	331	334	183	180	230	114	320	230	308	127
ENST00000415979	27	3	1	5	3	2	1	0	14	3	2	2
ENST00000415982	15	23	7	5	13	10	4	7	13	5	11	8
ENST00000416009	3	0	2	4	1	0	3	1	1	2	7	2
ENST00000416028	27	15	14	9	14	7	5	5	16	5	3	8
ENST00000416046	42	79	30	34	18	20	31	29	51	56	58	25
ENST00000416061	191	280	233	251	113	103	178	170	231	169	328	90
ENST00000416069	1125	2134	2419	1848	1555	1083	1118	1024	1914	1551	1878	875
ENST00000416072	260	583	640	610	479	364	271	245	491	588	426	310
ENST00000416076	175	402	236	153	53	65	158	135	218	317	322	81
ENST00000416100	1	0	2	1	0	1	2	3	1	1	3	2
ENST00000416119	10	3	4	1	2	1	3	3	4	6	1	5
ENST00000416124	109	182	202	223	153	190	123	89	109	248	149	59
ENST00000416150	10	22	39	36	10	14	37	8	38	22	12	21
ENST00000416157	19	52	30	20	3	4	24	21	25	30	33	9
ENST00000416173	5	14	4	10	1	5	4	6	9	11	17	5
ENST00000416182	2	12	12	12	2	2	5	1	6	6	16	0
ENST00000416190	2	2	2	8	3	3	0	2	1	2	4	2
ENST00000416191	43	74	92	37	29	51	78	30	69	42	58	49
ENST00000416218	3	3	1	0	1	4	0	0	3	7	6	2
ENST00000416226	94	128	81	86	53	55	83	46	55	128	72	53
ENST00000416229	27	22	13	11	13	10	4	9	16	8	19	4
ENST00000416247	96	91	148	95	120	59	71	43	112	52	79	51
ENST00000416249	14	22	4	15	17	4	8	2	13	6	8	8
ENST00000416265	9	10	6	7	5	5	9	4	8	13	9	4
ENST00000416279	15	28	16	8	6	5	12	12	22	17	26	8
ENST00000416301	3393	11613	5345	5184	3287	3049	4670	3659	5247	9217	7836	2321
ENST00000416309	379	469	583	409	380	356	375	214	499	409	446	264
ENST00000416342	40	41	31	33	18	8	34	31	48	21	50	13
ENST00000416344	4	8	3	9	3	2	4	5	5	5	10	3
ENST00000416349	3	2	0	2	3	2	1	0	1	3	2	3
ENST00000416351	17	14	22	31	14	15	4	12	17	21	13	8
ENST00000416352	15	8	7	10	3	4	9	8	4	6	10	5
ENST00000416361	6	16	6	6	2	0	2	3	4	10	8	4
ENST00000416367	7	0	1	1	0	1	3	2	8	0	6	2
ENST00000416385	10	10	0	14	5	5	7	2	3	3	14	6
ENST00000416406	1571	1487	1611	1727	1000	1045	1597	831	1316	1395	1366	760
ENST00000416432	406	112	134	212	161	186	131	102	111	130	133	67
ENST00000416453	130	85	132	77	55	54	71	48	73	63	66	49
ENST00000416455	3	33	14	6	2	3	12	7	19	4	20	2
ENST00000416470	3	5	5	3	4	1	0	2	0	7	2	3
ENST00000416473	8	42	14	13	7	10	9	11	23	12	21	7
ENST00000416498	65	34	52	70	49	34	66	31	28	53	73	11
ENST00000416510	84	177	138	134	113	96	91	73	163	143	177	61
ENST00000416513	23	36	36	42	18	8	14	9	30	40	30	10
ENST00000416553	15	28	12	16	9	2	15	13	12	16	25	5
ENST00000416555	25	44	17	25	18	13	21	20	25	43	39	18
ENST00000416575	2	1	2	5	2	5	7	2	1	1	3	3
ENST00000416578	43	46	54	56	65	31	29	28	54	41	33	25
ENST00000416581	2	5	0	0	1	0	6	3	5	7	13	0
ENST00000416664	4	9	8	8	4	2	6	1	8	7	6	3
ENST00000416679	135	798	427	421	203	162	234	176	333	438	363	142
ENST00000416680	11	14	6	11	6	11	6	9	8	13	10	4
ENST00000416708	10	26	13	8	0	3	6	17	12	3	9	3
ENST00000416722	1	2	1	2	0	2	0	2	2	0	2	3
ENST00000416770	22	12	8	3	3	1	6	3	1	8	12	3
ENST00000416774	3	0	6	4	1	0	2	1	3	2	6	1
ENST00000416824	17	3	7	7	6	2	3	6	4	6	4	3
ENST00000416826	28	48	37	23	20	17	20	14	28	45	43	13
ENST00000416861	2	2	1	3	5	3	2	4	3	1	12	0
ENST00000416894	7	7	7	3	4	5	3	4	6	2	8	2
ENST00000416909	37	64	31	44	23	33	33	20	34	49	49	25
ENST00000416924	13	32	27	16	11	10	10	15	24	20	34	11
ENST00000416930	37	47	15	31	19	15	41	18	27	56	39	9
ENST00000416948	13	16	6	7	4	3	4	1	15	10	8	7
ENST00000416958	3	0	5	1	0	1	4	2	1	1	5	0
ENST00000416959	52	74	31	40	30	32	54	33	36	60	71	29
ENST00000416962	9	0	1	1	0	2	2	0	2	4	4	1
ENST00000416996	5	9	4	7	3	5	3	3	2	2	3	1
ENST00000417011	11	14	11	10	4	14	11	7	7	14	13	13
ENST00000417038	2	1	5	0	1	1	4	1	2	1	0	1
ENST00000417039	25	38	19	23	7	13	23	18	19	25	32	15
ENST00000417047	9	6	6	12	5	10	11	6	4	7	9	0
ENST00000417054	34	36	26	25	9	12	22	11	15	34	16	5
ENST00000417084	39	112	65	43	28	18	42	59	54	94	127	27
ENST00000417099	608	884	758	666	365	578	599	320	852	650	536	451
ENST00000417102	1	4	2	1	1	0	0	0	6	4	3	0
ENST00000417120	5	20	5	6	0	2	8	7	20	13	30	5
ENST00000417123	38	215	90	52	18	25	50	37	64	86	124	32
ENST00000417143	15	27	27	23	19	24	25	15	19	25	32	19
ENST00000417149	4	6	7	9	5	5	1	2	5	6	2	5
ENST00000417161	8	24	8	5	11	8	6	6	12	17	11	4
ENST00000417210	2	3	7	2	2	0	3	1	2	4	14	0
ENST00000417218	44	95	56	72	38	30	57	45	59	92	118	36
ENST00000417267	12	8	13	11	6	8	9	4	13	13	12	6
ENST00000417273	634	1190	496	450	195	177	858	416	542	666	838	198
ENST00000417298	2	2	2	1	0	0	1	2	3	5	4	3
ENST00000417305	572	530	864	860	771	470	426	311	649	540	460	298
ENST00000417311	10	17	9	8	6	6	10	8	18	19	19	2
ENST00000417315	5	12	13	7	4	4	14	5	13	11	6	4
ENST00000417335	26	14	15	33	11	10	16	14	18	23	9	4
ENST00000417346	147	116	109	89	94	106	69	77	77	64	103	64
ENST00000417354	2	6	5	3	1	0	4	3	6	3	1	0
ENST00000417390	71	329	120	87	53	31	84	138	156	133	277	35
ENST00000417401	7	10	7	9	3	1	0	6	8	6	7	6
ENST00000417404	77	80	118	112	74	58	46	44	100	55	87	44
ENST00000417420	4	5	13	5	5	4	2	9	5	5	10	2
ENST00000417443	2	1	2	2	1	0	1	1	1	0	2	1
ENST00000417447	400	867	480	398	200	167	426	411	637	566	1035	210
ENST00000417465	1	6	6	0	1	1	3	2	2	7	5	2
ENST00000417473	1	1	0	2	1	1	0	4	0	5	1	0
ENST00000417474	15	29	26	21	16	10	13	28	14	13	26	9
ENST00000417479	4	6	7	1	5	1	2	4	6	8	6	2
ENST00000417481	1	2	0	1	0	1	2	3	0	2	2	4
ENST00000417483	5	5	3	4	4	9	3	1	5	4	4	5
ENST00000417506	6	2	0	5	1	1	0	0	0	1	4	2
ENST00000417542	3	2	1	3	2	2	1	1	1	2	3	2
ENST00000417557	5	8	6	4	2	1	2	9	3	6	9	3
ENST00000417559	65	41	60	37	30	14	41	29	44	58	64	16
ENST00000417576	5	4	3	0	4	5	0	1	2	1	6	2
ENST00000417577	1	12	7	1	9	3	6	6	3	13	12	3
ENST00000417591	23	30	33	27	29	26	17	17	36	27	34	10
ENST00000417605	10	20	21	30	16	19	5	16	11	17	7	7
ENST00000417612	1	14	8	6	10	5	10	4	10	8	21	1
ENST00000417630	2	2	1	0	1	1	2	0	0	1	3	0
ENST00000417636	1	2	2	1	0	0	1	2	2	4	1	1
ENST00000417638	8	18	6	12	10	11	11	2	15	18	16	10
ENST00000417643	77	132	79	90	64	43	66	69	96	96	95	35
ENST00000417644	22	23	40	63	33	23	19	23	18	22	22	24
ENST00000417651	17	6	15	17	4	8	6	8	10	13	7	7
ENST00000417659	1	4	4	3	4	1	6	1	7	9	4	0
ENST00000417667	5	2	3	0	1	8	3	1	3	4	4	4
ENST00000417692	2	2	2	0	2	2	0	2	1	2	1	2
ENST00000417715	3	3	3	5	0	5	3	3	3	5	4	3
ENST00000417720	6	7	20	13	10	18	9	7	17	6	7	7
ENST00000417751	65	131	78	85	58	42	66	57	94	93	144	39
ENST00000417782	4	1	1	2	0	1	0	1	2	1	2	0
ENST00000417786	21	57	38	20	16	17	32	37	27	37	43	19
ENST00000417795	519	1269	770	798	548	596	592	427	638	1015	734	402
ENST00000417800	23	12	17	17	13	16	5	6	14	26	10	8
ENST00000417805	13	5	8	6	11	10	4	2	8	10	6	0
ENST00000417820	11	16	21	11	9	7	7	6	7	11	9	11
ENST00000417843	33	56	54	54	44	17	30	16	23	55	23	6
ENST00000417844	2	0	0	0	2	2	0	2	1	2	4	2
ENST00000417850	23	12	13	12	13	15	5	8	11	11	22	9
ENST00000417881	29	86	91	27	6	20	12	14	71	16	33	20
ENST00000417884	3	7	10	5	1	2	5	3	4	5	14	3
ENST00000417927	18	32	16	11	24	13	12	9	24	15	33	7
ENST00000417930	178	223	529	646	297	340	458	220	535	436	485	205
ENST00000417932	10	5	11	7	8	5	4	1	6	4	0	3
ENST00000417947	7	8	14	12	9	10	3	8	9	8	5	8
ENST00000417969	39	128	49	25	10	10	42	75	64	48	253	15
ENST00000417970	3	5	2	6	2	1	1	1	1	3	7	3
ENST00000417975	102	426	154	91	48	48	87	147	172	151	353	58
ENST00000417987	10	21	2	2	3	0	2	5	4	4	7	1
ENST00000418006	12	3	12	4	1	6	13	3	9	8	7	8
ENST00000418015	37	73	67	50	18	13	51	67	45	96	143	21
ENST00000418025	43	51	51	40	71	45	22	38	73	33	53	24
ENST00000418029	5	9	3	1	5	10	4	6	5	6	13	4
ENST00000418076	13	22	42	47	19	13	23	14	11	48	22	6
ENST00000418138	3	6	1	1	2	0	1	2	1	3	2	3
ENST00000418161	9	19	13	6	11	4	5	6	4	10	6	3
ENST00000418196	10	47	11	13	17	13	19	39	32	27	71	6
ENST00000418204	1	119	2	86	14	0	54	21	0	83	70	0
ENST00000418215	65	73	82	60	22	22	71	29	50	56	73	13
ENST00000418218	48	103	169	131	33	43	113	37	71	73	100	80
ENST00000418250	46	208	76	64	27	24	72	64	84	95	177	36
ENST00000418255	33	34	46	85	26	54	24	16	28	40	13	16
ENST00000418282	9	2	4	9	5	1	3	1	5	7	3	1
ENST00000418295	7	1	3	6	6	5	4	0	2	2	1	1
ENST00000418335	11	10	5	7	6	4	1	12	13	6	7	6
ENST00000418343	11	33	60	42	20	62	15	9	45	13	24	26
ENST00000418344	14	33	16	10	11	11	4	6	17	20	25	13
ENST00000418348	314	395	540	383	277	297	153	134	293	257	164	133
ENST00000418358	32	82	24	17	6	13	15	10	9	31	27	11
ENST00000418362	10	19	41	34	13	21	21	10	18	16	12	4
ENST00000418377	67	56	26	27	13	15	32	17	17	19	34	14
ENST00000418379	17	20	16	18	6	16	8	12	18	23	25	11
ENST00000418387	1	26	20	15	9	1	5	16	9	19	34	1
ENST00000418388	6	1	3	2	3	1	3	2	1	2	0	0
ENST00000418393	1849	3068	2151	2710	2048	2015	1217	897	1598	2416	898	1138
ENST00000418395	19	23	16	9	6	15	18	14	21	16	21	6
ENST00000418428	9	12	6	2	2	3	8	9	2	14	12	1
ENST00000418430	36	68	24	34	13	19	43	22	47	35	58	8
ENST00000418442	3	2	1	1	1	0	2	0	7	1	9	1
ENST00000418471	4	10	4	5	1	4	3	1	7	6	2	6
ENST00000418474	280	607	417	645	429	398	382	189	294	622	254	216
ENST00000418515	7	21	1	7	1	0	3	1	3	10	3	1
ENST00000418518	1	2	0	3	0	4	0	1	0	0	0	1
ENST00000418523	2	1	3	9	2	4	3	1	4	1	1	3
ENST00000418525	9	12	5	7	5	3	6	5	10	14	7	4
ENST00000418534	28	119	68	65	27	24	45	44	48	71	108	26
ENST00000418554	11	35	21	14	3	8	15	14	22	16	46	4
ENST00000418566	3	1	2	2	0	2	2	1	10	2	6	1
ENST00000418567	23	72	37	24	11	24	16	13	23	21	35	20
ENST00000418598	71	147	87	75	46	47	49	30	98	77	113	37
ENST00000418602	43	31	37	22	14	21	24	25	27	30	41	22
ENST00000418612	3	0	1	2	0	1	1	2	0	0	0	0
ENST00000418618	6	1	6	5	0	3	1	0	1	5	0	2
ENST00000418620	150	376	289	254	176	139	107	128	263	236	301	125
ENST00000418652	1	2	1	3	1	3	0	1	1	0	2	2
ENST00000418690	3	9	5	5	8	3	9	4	7	9	9	5
ENST00000418739	8	14	8	16	12	14	0	2	12	4	2	5
ENST00000418741	3	18	3	1	0	0	0	0	4	2	4	0
ENST00000418747	12	15	18	20	7	12	12	13	18	12	22	9
ENST00000418758	2	4	6	1	0	1	1	0	1	1	3	0
ENST00000418764	5	10	8	4	12	11	3	4	8	15	10	13
ENST00000418803	157	31	63	58	39	61	48	19	54	48	61	16
ENST00000418821	4	2	2	2	0	2	6	2	5	3	5	0
ENST00000418848	8	9	9	2	6	1	5	3	7	15	4	2
ENST00000418854	28	79	39	41	24	25	34	37	51	47	56	13
ENST00000418907	156	203	180	144	138	102	125	93	182	106	169	100
ENST00000418927	19	49	30	30	18	14	32	26	21	43	46	15
ENST00000418941	72	70	81	91	69	44	52	35	42	57	62	34
ENST00000418945	160	216	217	188	115	117	140	128	230	210	240	101
ENST00000418963	35	122	31	51	15	17	39	30	36	36	57	23
ENST00000418968	2	1	3	2	1	4	1	0	0	0	1	1
ENST00000418970	6	11	14	7	2	3	2	6	2	1	8	2
ENST00000418972	10	13	6	5	10	6	11	3	2	8	10	3
ENST00000418995	43	67	13	4	6	11	2	5	15	4	1	7
ENST00000419034	12	2	2	2	4	10	0	1	0	3	4	4
ENST00000419080	7	8	2	4	3	2	7	7	2	3	9	5
ENST00000419103	1	1	1	0	3	1	0	2	2	0	4	3
ENST00000419128	50	45	47	41	17	17	37	25	47	32	51	25
ENST00000419129	6	13	5	7	3	2	4	4	2	7	9	2
ENST00000419134	13	15	9	10	4	10	10	7	11	8	12	5
ENST00000419165	32	100	52	44	19	25	42	34	47	54	121	25
ENST00000419183	62	54	89	94	37	49	48	36	81	65	60	42
ENST00000419190	334	174	417	320	152	600	217	84	395	170	146	293
ENST00000419207	1	0	0	0	0	0	2	1	1	3	0	0
ENST00000419211	5818	7614	8667	10307	8100	10282	4677	3393	7801	6054	4308	4647
ENST00000419225	2	7	7	3	0	8	3	1	3	7	5	0
ENST00000419244	9	21	7	8	1	3	11	8	5	18	5	4
ENST00000419272	3	3	4	4	1	2	4	2	1	3	8	2
ENST00000419326	21	47	15	11	4	3	12	15	9	14	48	9
ENST00000419347	8	21	10	7	4	5	14	8	6	9	20	7
ENST00000419357	68	147	83	79	82	80	68	59	101	91	92	62
ENST00000419368	10	10	7	3	0	2	6	4	5	5	9	0
ENST00000419371	12	50	22	16	7	9	23	14	22	24	25	9
ENST00000419382	14	23	20	10	16	6	2	5	9	5	13	6
ENST00000419422	7	13	4	11	3	5	10	5	5	16	9	3
ENST00000419425	2824	7615	4873	6153	4879	4596	4062	2803	5299	5142	4860	3001
ENST00000419428	16	35	14	29	8	4	25	18	12	44	32	7
ENST00000419431	2	5	2	0	0	2	2	3	5	5	3	0
ENST00000419440	8	4	7	7	4	5	6	5	7	7	7	7
ENST00000419441	19	18	18	24	15	15	8	15	19	17	26	12
ENST00000419446	7	5	4	1	4	4	10	1	4	12	3	4
ENST00000419448	252	800	310	327	132	163	350	253	346	504	637	209
ENST00000419450	23	45	29	23	18	15	19	22	16	36	44	4
ENST00000419463	28	45	29	20	12	17	25	21	24	27	33	13
ENST00000419499	326	578	502	384	288	169	313	400	422	312	807	116
ENST00000419511	8	20	5	10	5	2	10	13	12	8	21	4
ENST00000419535	479	1385	523	408	158	146	518	460	630	919	1202	194
ENST00000419536	579	674	931	782	495	470	562	390	791	671	743	373
ENST00000419542	48	80	61	67	41	60	41	26	27	67	45	19
ENST00000419578	5	13	4	7	10	5	1	4	12	8	14	5
ENST00000419596	2	7	25	5	2	0	3	18	4	2	35	6
ENST00000419614	3	10	4	8	1	4	10	1	4	6	8	2
ENST00000419620	2	0	0	1	0	1	0	0	3	2	0	0
ENST00000419624	1	0	3	6	1	1	0	3	2	1	8	0
ENST00000419627	16	18	12	12	11	3	15	10	18	29	30	11
ENST00000419628	9	12	3	8	5	3	10	8	4	10	12	10
ENST00000419640	5	4	2	3	0	0	2	1	1	2	5	0
ENST00000419664	4	3	5	5	2	3	0	0	2	2	3	1
ENST00000419667	5	6	0	0	2	2	1	3	2	1	6	5
ENST00000419679	13	23	6	16	10	15	18	6	13	9	12	4
ENST00000419702	1	3	2	2	2	0	1	1	3	1	2	2
ENST00000419709	6	2	1	6	3	3	5	2	4	5	8	7
ENST00000419745	3	1	6	4	8	12	7	2	4	4	12	5
ENST00000419746	1	1	0	3	0	0	0	2	0	4	1	1
ENST00000419777	4	5	4	1	2	1	0	1	4	2	2	4
ENST00000419779	4	4	4	2	1	1	5	2	3	5	3	0
ENST00000419784	3	2	2	1	1	1	3	2	1	4	1	0
ENST00000419786	11	14	7	11	4	1	12	8	6	13	19	6
ENST00000419796	32	83	74	59	26	36	43	30	42	79	86	26
ENST00000419808	36	117	47	118	63	85	51	25	54	114	34	55
ENST00000419809	31	42	17	22	17	14	27	15	31	36	34	16
ENST00000419813	10	18	19	8	6	1	13	4	7	10	2	2
ENST00000419815	3	5	10	2	2	4	3	1	3	2	3	1
ENST00000419824	7	9	2	8	8	8	5	5	12	13	9	1
ENST00000419851	78	244	122	135	56	80	137	96	134	167	206	93
ENST00000419852	738	106	846	61	94	905	26	53	751	33	52	454
ENST00000419863	22	46	22	16	4	6	22	20	34	21	39	6
ENST00000419865	49	20	33	38	37	40	36	30	60	28	47	24
ENST00000419883	25	61	25	19	14	11	21	23	44	37	65	31
ENST00000419889	1	3	0	0	0	0	2	1	0	1	0	0
ENST00000419899	94	234	169	148	84	100	76	50	129	133	152	60
ENST00000419902	837	1339	2274	2034	1802	1787	651	838	1147	867	1100	475
ENST00000419904	23	52	22	19	13	16	20	27	22	22	59	7
ENST00000419926	3	18	9	8	1	0	3	5	4	8	5	2
ENST00000419956	599	619	1143	707	611	530	529	290	632	560	297	333
ENST00000419957	13	30	12	12	5	6	9	7	17	20	22	5
ENST00000419979	12	14	34	6	0	11	3	0	26	4	6	10
ENST00000419983	4	3	4	1	1	3	3	3	1	2	2	1
ENST00000419993	89	32	67	84	31	80	42	19	67	57	38	30
ENST00000420000	491	457	263	294	62	83	207	139	274	277	283	84
ENST00000420020	783	2258	1063	1163	801	577	839	623	897	1690	1188	414
ENST00000420038	18	34	28	27	25	23	22	24	31	24	21	13
ENST00000420058	279	650	198	37	250	198	45	186	203	53	303	148
ENST00000420070	6	2	0	5	1	7	1	1	5	2	7	3
ENST00000420071	15	23	13	5	6	10	13	6	7	12	13	5
ENST00000420082	2	1	0	1	1	0	1	0	2	0	0	1
ENST00000420096	3	16	9	7	4	3	5	3	3	1	8	2
ENST00000420146	17	37	14	11	10	12	18	10	13	18	23	9
ENST00000420156	38	70	65	50	35	19	38	22	42	52	51	20
ENST00000420171	68	109	137	91	105	102	54	46	94	71	62	55
ENST00000420172	102	540	1638	791	852	557	234	317	409	538	210	506
ENST00000420185	3	5	2	1	2	1	1	2	0	4	9	1
ENST00000420186	1016	2458	3502	4254	4034	3079	1349	1678	2534	1944	1656	1373
ENST00000420187	5	6	1	2	3	0	0	1	6	2	4	1
ENST00000420193	3	3	2	0	2	1	3	4	5	3	6	1
ENST00000420195	1218	1786	2063	1963	1516	1277	1507	909	1730	1492	1373	806
ENST00000420204	1	3	1	1	0	0	0	2	3	8	2	2
ENST00000420207	859	3917	1329	1244	429	458	1249	1328	1649	2414	3177	587
ENST00000420213	3	6	5	1	1	3	1	10	1	4	2	1
ENST00000420225	30	46	17	12	8	12	23	15	14	27	47	17
ENST00000420227	309	213	218	356	263	248	222	190	222	286	229	160
ENST00000420237	23	30	21	13	12	7	9	20	21	32	31	15
ENST00000420243	6	10	10	9	4	16	7	3	9	10	15	8
ENST00000420253	374	377	366	458	190	305	345	158	249	499	284	188
ENST00000420255	8	26	13	4	11	13	17	21	16	14	21	11
ENST00000420264	7	16	7	9	3	3	3	6	16	7	13	3
ENST00000420330	36	30	35	56	9	13	51	27	34	34	46	14
ENST00000420350	23	28	27	34	23	28	25	23	43	27	47	16
ENST00000420365	19	31	23	37	3	10	23	11	10	22	34	12
ENST00000420367	22	11	9	12	8	12	6	4	13	5	15	5
ENST00000420382	3	12	31	14	33	11	12	11	3	34	4	6
ENST00000420395	18	13	10	14	4	8	18	7	14	13	22	9
ENST00000420406	3	2	10	8	3	2	4	4	13	5	14	5
ENST00000420417	3	0	0	0	1	1	3	1	0	4	1	0
ENST00000420449	47	89	52	45	29	38	53	33	51	70	75	28
ENST00000420469	1	4	10	2	7	3	5	0	0	1	2	0
ENST00000420494	191	301	317	378	293	267	220	107	232	270	193	106
ENST00000420498	244	339	502	548	464	497	214	211	414	312	206	189
ENST00000420509	26	13	7	8	11	3	9	6	9	11	10	2
ENST00000420522	9	8	9	5	5	4	5	5	2	8	6	2
ENST00000420537	58	55	45	52	25	26	28	25	33	54	45	21
ENST00000420546	41	27	21	28	20	16	32	15	12	19	24	17
ENST00000420548	2	3	2	2	3	5	2	1	3	8	3	2
ENST00000420549	11	18	5	11	6	4	10	0	9	10	15	9
ENST00000420563	12	16	5	8	12	7	14	3	9	14	10	7
ENST00000420572	78	155	84	124	76	64	90	53	107	93	148	57
ENST00000420579	3	4	7	7	4	1	2	2	5	1	0	1
ENST00000420585	5	32	43	51	35	32	15	13	24	19	31	13
ENST00000420595	23	41	63	29	53	115	8	21	95	25	26	55
ENST00000420644	21	30	57	27	47	17	58	23	41	32	33	14
ENST00000420694	21	13	12	19	4	11	5	10	13	22	14	5
ENST00000420695	682	1214	1840	2733	2143	1764	1057	609	1550	1684	678	952
ENST00000420705	3	0	5	2	0	6	6	0	1	2	0	0
ENST00000420707	53	124	62	35	21	19	31	36	47	54	100	26
ENST00000420721	28	94	34	27	12	13	22	27	43	24	91	25
ENST00000420758	6	5	8	9	4	13	3	2	6	6	11	6
ENST00000420759	3	1	2	3	1	2	2	1	3	1	0	0
ENST00000420762	3	6	2	1	0	0	0	1	0	1	4	0
ENST00000420766	111	295	172	150	82	83	173	73	151	215	174	59
ENST00000420773	32	113	63	66	32	21	72	45	54	101	81	15
ENST00000420776	16	12	9	17	14	17	10	9	7	18	4	10
ENST00000420801	29	28	22	14	15	29	18	19	25	23	40	15
ENST00000420807	24	49	32	18	10	5	23	13	34	35	57	8
ENST00000420819	1	10	0	1	5	5	0	1	1	9	6	0
ENST00000420825	2	5	2	2	3	4	1	0	3	3	1	2
ENST00000420845	84	134	81	92	40	13	70	45	67	146	122	22
ENST00000420867	1	2	1	2	1	2	1	0	2	0	0	0
ENST00000420876	120	115	70	84	56	40	61	66	124	82	128	56
ENST00000420877	8	28	22	18	10	8	8	6	17	17	23	4
ENST00000420901	1	12	2	10	1	0	5	1	3	0	7	0
ENST00000420902	54	207	12	45	14	8	73	38	20	54	93	13
ENST00000420905	7	3	4	0	2	13	4	3	4	0	3	2
ENST00000420908	6179	9985	14704	19022	20895	12206	7948	7727	11533	9984	6876	7986
ENST00000420917	3	12	1	2	0	0	8	4	2	1	5	0
ENST00000420918	16	9	3	9	13	7	15	8	5	10	4	8
ENST00000420945	3	3	1	2	1	1	2	0	2	4	5	1
ENST00000420946	4	0	0	1	0	0	0	0	3	1	2	2
ENST00000420951	3	2	4	3	2	2	0	1	1	3	4	3
ENST00000420956	2	6	3	5	0	0	4	3	0	14	8	3
ENST00000420998	12	17	15	12	7	15	8	6	14	17	12	4
ENST00000421002	4	3	7	6	2	5	11	4	4	11	7	3
ENST00000421003	2	0	4	7	3	2	2	5	1	1	0	5
ENST00000421051	7	3	5	4	3	1	6	0	2	2	5	5
ENST00000421067	1	2	1	1	0	3	1	1	0	0	0	2
ENST00000421122	25	60	53	32	24	20	27	23	34	40	51	15
ENST00000421132	92	143	158	223	240	175	129	100	221	96	137	129
ENST00000421143	112	108	176	101	107	105	87	69	114	71	92	77
ENST00000421153	3	4	5	5	4	1	1	0	2	1	3	1
ENST00000421157	26	38	28	36	25	18	28	19	27	24	40	18
ENST00000421161	18	10	16	4	2	6	14	5	13	9	7	5
ENST00000421167	134	471	262	267	133	122	212	218	342	337	490	105
ENST00000421168	888	3923	1746	1841	889	901	1437	1462	2029	2392	3669	736
ENST00000421185	14	25	62	19	26	36	24	22	19	24	21	16
ENST00000421219	6	2	3	4	1	1	0	0	4	0	4	1
ENST00000421237	59	76	89	77	94	74	28	24	60	86	59	35
ENST00000421252	2	11	10	11	4	1	10	3	6	18	11	3
ENST00000421261	4	25	7	6	0	3	2	4	12	28	23	7
ENST00000421272	17	6	13	1	4	3	4	6	11	4	8	6
ENST00000421275	9	15	13	9	9	4	5	7	6	3	8	8
ENST00000421297	1	1	1	3	2	2	1	1	3	0	4	3
ENST00000421324	17	22	8	21	4	10	9	13	12	22	25	10
ENST00000421331	32	26	18	19	11	25	17	13	30	15	23	25
ENST00000421378	11	21	12	8	3	10	4	3	11	9	12	2
ENST00000421447	9	12	11	5	2	5	11	3	8	12	12	7
ENST00000421480	11	29	11	23	7	6	9	14	20	29	16	3
ENST00000421481	28	26	32	24	12	16	24	18	28	36	46	16
ENST00000421482	6	4	2	0	2	0	0	0	2	1	3	0
ENST00000421483	46	36	46	46	42	23	28	19	38	60	29	22
ENST00000421507	14	7	7	8	9	5	11	9	11	14	10	2
ENST00000421509	46	269	118	83	89	59	48	114	126	111	268	65
ENST00000421534	96	74	78	81	61	52	65	42	128	40	78	57
ENST00000421538	9	9	20	28	5	2	15	10	14	14	4	7
ENST00000421554	55	106	45	54	34	27	44	35	70	75	77	35
ENST00000421585	8	16	4	2	7	5	9	8	11	8	14	5
ENST00000421594	5	34	16	4	4	6	11	6	13	10	14	7
ENST00000421601	6	20	8	13	12	8	11	7	10	7	8	7
ENST00000421604	9	13	7	3	2	6	10	1	4	4	17	4
ENST00000421610	286	1433	456	494	155	133	566	591	791	753	1868	192
ENST00000421614	8	12	18	10	13	10	14	3	10	5	7	7
ENST00000421616	8	13	6	8	2	2	12	3	5	4	9	6
ENST00000421619	7	4	2	6	0	0	2	1	4	0	6	7
ENST00000421624	6	1	1	3	1	3	2	3	3	2	0	0
ENST00000421629	7	7	2	4	3	1	1	3	5	11	5	0
ENST00000421637	4	12	3	1	4	4	11	4	8	2	7	1
ENST00000421645	11	24	5	4	8	4	6	11	9	5	39	7
ENST00000421650	6	5	2	4	1	0	1	1	2	1	2	2
ENST00000421657	83	143	147	142	132	111	93	37	87	104	72	55
ENST00000421685	50	43	82	53	63	53	44	30	56	48	49	37
ENST00000421697	1	8	3	1	1	2	2	1	2	2	5	1
ENST00000421703	3	0	3	0	1	0	0	5	1	0	1	0
ENST00000421718	3	5	1	4	3	1	6	1	2	0	3	2
ENST00000421730	125	214	181	149	88	75	130	113	175	163	252	65
ENST00000421734	37	69	41	44	29	35	37	28	34	63	36	18
ENST00000421737	1	0	0	6	0	1	1	1	1	2	2	0
ENST00000421759	43	54	52	38	18	19	43	28	27	41	62	20
ENST00000421762	12	20	12	9	18	16	19	4	11	12	4	2
ENST00000421767	46	100	52	42	37	27	51	39	46	70	70	35
ENST00000421806	214	337	292	314	169	239	233	149	250	194	201	116
ENST00000421825	5	4	0	1	1	1	3	1	2	1	7	0
ENST00000421828	1	3	1	0	3	0	3	1	1	0	0	0
ENST00000421848	13	13	8	9	4	5	6	4	11	9	19	3
ENST00000421851	229	528	258	170	73	94	228	129	261	400	365	94
ENST00000421863	28	56	45	37	25	17	15	16	26	25	43	14
ENST00000421866	21	37	17	21	10	13	23	4	9	36	22	12
ENST00000421870	8	2	2	5	2	4	2	6	2	7	7	1
ENST00000421894	21	26	19	26	17	11	6	10	23	22	21	12
ENST00000421937	2	4	3	4	3	2	2	1	1	6	1	0
ENST00000421943	69	67	52	59	49	63	47	35	55	35	49	29
ENST00000421949	18	7	16	14	9	5	7	4	6	11	7	8
ENST00000421964	8	44	14	6	3	6	15	7	11	21	34	6
ENST00000421996	7	7	4	1	3	2	5	2	7	2	6	3
ENST00000422013	80	64	66	45	27	36	27	33	46	35	54	45
ENST00000422040	218	232	330	359	234	191	261	123	237	249	168	114
ENST00000422042	4	4	4	2	2	5	4	0	7	2	10	2
ENST00000422047	37	53	42	26	20	22	22	28	44	39	50	18
ENST00000422048	60	106	67	60	35	39	48	28	60	82	80	41
ENST00000422049	408	303	431	493	273	291	320	146	303	333	182	192
ENST00000422059	20	26	9	17	25	10	11	10	23	20	27	12
ENST00000422107	11	37	18	12	7	6	9	17	21	16	31	11
ENST00000422116	639	1197	1336	1081	727	566	775	536	1007	945	841	311
ENST00000422117	44	86	48	48	21	19	50	38	54	52	100	13
ENST00000422129	2	2	2	2	0	0	0	0	0	3	0	0
ENST00000422145	376	571	779	868	849	928	360	322	660	549	346	417
ENST00000422148	7	7	6	0	0	3	2	1	4	4	2	2
ENST00000422153	195	193	318	297	220	160	118	122	234	166	126	108
ENST00000422160	9	18	9	5	2	10	4	13	14	18	21	4
ENST00000422162	3	4	2	6	2	2	1	1	0	3	1	1
ENST00000422178	7	30	27	13	9	5	8	12	9	27	28	2
ENST00000422198	4	5	0	1	0	0	0	2	3	3	1	0
ENST00000422201	54	102	74	68	20	34	71	45	58	64	115	27
ENST00000422216	24	29	29	10	16	20	13	7	23	14	12	15
ENST00000422226	4	10	1	2	0	2	1	0	3	7	3	5
ENST00000422250	1	7	1	2	9	6	5	1	5	12	5	5
ENST00000422253	13	30	17	15	7	3	11	17	19	26	30	4
ENST00000422259	6	25	12	15	1	7	11	3	6	8	13	2
ENST00000422284	6	17	10	6	3	8	13	5	4	8	12	5
ENST00000422306	2	9	4	0	2	1	4	1	3	3	6	4
ENST00000422308	24	76	32	28	22	15	26	18	36	48	37	23
ENST00000422310	16	10	5	3	13	5	7	11	5	15	15	4
ENST00000422343	25	31	15	12	16	11	28	15	16	30	25	10
ENST00000422351	7	13	9	2	1	2	3	7	5	5	4	2
ENST00000422374	31	48	32	38	26	18	19	22	45	32	46	9
ENST00000422401	12	27	14	15	11	10	25	7	14	25	34	0
ENST00000422405	5	8	5	2	3	2	1	4	6	7	4	2
ENST00000422415	14	25	15	12	9	12	12	6	9	11	14	2
ENST00000422417	10	13	3	5	1	2	4	2	3	12	17	5
ENST00000422438	2	4	1	0	0	0	2	0	0	0	2	1
ENST00000422475	5	8	4	0	3	0	2	0	4	2	10	1
ENST00000422483	67	188	154	214	171	168	84	59	137	100	107	72
ENST00000422488	456	2056	2138	3291	2983	2342	1436	1090	2245	1387	1258	2004
ENST00000422494	3	1	0	3	0	4	2	0	0	2	3	1
ENST00000422510	85	201	92	77	34	41	104	64	95	153	153	42
ENST00000422519	30	34	26	25	15	18	33	25	29	27	59	8
ENST00000422542	3	11	26	12	20	11	20	8	10	17	16	7
ENST00000422554	19	7	34	12	7	7	2	3	3	8	8	3
ENST00000422558	90	165	90	85	45	48	79	57	110	110	146	57
ENST00000422609	5	13	8	5	2	4	0	4	8	5	5	0
ENST00000422615	66	147	109	137	99	109	105	79	132	136	137	66
ENST00000422640	26	33	30	29	20	35	18	21	39	26	22	27
ENST00000422675	23	54	38	34	16	18	16	21	30	22	32	13
ENST00000422679	281	498	532	393	248	327	302	193	387	389	254	193
ENST00000422681	1284	1521	1494	1465	1160	955	901	478	1069	1193	653	492
ENST00000422683	31	24	12	26	8	4	13	9	17	16	18	8
ENST00000422709	13	16	4	2	1	4	1	5	7	4	20	2
ENST00000422744	34	65	40	28	17	16	34	19	39	51	96	18
ENST00000422758	7	8	4	8	6	2	11	0	1	8	12	2
ENST00000422776	7	10	9	12	4	5	13	8	14	7	10	4
ENST00000422799	300	581	564	456	356	299	260	236	469	510	459	227
ENST00000422807	3	14	4	4	1	6	5	7	7	4	7	6
ENST00000422818	46	73	80	82	64	170	63	35	150	33	57	81
ENST00000422831	9	2	2	2	1	3	0	3	5	1	2	4
ENST00000422837	5	5	4	6	3	2	5	0	3	7	10	4
ENST00000422842	31	59	44	22	10	14	20	19	18	56	43	9
ENST00000422844	4	4	4	6	1	4	5	4	3	6	3	3
ENST00000422848	121	206	146	111	57	224	63	34	166	154	81	109
ENST00000422894	16	6	10	7	3	6	5	9	5	5	9	2
ENST00000422930	41	85	64	71	44	47	38	33	79	56	88	27
ENST00000422931	7	16	10	8	8	4	10	9	11	13	20	5
ENST00000422946	13	28	17	31	14	9	27	7	25	17	38	9
ENST00000422966	62	60	45	59	38	32	35	29	50	82	69	17
ENST00000422977	13	23	34	16	18	12	22	10	27	11	14	15
ENST00000422980	3441	13923	5696	6236	2686	2259	5119	3960	6123	9623	8669	2175
ENST00000422994	5	3	1	1	0	1	3	2	6	3	2	2
ENST00000423008	2	17	7	2	8	6	1	6	4	3	5	3
ENST00000423023	78	206	181	186	132	116	162	99	166	104	149	65
ENST00000423033	2	3	0	1	1	0	2	0	1	1	1	0
ENST00000423060	108	117	92	89	56	37	100	69	74	95	140	37
ENST00000423075	1	0	1	3	0	0	1	0	0	0	3	1
ENST00000423099	17	23	28	28	18	19	12	18	25	12	14	6
ENST00000423106	4	14	4	7	2	4	4	4	1	4	5	2
ENST00000423112	711	1705	790	669	463	271	702	989	792	994	2445	275
ENST00000423120	8	14	10	15	0	4	9	3	11	15	7	0
ENST00000423121	38	27	37	17	26	30	31	28	23	23	29	17
ENST00000423122	13	40	24	19	9	12	17	22	23	10	22	16
ENST00000423149	14	20	13	8	10	12	6	9	9	17	9	3
ENST00000423153	1	0	2	2	0	0	0	1	1	1	2	0
ENST00000423162	13	30	23	12	4	4	17	18	14	23	30	11
ENST00000423194	140	93	98	140	106	66	112	94	99	45	134	60
ENST00000423222	87	190	152	118	101	73	104	70	161	123	174	46
ENST00000423246	7	2	6	1	5	14	3	8	15	1	7	6
ENST00000423256	11	14	14	9	6	5	5	15	5	12	20	2
ENST00000423260	57	44	54	44	16	24	45	21	33	55	34	14
ENST00000423268	18	25	12	11	11	15	15	10	14	6	31	10
ENST00000423269	18	60	50	32	15	22	27	20	44	34	61	12
ENST00000423274	24	9	11	13	8	9	5	9	10	6	18	9
ENST00000423276	2	3	2	2	6	2	3	3	0	2	1	0
ENST00000423283	459	675	713	607	397	317	435	310	523	441	490	213
ENST00000423310	23	38	39	48	16	31	48	24	27	51	49	11
ENST00000423311	57	78	47	47	33	51	59	44	51	50	72	33
ENST00000423318	33	30	10	20	16	20	19	5	16	16	30	11
ENST00000423323	23	85	80	32	16	9	17	13	29	38	43	13
ENST00000423329	2	7	11	3	1	4	2	5	4	9	9	5
ENST00000423346	8	13	5	7	11	5	9	4	10	12	18	8
ENST00000423354	131	136	125	83	48	78	88	51	102	88	77	55
ENST00000423367	18	17	15	3	7	24	1	6	10	1	11	5
ENST00000423380	3	8	18	23	0	4	22	4	28	12	4	7
ENST00000423385	4	13	17	2	9	8	3	6	25	5	10	8
ENST00000423403	87	108	55	55	39	37	68	37	71	109	86	21
ENST00000423406	6	10	2	3	3	0	1	2	5	6	9	2
ENST00000423414	223	1222	409	476	292	234	460	434	496	874	760	190
ENST00000423425	3	5	1	0	0	1	0	0	1	0	2	1
ENST00000423455	31	94	42	82	63	66	54	23	56	45	45	19
ENST00000423460	14	12	13	24	9	7	21	3	6	7	4	3
ENST00000423473	14	20	18	7	11	12	14	13	22	10	24	9
ENST00000423477	3	1	1	0	2	0	0	0	2	0	0	0
ENST00000423478	1	1	5	1	1	4	0	2	0	1	0	0
ENST00000423489	26	11	22	5	3	1	4	8	5	7	15	0
ENST00000423500	9	25	5	11	5	7	3	11	6	20	13	6
ENST00000423515	77	193	173	289	178	241	181	75	204	107	122	73
ENST00000423518	1	2	1	0	2	0	1	1	0	1	1	0
ENST00000423523	5	2	2	5	2	1	4	8	5	8	5	8
ENST00000423539	64	134	86	119	59	67	51	11	98	88	53	28
ENST00000423600	3	10	8	5	6	7	7	5	4	7	15	2
ENST00000423621	47	74	96	73	68	78	41	26	71	39	52	43
ENST00000423628	5	8	0	7	2	3	2	1	3	5	2	1
ENST00000423629	47	25	26	24	7	24	14	25	18	21	39	8
ENST00000423637	4	10	2	0	5	3	6	6	5	6	11	0
ENST00000423643	14	36	37	56	17	40	9	16	20	60	9	12
ENST00000423663	17	18	12	6	4	9	11	7	6	21	16	6
ENST00000423667	32	53	44	64	51	71	25	30	53	25	51	35
ENST00000423687	37	97	40	28	17	34	28	45	57	46	53	24
ENST00000423714	6	15	16	16	10	10	3	8	22	14	8	6
ENST00000423715	9	80	24	26	10	7	23	24	31	29	94	9
ENST00000423721	15	50	40	33	37	29	15	18	32	29	23	20
ENST00000423733	78	169	85	79	50	33	90	45	84	89	141	37
ENST00000423737	151	251	77	123	73	83	33	37	77	59	78	62
ENST00000423747	44	74	40	36	17	9	31	33	41	46	72	16
ENST00000423755	36	34	22	17	13	15	24	18	23	7	18	13
ENST00000423793	77	78	102	61	42	49	66	36	83	54	67	38
ENST00000423797	22	36	12	19	19	22	18	13	43	28	30	28
ENST00000423842	2	5	7	8	5	3	7	1	8	4	9	2
ENST00000423869	2	6	5	2	0	1	1	1	0	0	2	3
ENST00000423877	7	5	3	5	1	1	5	2	4	4	5	1
ENST00000423914	9	26	13	16	11	1	10	21	22	16	19	4
ENST00000423919	2	2	0	1	0	2	0	0	0	1	1	1
ENST00000423922	2	7	5	2	2	2	10	5	6	4	12	1
ENST00000423924	55	59	28	12	27	15	29	23	33	51	36	15
ENST00000423942	161	771	261	352	98	107	265	142	302	493	497	127
ENST00000423963	3	5	3	3	0	5	3	0	3	1	4	5
ENST00000423984	28	68	30	18	21	18	25	26	32	32	44	13
ENST00000424017	7	0	3	1	3	1	4	4	5	3	3	2
ENST00000424021	5	3	8	1	5	1	0	2	4	0	3	1
ENST00000424026	1	5	10	5	4	0	5	2	8	2	6	1
ENST00000424075	1	7	2	7	0	5	3	2	3	3	1	1
ENST00000424084	58	16	26	45	23	27	41	29	40	32	71	18
ENST00000424094	18	30	14	9	5	15	22	12	18	23	40	2
ENST00000424106	19	38	10	7	10	3	25	15	11	28	23	11
ENST00000424112	5	4	1	2	6	4	2	5	1	2	1	3
ENST00000424116	509	437	498	622	534	993	401	329	615	428	279	475
ENST00000424119	30	155	33	51	22	38	55	32	54	94	65	21
ENST00000424126	3	2	1	1	0	0	4	1	6	2	2	2
ENST00000424138	4	33	39	14	1	7	4	6	11	9	12	6
ENST00000424148	6	1	9	6	4	2	3	0	2	4	6	2
ENST00000424151	37	65	113	99	81	59	32	28	72	55	29	25
ENST00000424162	1	3	3	1	1	1	2	1	2	0	2	1
ENST00000424181	6	24	27	26	8	34	9	4	17	35	2	14
ENST00000424193	1	1	1	2	0	0	1	3	1	8	4	1
ENST00000424215	35	35	55	61	32	23	37	21	42	40	32	14
ENST00000424241	18	12	27	14	18	11	6	1	11	33	2	8
ENST00000424242	14	11	11	6	7	6	2	6	6	15	6	2
ENST00000424244	1	5	1	0	0	0	1	2	0	0	1	4
ENST00000424245	63	136	89	148	106	72	56	28	68	94	46	43
ENST00000424246	15	32	18	17	16	12	23	10	25	37	35	13
ENST00000424252	2384	2920	2541	2619	1965	2063	2138	949	2428	2102	1625	1421
ENST00000424274	7	12	11	8	2	7	9	6	11	20	15	4
ENST00000424283	4	2	0	2	1	0	5	1	0	4	4	1
ENST00000424322	36	56	28	32	15	14	21	27	44	61	50	11
ENST00000424329	142	186	332	371	330	279	98	156	293	133	178	139
ENST00000424357	5	27	12	32	17	14	4	3	8	7	8	8
ENST00000424377	25	114	60	57	25	38	51	47	66	48	85	19
ENST00000424383	8	5	4	6	2	5	7	5	8	5	8	3
ENST00000424395	5	8	7	4	4	2	4	1	2	7	6	1
ENST00000424422	105	104	154	144	88	79	103	93	100	94	136	57
ENST00000424435	78	66	38	39	28	40	47	27	48	69	58	31
ENST00000424436	11	6	13	12	7	7	15	4	10	8	5	6
ENST00000424450	39	25	34	21	8	30	25	13	32	28	25	17
ENST00000424451	1	0	1	0	0	0	2	0	2	3	1	1
ENST00000424460	10	15	6	12	7	9	11	7	15	14	21	12
ENST00000424487	35	19	26	24	21	15	22	18	23	21	10	13
ENST00000424496	200	667	749	724	803	730	401	409	612	472	529	387
ENST00000424506	8	9	3	4	5	1	1	6	6	5	4	3
ENST00000424510	1	2	0	2	0	0	1	2	4	1	2	0
ENST00000424515	66	417	412	712	399	447	134	175	338	192	203	204
ENST00000424528	4	6	1	1	1	0	1	0	1	3	6	3
ENST00000424548	249	222	365	114	194	291	197	246	211	198	175	188
ENST00000424566	10	6	16	7	6	9	5	5	7	10	8	7
ENST00000424587	15	37	19	35	22	19	18	30	36	34	54	17
ENST00000424604	117	152	162	138	103	183	128	80	194	159	148	140
ENST00000424612	46	42	25	42	12	23	37	20	29	29	53	16
ENST00000424628	31	74	53	34	17	19	25	23	49	58	65	21
ENST00000424630	58	143	75	71	45	45	72	64	107	129	100	32
ENST00000424640	4	0	0	4	0	0	0	1	0	1	0	0
ENST00000424650	1	2	2	3	2	1	0	1	5	3	7	4
ENST00000424657	1	3	1	0	0	1	0	2	0	0	5	0
ENST00000424662	1	2	0	0	3	0	0	0	0	0	2	0
ENST00000424663	6	1	1	4	4	0	4	1	1	3	2	0
ENST00000424664	61	138	94	89	35	29	69	61	83	110	119	35
ENST00000424689	2	5	0	2	0	1	1	0	2	3	2	0
ENST00000424690	9	4	9	4	3	10	2	7	4	4	6	9
ENST00000424696	9	2	3	2	2	4	3	0	3	7	4	2
ENST00000424705	3	4	3	2	1	1	6	5	7	4	6	2
ENST00000424733	89	76	79	73	47	33	80	26	63	26	87	31
ENST00000424756	14	6	8	10	11	4	10	2	11	3	8	3
ENST00000424761	9	10	7	14	9	4	6	5	15	8	12	7
ENST00000424786	73	232	136	134	50	48	133	114	124	223	260	43
ENST00000424799	285	567	555	464	338	330	347	223	491	366	355	221
ENST00000424835	44	150	63	49	82	45	49	75	55	70	147	31
ENST00000424850	3	1	2	1	1	0	0	1	0	3	3	0
ENST00000424853	2	5	2	6	1	1	1	0	3	4	2	0
ENST00000424886	5	7	9	3	1	1	5	3	2	1	5	0
ENST00000424887	2	0	1	1	2	0	0	0	0	2	0	0
ENST00000424895	24	82	35	29	10	9	27	39	39	49	96	6
ENST00000424915	32	51	77	71	33	26	45	31	68	41	50	19
ENST00000424926	32	59	28	41	14	22	32	22	38	35	47	25
ENST00000424943	3	8	2	2	7	1	1	1	5	8	3	2
ENST00000424948	140	30	75	70	57	63	25	44	69	49	26	30
ENST00000424953	12	29	9	17	11	17	8	15	14	19	27	7
ENST00000424980	5	3	0	3	0	9	1	1	9	4	15	2
ENST00000424982	295	1237	511	561	222	196	421	347	583	841	842	193
ENST00000424989	157	79	125	108	61	56	85	54	117	82	135	65
ENST00000424995	9	33	24	19	15	8	31	8	23	25	30	11
ENST00000425008	4	17	11	9	4	6	13	5	6	11	11	1
ENST00000425031	111	128	209	138	52	86	88	80	128	143	148	42
ENST00000425033	16	54	21	26	9	12	15	21	34	38	51	14
ENST00000425048	6	9	5	4	2	1	5	4	8	5	9	2
ENST00000425050	137	191	186	248	162	186	72	48	132	110	126	62
ENST00000425077	3	6	1	1	2	4	1	1	3	2	6	3
ENST00000425081	11	50	52	69	74	48	24	28	40	46	18	23
ENST00000425104	322	72	77	152	121	82	95	73	104	85	110	57
ENST00000425109	4	11	1	6	3	0	2	2	2	5	6	0
ENST00000425110	5	9	4	10	1	4	8	1	3	4	7	1
ENST00000425113	294	854	882	1284	1026	712	367	559	743	622	491	394
ENST00000425125	3	0	1	0	0	1	1	1	4	2	3	0
ENST00000425137	39	82	54	54	38	23	41	46	39	76	59	21
ENST00000425150	99	264	124	103	71	46	91	128	134	142	307	47
ENST00000425189	11	4	3	1	7	3	3	5	11	0	8	4
ENST00000425192	82	116	172	166	213	151	114	45	165	108	91	71
ENST00000425195	16	31	10	15	4	9	31	22	12	25	30	8
ENST00000425205	5	4	6	2	2	3	6	2	2	4	5	7
ENST00000425228	3	0	2	0	0	0	2	0	2	2	0	0
ENST00000425254	1	0	5	0	2	3	3	0	1	2	0	4
ENST00000425264	49	33	59	72	46	110	39	34	80	56	34	57
ENST00000425275	28	25	14	5	8	15	20	10	17	14	16	7
ENST00000425290	55	41	54	61	29	45	33	11	17	37	25	17
ENST00000425296	3	7	6	1	3	0	2	5	6	14	17	3
ENST00000425301	16	21	37	14	15	14	24	10	12	12	20	5
ENST00000425316	837	820	824	1142	717	786	731	505	697	911	780	616
ENST00000425317	5	2	2	3	0	3	0	0	5	1	0	1
ENST00000425325	3	5	6	2	3	2	3	1	4	6	7	3
ENST00000425350	1	5	0	1	2	0	0	0	2	4	0	0
ENST00000425364	34	46	28	19	25	23	18	26	35	23	26	13
ENST00000425371	1070	1484	1787	1439	1206	881	992	677	1425	812	1152	603
ENST00000425388	19	24	11	10	17	14	23	12	23	24	30	10
ENST00000425419	5	0	1	1	2	1	1	0	1	3	2	0
ENST00000425449	15	44	27	20	24	20	37	20	19	34	42	14
ENST00000425454	3	14	8	8	3	6	8	1	4	9	3	1
ENST00000425470	229	976	368	527	272	245	361	299	416	557	693	172
ENST00000425497	150	122	149	127	121	94	70	71	93	104	129	61
ENST00000425499	62	26	37	53	33	28	23	16	32	24	26	28
ENST00000425514	1	5	3	3	1	2	1	0	4	0	2	0
ENST00000425517	41	63	42	30	21	33	30	28	46	45	54	20
ENST00000425532	2	1	0	1	2	1	0	4	2	0	0	1
ENST00000425576	12	22	7	7	3	7	6	8	8	22	12	6
ENST00000425586	2823	9739	4098	3567	1797	1835	3095	2577	4247	5864	5824	1801
ENST00000425587	26	23	38	14	15	8	20	8	14	18	26	6
ENST00000425630	2	10	0	0	0	2	0	4	3	0	4	2
ENST00000425632	1	4	0	1	2	0	0	3	2	1	1	0
ENST00000425633	9	34	23	10	13	12	23	13	13	22	27	8
ENST00000425636	226	185	258	163	105	114	118	94	168	147	102	78
ENST00000425645	1	0	1	3	1	1	4	1	4	1	3	0
ENST00000425666	33	22	18	12	12	12	15	9	12	21	22	15
ENST00000425668	7	5	1	2	1	4	2	1	3	4	2	4
ENST00000425678	54	124	259	252	253	195	74	41	139	73	96	56
ENST00000425723	1	7	1	3	3	0	4	3	1	1	5	0
ENST00000425742	23	83	58	24	9	14	18	22	65	28	91	20
ENST00000425779	678	779	1290	1409	1236	897	683	504	981	613	621	506
ENST00000425799	42	68	76	70	38	45	40	16	38	49	79	24
ENST00000425800	4	1	3	4	1	4	3	1	1	3	6	3
ENST00000425802	144	205	197	181	145	110	119	86	158	138	156	101
ENST00000425820	2	1	5	0	2	3	1	1	7	1	3	0
ENST00000425894	42	87	37	41	29	28	28	33	43	57	71	29
ENST00000425896	6	1	3	8	2	4	5	0	4	7	7	1
ENST00000425900	16	28	9	24	16	12	17	18	19	20	30	6
ENST00000425901	66	115	103	76	87	56	38	45	66	94	72	46
ENST00000425902	2	8	4	4	2	4	2	2	1	3	1	3
ENST00000425939	32	11	25	28	20	22	11	19	12	16	13	6
ENST00000425953	29	19	48	23	15	7	25	7	27	21	26	15
ENST00000425966	22	71	26	42	13	11	20	42	56	54	73	13
ENST00000425974	5	24	7	8	7	5	11	3	10	11	16	4
ENST00000425983	4	3	3	1	4	1	4	4	4	1	5	0
ENST00000426012	1	4	3	5	1	0	1	5	1	3	6	0
ENST00000426015	10	13	17	12	8	11	13	6	25	11	25	13
ENST00000426023	4	4	3	4	3	3	3	2	6	7	7	1
ENST00000426029	8	3	7	12	17	8	0	5	11	4	2	3
ENST00000426030	108	223	97	75	51	53	73	35	80	135	116	44
ENST00000426044	1	0	0	3	1	2	1	0	1	3	3	0
ENST00000426058	5	6	4	2	3	2	4	5	4	2	3	2
ENST00000426067	2	3	1	1	1	0	5	0	1	0	1	1
ENST00000426080	33	35	23	30	16	24	30	18	24	31	36	13
ENST00000426083	3	3	2	1	0	0	1	4	1	0	3	0
ENST00000426109	11	15	20	9	14	15	1	8	14	11	9	10
ENST00000426112	3	6	11	7	6	15	10	3	8	13	6	1
ENST00000426125	42	49	38	22	11	6	17	23	29	35	57	12
ENST00000426157	58	71	40	41	16	21	33	25	26	30	47	16
ENST00000426166	3	4	2	1	5	3	4	3	4	9	9	0
ENST00000426204	86	137	53	68	41	44	55	40	93	92	92	46
ENST00000426210	2	12	8	14	7	4	7	7	11	19	11	6
ENST00000426213	7	15	8	9	8	7	1	6	6	14	6	6
ENST00000426218	12	18	8	9	7	5	19	2	9	20	8	6
ENST00000426234	14	14	9	20	3	5	8	4	12	10	10	5
ENST00000426237	2	3	2	7	1	2	1	1	3	4	3	2
ENST00000426260	3	7	5	4	5	9	8	8	11	7	11	2
ENST00000426262	10	26	3	9	4	8	5	2	4	14	8	5
ENST00000426275	541	937	881	622	643	1081	366	301	880	605	572	647
ENST00000426282	48	58	94	53	91	111	31	23	100	58	47	70
ENST00000426309	626	1423	1178	1310	738	1304	426	180	812	1581	279	600
ENST00000426316	2	1	2	2	2	0	1	0	0	3	6	2
ENST00000426340	7	32	9	10	4	6	10	13	16	26	42	6
ENST00000426353	2	1	4	1	1	1	2	0	0	4	1	3
ENST00000426367	25	26	40	29	35	21	22	21	34	36	14	12
ENST00000426386	4	25	5	9	6	6	7	6	17	10	19	3
ENST00000426428	6	13	3	5	2	5	4	2	6	7	10	8
ENST00000426453	7	12	11	8	5	9	3	3	4	7	11	3
ENST00000426483	5	2	18	10	12	21	2	4	10	12	8	7
ENST00000426495	10	7	3	8	4	4	4	3	4	5	12	2
ENST00000426504	3	3	0	1	0	0	2	0	0	1	3	1
ENST00000426509	25	32	28	28	10	21	13	13	27	22	35	15
ENST00000426519	38	27	53	17	12	16	22	19	26	15	18	12
ENST00000426528	12	36	20	14	5	1	25	18	18	13	24	11
ENST00000426534	7	5	2	1	2	2	3	3	4	2	5	1
ENST00000426539	1	7	1	1	1	6	0	4	2	6	5	2
ENST00000426547	5	4	1	2	1	7	3	1	1	4	3	0
ENST00000426549	29	87	81	57	62	48	46	26	49	46	51	21
ENST00000426575	76	347	111	216	120	60	135	127	107	297	253	56
ENST00000426593	6	8	2	2	3	2	5	1	8	6	1	4
ENST00000426609	2	9	3	0	1	2	0	4	0	1	2	0
ENST00000426634	76	69	88	109	47	65	50	50	66	56	46	45
ENST00000426643	3	5	4	2	1	3	2	0	2	6	4	1
ENST00000426699	29	30	47	22	23	21	21	10	37	28	41	13
ENST00000426702	2	2	3	1	1	2	1	1	0	3	1	1
ENST00000426716	1	4	5	3	3	5	4	3	1	2	6	2
ENST00000426737	4	5	1	2	2	2	4	0	3	2	5	0
ENST00000426752	5	1	2	1	1	4	3	6	3	3	3	6
ENST00000426764	8	62	47	29	29	19	22	15	33	40	38	8
ENST00000426771	72	83	108	86	42	62	38	9	79	47	38	51
ENST00000426775	3	5	11	4	6	1	1	1	2	3	1	3
ENST00000426840	5	16	7	18	4	2	12	8	7	11	15	6
ENST00000426859	5	2	3	3	3	2	3	1	1	3	0	0
ENST00000426860	331	859	784	666	459	289	511	365	599	527	597	210
ENST00000426870	2	0	2	5	0	2	5	0	2	1	0	1
ENST00000426882	2	1	0	0	2	1	0	0	2	1	0	1
ENST00000426901	7	30	11	20	3	8	9	13	8	5	14	9
ENST00000426969	3	3	2	2	0	2	1	0	3	0	3	1
ENST00000426991	640	804	925	675	425	410	562	279	626	547	522	322
ENST00000427011	3	1	3	6	5	5	5	0	0	4	0	2
ENST00000427015	61	71	56	69	37	38	44	35	50	83	89	36
ENST00000427022	139	480	168	173	85	85	206	122	158	249	330	82
ENST00000427039	93	195	118	107	44	44	61	76	89	119	120	43
ENST00000427042	5	1	6	1	0	1	3	2	1	3	3	2
ENST00000427049	7	21	16	16	8	5	7	7	5	10	13	3
ENST00000427050	142	199	154	173	117	134	121	97	151	147	179	90
ENST00000427109	5	15	2	5	2	6	1	1	2	4	7	1
ENST00000427111	353	503	637	782	604	368	493	391	461	543	381	167
ENST00000427116	79	406	217	160	120	150	110	152	220	216	312	111
ENST00000427140	9	11	4	2	1	4	4	5	13	8	16	1
ENST00000427145	6	34	19	18	12	14	13	15	13	20	20	5
ENST00000427153	8	11	9	4	3	3	2	4	9	3	5	5
ENST00000427157	14	20	23	14	30	9	14	12	16	14	13	9
ENST00000427204	17	32	19	39	16	13	29	9	24	17	33	15
ENST00000427208	20	28	17	12	8	6	11	14	19	17	27	9
ENST00000427246	9	5	8	3	3	9	4	8	10	6	4	5
ENST00000427247	4	9	4	2	2	1	3	2	8	9	10	1
ENST00000427273	7	10	6	5	6	2	13	5	6	11	11	5
ENST00000427276	3	8	5	5	0	0	7	1	2	8	5	1
ENST00000427278	132	183	222	193	112	115	88	75	133	161	93	101
ENST00000427280	13	26	22	16	9	12	8	6	12	19	30	9
ENST00000427290	200	197	173	168	120	148	136	78	172	174	146	121
ENST00000427302	1	2	1	1	0	1	4	1	3	0	1	0
ENST00000427337	7	15	14	2	2	4	3	8	7	0	13	1
ENST00000427373	65	123	69	134	56	59	76	67	94	77	149	65
ENST00000427379	47	50	32	32	19	35	39	20	63	27	54	30
ENST00000427391	119	228	189	139	98	111	93	84	133	168	179	95
ENST00000427392	1140	1213	1612	1548	1299	953	1173	893	1273	1241	1145	649
ENST00000427394	7	6	7	6	13	16	9	3	14	10	9	10
ENST00000427439	7	6	0	2	2	0	5	3	2	0	2	1
ENST00000427446	2	3	0	1	4	0	1	1	1	3	1	1
ENST00000427447	290	181	110	198	138	147	190	152	253	135	317	138
ENST00000427492	71	132	187	285	211	186	146	115	163	142	84	106
ENST00000427524	1448	1844	2325	1831	1363	1066	1158	867	1384	1525	1345	730
ENST00000427548	6	20	20	15	7	13	8	11	17	15	18	7
ENST00000427551	1	4	1	9	6	8	6	0	2	2	5	2
ENST00000427609	8	18	5	5	4	6	3	2	12	8	13	4
ENST00000427610	2	1	9	1	2	0	0	1	3	5	0	1
ENST00000427619	8	10	9	2	4	5	6	13	11	6	14	8
ENST00000427630	35	67	23	24	14	12	28	23	33	41	64	12
ENST00000427638	2	2	1	4	1	1	1	0	2	4	0	2
ENST00000427644	12	30	35	16	18	17	22	12	25	11	12	9
ENST00000427722	36	116	53	38	29	25	40	65	70	61	159	25
ENST00000427732	4	1	1	1	0	0	2	5	3	5	5	3
ENST00000427745	3	4	3	1	0	2	11	5	3	8	4	0
ENST00000427788	103	135	116	68	38	44	104	79	113	76	134	44
ENST00000427796	307	324	335	313	260	217	227	170	316	269	263	154
ENST00000427806	2	0	1	0	0	1	0	2	2	2	1	0
ENST00000427819	3	9	5	6	9	7	3	7	11	11	6	4
ENST00000427824	28	54	79	34	38	36	33	21	62	23	41	14
ENST00000427831	9	14	19	13	7	5	15	15	25	20	20	2
ENST00000427833	21	13	52	37	59	32	12	13	58	18	12	16
ENST00000427859	140	131	115	66	80	39	35	65	83	41	86	33
ENST00000427868	5	3	2	4	1	0	0	2	1	4	6	1
ENST00000427890	166	236	323	270	248	217	177	125	299	156	181	123
ENST00000427911	2	4	0	0	0	0	2	0	2	1	1	0
ENST00000427914	4	13	11	7	4	2	4	4	21	18	16	12
ENST00000427918	11	52	27	30	15	24	13	17	27	29	41	8
ENST00000427974	10	18	20	7	8	12	5	0	12	20	14	8
ENST00000427995	173	208	193	157	118	148	112	98	158	152	205	108
ENST00000428006	6	7	8	2	0	3	7	2	6	7	18	3
ENST00000428035	11	4	3	3	1	2	9	2	2	4	1	3
ENST00000428083	34	27	29	27	22	16	23	9	30	25	45	37
ENST00000428086	3	19	6	9	3	6	2	3	4	8	13	3
ENST00000428088	1	5	7	1	2	3	5	12	1	8	2	1
ENST00000428134	500	460	565	490	376	367	383	195	362	425	265	264
ENST00000428142	2	1	4	3	5	1	1	1	4	3	2	0
ENST00000428156	54	83	57	58	88	91	51	43	94	66	61	41
ENST00000428188	160	294	223	312	215	182	213	133	230	344	211	140
ENST00000428191	3224	14756	4478	3993	1504	1551	4931	4115	5332	8485	10648	1992
ENST00000428205	9	6	5	1	5	5	4	3	11	8	9	9
ENST00000428222	36	43	22	11	8	4	14	14	22	25	34	8
ENST00000428263	7	16	10	21	17	8	12	3	16	8	12	4
ENST00000428272	6	13	13	27	33	20	11	15	21	21	13	14
ENST00000428276	11	53	16	12	7	7	21	16	41	21	58	11
ENST00000428285	105	388	180	213	109	94	188	164	178	347	370	85
ENST00000428289	44	46	51	50	47	73	37	17	54	36	31	32
ENST00000428292	13	7	7	4	4	5	8	4	8	6	8	7
ENST00000428329	3	2	4	2	1	5	0	4	1	2	4	1
ENST00000428344	17	20	23	24	19	14	22	8	26	22	28	8
ENST00000428367	5	10	18	9	4	5	1	3	8	9	16	11
ENST00000428399	12	23	6	9	2	5	4	7	13	9	28	1
ENST00000428419	72	136	98	92	76	57	91	74	84	111	121	56
ENST00000428426	16	33	19	17	18	26	14	11	21	13	11	9
ENST00000428429	561	591	455	491	297	424	406	246	469	428	550	288
ENST00000428485	35	87	69	45	24	18	31	54	70	67	100	19
ENST00000428504	17	36	49	32	38	26	16	12	35	41	23	32
ENST00000428516	86	144	84	66	25	38	75	72	88	87	124	49
ENST00000428520	5	3	1	1	1	3	2	1	6	0	3	6
ENST00000428541	15	35	24	47	28	29	27	11	17	56	11	19
ENST00000428557	2	4	1	3	2	4	2	1	1	2	5	1
ENST00000428573	15	23	9	12	11	7	24	10	18	31	26	12
ENST00000428581	8	35	17	17	9	11	18	12	18	15	38	10
ENST00000428584	7	1	7	3	2	4	4	4	8	5	9	3
ENST00000428597	355	605	825	756	573	412	575	327	508	750	335	278
ENST00000428641	12	17	4	7	5	7	9	3	7	4	7	9
ENST00000428643	3	6	2	4	1	0	2	0	2	4	6	3
ENST00000428660	30	64	43	49	32	36	40	29	51	43	65	39
ENST00000428667	71	134	102	154	99	78	69	51	94	91	69	32
ENST00000428673	12	15	10	6	13	4	8	12	6	18	9	7
ENST00000428681	45	54	41	65	20	64	36	15	42	61	19	24
ENST00000428687	1070	1004	2458	2331	2225	1458	1175	984	1421	1555	770	858
ENST00000428709	2	0	0	0	0	0	0	0	2	0	0	2
ENST00000428732	5	25	7	14	1	6	5	8	12	13	28	6
ENST00000428747	8	9	19	11	1	9	6	2	28	8	18	5
ENST00000428761	19	57	39	33	19	22	23	16	36	41	55	19
ENST00000428765	64	35	28	41	31	23	38	21	36	40	34	25
ENST00000428766	103	59	33	24	27	34	61	20	50	31	52	17
ENST00000428777	54	166	69	99	29	31	40	46	83	133	121	26
ENST00000428783	511	2021	1064	1437	484	318	998	922	1139	1765	2078	381
ENST00000428786	30	14	27	23	4	9	5	6	9	12	16	12
ENST00000428791	30	17	27	24	11	26	22	11	16	24	33	15
ENST00000428814	4	2	7	2	0	1	4	0	3	7	5	6
ENST00000428825	45	38	43	38	40	35	53	34	31	36	47	12
ENST00000428838	3	3	3	0	4	6	4	0	2	7	4	0
ENST00000428888	51	125	95	116	89	60	63	75	122	110	160	43
ENST00000428891	2	8	3	0	0	3	0	1	7	7	4	2
ENST00000428903	29	27	36	36	39	24	37	22	33	31	39	15
ENST00000428915	12	11	9	9	8	1	22	9	13	6	19	6
ENST00000428920	48	315	101	79	37	55	97	95	189	125	196	68
ENST00000428934	9	21	18	4	4	9	3	11	16	8	26	8
ENST00000428940	4	4	4	2	2	2	3	4	2	2	1	2
ENST00000428945	16	23	35	29	33	18	14	21	41	15	30	20
ENST00000428948	6	8	7	6	2	2	5	4	8	3	3	4
ENST00000428999	4	2	0	2	0	2	0	0	3	1	3	0
ENST00000429007	140	268	194	153	70	93	172	136	204	200	276	83
ENST00000429010	3	7	6	4	3	10	3	3	8	8	6	6
ENST00000429011	1	2	1	2	4	2	1	3	5	1	5	0
ENST00000429014	7	11	10	4	10	5	8	8	10	13	12	8
ENST00000429053	3	8	12	2	1	1	2	1	0	2	3	2
ENST00000429067	41	162	56	31	33	34	44	28	63	97	82	36
ENST00000429074	923	3769	1419	1720	730	529	1186	1487	2091	2246	3424	747
ENST00000429080	6	23	11	5	6	6	5	6	16	18	18	13
ENST00000429092	11	7	10	7	4	7	10	11	15	16	7	3
ENST00000429096	5	10	3	3	0	1	6	1	4	6	9	1
ENST00000429110	1	2	0	0	1	2	1	0	4	0	2	2
ENST00000429114	6	3	3	4	1	3	1	1	4	5	1	3
ENST00000429137	55	4405	91	65	29	761	60	51	1127	96	125	551
ENST00000429139	501	1217	650	341	257	219	385	414	655	786	990	247
ENST00000429151	422	782	939	752	601	506	518	267	521	705	398	266
ENST00000429210	9	1	0	1	5	3	3	2	3	0	4	0
ENST00000429214	3	5	4	0	2	7	7	0	2	8	5	1
ENST00000429215	1	8	2	1	1	1	5	0	3	4	8	0
ENST00000429224	38	38	28	20	40	39	39	33	19	27	26	15
ENST00000429227	18	22	26	17	16	14	9	7	18	16	11	10
ENST00000429230	2	2	7	1	5	3	1	1	0	1	4	0
ENST00000429267	19	35	11	18	7	8	11	7	11	22	26	4
ENST00000429268	4	4	0	0	1	0	0	0	1	1	1	1
ENST00000429269	2	0	2	2	0	2	1	2	1	0	3	0
ENST00000429289	470	620	852	221	286	246	181	546	581	280	1214	252
ENST00000429292	58	137	100	95	57	52	55	83	95	105	171	34
ENST00000429293	20	14	20	22	6	1	14	3	7	20	11	5
ENST00000429315	251	353	213	211	177	175	185	146	225	210	266	136
ENST00000429328	4	4	2	1	4	8	5	4	5	1	3	0
ENST00000429340	3	7	2	4	2	3	3	1	8	4	6	1
ENST00000429343	5	5	5	5	3	4	2	4	2	4	7	0
ENST00000429345	13	25	30	9	15	13	11	11	7	0	13	2
ENST00000429350	640	907	637	677	390	447	573	352	592	805	552	329
ENST00000429388	7	14	6	13	4	3	1	6	6	5	9	1
ENST00000429398	80	70	137	68	55	35	67	45	74	57	117	29
ENST00000429420	12	6	1	8	3	3	5	2	7	1	9	7
ENST00000429450	32	64	33	23	26	15	26	39	45	24	80	33
ENST00000429469	3	9	2	4	6	2	1	1	3	6	0	1
ENST00000429472	576	880	992	747	696	757	487	392	913	670	677	561
ENST00000429493	816	886	987	963	708	679	624	455	984	723	720	418
ENST00000429505	182	393	273	164	78	94	241	164	317	238	363	156
ENST00000429530	151	286	219	220	193	182	151	80	143	251	138	74
ENST00000429562	55	96	43	64	27	26	60	29	81	67	77	23
ENST00000429567	11	17	16	9	6	5	12	7	14	13	25	9
ENST00000429588	16	16	7	11	7	5	8	6	14	15	20	1
ENST00000429601	3	10	11	18	3	11	12	9	9	12	16	9
ENST00000429630	58	73	137	168	127	118	90	56	102	109	72	61
ENST00000429636	179	163	101	106	76	80	97	70	114	133	157	54
ENST00000429648	40	22	42	53	28	27	45	12	30	36	18	15
ENST00000429657	1	6	0	0	1	1	5	1	1	3	5	0
ENST00000429661	180	978	228	275	120	165	229	187	258	613	368	141
ENST00000429680	5	4	1	0	0	0	0	0	1	3	0	0
ENST00000429706	16	13	8	8	10	5	3	12	8	15	9	6
ENST00000429717	10	7	5	7	1	3	5	1	3	6	12	0
ENST00000429730	10	14	24	17	16	20	5	13	8	11	15	12
ENST00000429761	569	468	728	742	738	491	313	261	647	399	301	311
ENST00000429798	11	28	72	127	45	40	83	10	32	52	16	5
ENST00000429816	15	45	19	20	12	11	21	19	37	34	54	9
ENST00000429821	367	1131	696	618	304	278	380	376	657	659	984	209
ENST00000429832	7	22	16	8	7	2	15	16	11	23	27	1
ENST00000429834	6	5	4	8	4	1	6	2	5	3	6	2
ENST00000429843	40	260	63	62	35	34	78	67	71	90	144	37
ENST00000429850	8	16	5	14	4	8	12	5	7	10	13	5
ENST00000429853	10	8	6	9	6	2	5	5	5	7	8	3
ENST00000429871	10	35	17	27	4	11	26	16	32	40	27	15
ENST00000429872	51	54	92	84	52	64	53	33	73	63	32	44
ENST00000429878	4	5	0	1	1	3	2	0	5	3	12	3
ENST00000429882	182	155	234	215	169	150	124	102	142	169	139	111
ENST00000429884	5	4	2	4	3	3	0	0	4	1	4	7
ENST00000429916	2	3	0	3	1	2	7	3	5	1	6	1
ENST00000429922	9	12	9	8	5	4	11	4	8	8	17	7
ENST00000429933	755	711	1345	1240	1056	555	432	353	794	537	408	382
ENST00000429952	7	8	8	4	9	1	9	6	3	7	5	3
ENST00000429980	2	7	3	3	4	1	3	2	5	2	7	1
ENST00000429998	918	1410	2171	1571	1292	1274	1040	610	1411	1158	794	759
ENST00000430001	25	20	40	10	26	27	6	9	20	33	6	11
ENST00000430025	6	7	4	1	2	3	0	1	2	1	4	0
ENST00000430050	2	1	1	1	1	0	1	2	2	2	1	1
ENST00000430057	142	315	101	107	75	85	133	92	130	202	250	101
ENST00000430068	12	11	15	12	13	5	10	6	16	10	13	4
ENST00000430078	9	15	12	12	4	15	4	1	14	5	7	7
ENST00000430079	159	524	233	216	127	114	204	273	325	358	587	143
ENST00000430111	1	3	5	5	1	1	0	3	0	4	3	0
ENST00000430134	45	137	64	84	31	33	77	65	64	103	160	35
ENST00000430140	84	114	143	141	154	84	74	99	122	77	128	56
ENST00000430143	68	188	105	99	78	103	75	65	149	97	127	76
ENST00000430152	1	0	1	0	0	0	3	1	1	1	0	1
ENST00000430166	88	94	108	70	57	47	74	55	88	104	107	37
ENST00000430184	3	6	1	3	0	1	0	0	3	0	0	2
ENST00000430191	1	7	10	1	3	6	3	3	3	4	4	3
ENST00000430214	16	55	50	19	18	10	29	24	19	47	52	4
ENST00000430244	9	19	6	6	5	7	5	7	20	7	23	3
ENST00000430245	3	4	3	4	3	7	1	2	3	8	0	2
ENST00000430250	17	38	21	17	3	14	26	15	18	25	37	10
ENST00000430259	22	25	14	18	3	14	25	8	25	8	22	11
ENST00000430266	118	205	171	146	64	94	141	95	143	208	151	58
ENST00000430271	42	38	65	18	32	12	19	17	30	16	23	12
ENST00000430281	7	3	0	2	4	4	4	3	4	2	6	0
ENST00000430296	26	65	31	34	25	21	58	29	54	47	55	14
ENST00000430326	13	17	5	9	2	4	9	7	20	7	20	8
ENST00000430327	4	0	8	1	0	0	4	0	1	0	2	0
ENST00000430363	3	5	6	0	2	1	1	5	3	5	12	1
ENST00000430364	3	2	0	1	0	0	1	0	2	2	4	0
ENST00000430373	15	21	28	47	26	21	17	21	13	22	8	15
ENST00000430375	26	21	31	17	19	17	23	21	30	40	37	13
ENST00000430391	24	73	26	24	20	12	30	32	27	34	60	15
ENST00000430394	423	632	605	834	546	988	467	273	462	627	361	408
ENST00000430429	35	35	19	22	25	23	33	20	21	42	38	16
ENST00000430449	9	12	7	7	5	3	6	2	10	5	10	13
ENST00000430456	3	4	0	0	0	0	1	0	0	1	9	0
ENST00000430468	3	7	1	4	6	2	3	4	2	6	8	3
ENST00000430519	3	5	2	7	3	0	4	1	0	3	5	2
ENST00000430537	28	42	15	19	9	15	9	18	26	39	33	8
ENST00000430540	4	12	4	10	8	7	6	3	7	8	8	4
ENST00000430545	451	251	285	181	208	120	340	227	170	536	251	215
ENST00000430549	2	2	3	3	5	2	2	4	1	6	9	0
ENST00000430586	11	40	7	13	10	3	11	6	10	21	26	3
ENST00000430593	318	358	478	480	402	286	151	138	343	312	246	142
ENST00000430605	12	30	22	31	10	7	20	3	18	14	3	2
ENST00000430635	4	0	0	4	0	6	0	2	2	2	1	1
ENST00000430640	2	8	1	2	2	2	5	3	10	12	12	1
ENST00000430641	3	4	1	7	1	1	1	1	2	11	4	1
ENST00000430643	33	63	52	56	41	47	44	24	60	40	38	20
ENST00000430647	293	306	196	163	130	149	171	105	189	175	241	158
ENST00000430650	16	23	10	9	4	4	6	4	2	4	11	5
ENST00000430672	4	3	2	3	1	2	2	2	5	2	3	0
ENST00000430683	6	21	34	11	4	6	6	4	11	9	10	8
ENST00000430692	7	6	4	7	7	12	3	4	2	11	6	1
ENST00000430694	38	51	207	110	86	79	56	53	95	72	57	38
ENST00000430719	15	36	12	12	7	7	33	8	9	18	36	11
ENST00000430733	42	40	13	24	12	15	41	12	30	22	37	5
ENST00000430748	41	144	271	322	218	80	100	57	125	108	82	118
ENST00000430756	52	112	83	91	51	47	44	34	99	86	82	30
ENST00000430770	1	21	8	5	6	2	7	6	12	16	22	3
ENST00000430772	1589	6765	2649	2631	904	961	2422	2476	3132	4561	5759	1136
ENST00000430776	27	33	31	38	40	18	29	22	34	39	35	10
ENST00000430787	120	111	118	130	73	62	111	56	93	111	119	40
ENST00000430794	77	282	167	124	58	57	92	130	150	157	278	59
ENST00000430796	211	445	315	310	164	164	215	216	316	286	418	138
ENST00000430820	1	3	1	1	0	0	2	1	1	1	0	0
ENST00000430825	250	283	242	193	118	102	170	116	202	161	174	92
ENST00000430842	16	33	14	16	6	6	4	10	14	19	28	12
ENST00000430861	3	1	3	6	1	1	1	2	3	6	4	0
ENST00000430876	11	16	5	12	10	5	6	3	6	15	14	3
ENST00000430883	15	1	6	3	3	13	9	3	5	9	7	6
ENST00000430895	150	254	160	158	169	120	205	73	140	236	125	98
ENST00000430897	3	2	0	4	0	5	1	2	1	3	6	2
ENST00000430912	47	46	44	40	32	52	41	23	41	37	35	32
ENST00000430920	92	84	43	91	45	48	65	38	51	45	88	40
ENST00000430921	1	10	6	5	4	6	7	4	13	5	10	7
ENST00000430922	2	2	1	0	0	0	0	1	0	1	3	0
ENST00000430941	184	172	72	41	30	85	112	81	108	113	165	88
ENST00000430983	4	19	10	5	10	2	7	3	13	5	7	10
ENST00000431019	191	193	274	238	145	151	213	146	176	196	218	109
ENST00000431060	10	12	6	9	8	6	10	9	10	7	9	5
ENST00000431064	87	71	77	45	54	35	41	30	61	45	69	41
ENST00000431071	9	11	4	1	4	4	11	6	6	7	11	2
ENST00000431090	18	19	24	5	3	9	17	5	18	20	15	8
ENST00000431104	1	9	3	3	4	2	0	0	4	4	2	0
ENST00000431117	3	4	10	3	2	3	4	2	3	3	7	3
ENST00000431122	14	12	5	6	9	5	10	4	12	20	18	2
ENST00000431139	1	1	1	1	0	2	0	1	2	2	1	0
ENST00000431149	26	36	33	35	17	12	28	15	26	18	42	18
ENST00000431150	36	60	16	17	3	9	43	24	29	28	65	21
ENST00000431165	160	289	240	316	176	150	166	139	232	201	362	115
ENST00000431202	2	1	2	0	2	0	1	2	2	1	1	0
ENST00000431293	41	54	69	82	45	36	26	23	43	49	36	21
ENST00000431296	4	28	4	16	3	7	10	3	9	3	20	2
ENST00000431309	199	804	314	261	102	126	294	194	317	538	484	136
ENST00000431327	11	12	8	5	4	10	3	3	9	8	12	5
ENST00000431331	195	204	182	174	168	127	99	58	116	118	73	52
ENST00000431336	2	1	0	1	0	0	1	1	2	2	3	0
ENST00000431341	35	62	84	75	30	23	73	65	59	75	83	21
ENST00000431347	5	35	19	9	6	12	13	11	6	28	12	3
ENST00000431361	17	24	31	26	15	23	40	12	24	22	12	19
ENST00000431362	1	5	1	1	0	2	5	1	0	3	5	1
ENST00000431369	12	33	13	20	7	16	15	10	16	22	22	8
ENST00000431376	98	254	150	101	86	141	69	53	116	139	128	72
ENST00000431407	2	8	1	1	1	0	2	5	4	5	2	0
ENST00000431427	21	29	18	22	9	6	19	13	25	15	14	9
ENST00000431432	83	124	86	70	60	40	79	64	57	99	98	70
ENST00000431437	10	17	17	12	8	16	10	8	8	10	8	4
ENST00000431442	9	17	19	8	8	2	4	8	2	8	13	5
ENST00000431459	30	51	29	22	14	11	15	19	35	17	49	17
ENST00000431462	9	2	13	13	5	4	6	1	3	4	1	2
ENST00000431486	1	2	4	2	2	1	2	0	2	3	4	1
ENST00000431500	2	1	1	0	2	1	1	3	0	0	5	0
ENST00000431525	1	2	1	0	0	0	1	0	2	2	2	0
ENST00000431557	33	36	20	21	9	20	22	33	31	16	49	15
ENST00000431558	47	48	27	44	22	17	55	35	35	29	54	27
ENST00000431589	6	9	12	16	5	7	15	8	11	6	18	5
ENST00000431604	155	315	112	201	72	81	189	88	133	298	244	76
ENST00000431637	4	6	4	2	5	1	4	4	2	3	1	1
ENST00000431638	2	25	11	2	6	2	9	4	6	13	9	4
ENST00000431646	1	5	1	2	0	1	2	0	2	2	6	0
ENST00000431650	4	1	2	1	4	4	3	1	11	3	3	2
ENST00000431656	1	6	1	2	0	0	1	1	1	0	0	2
ENST00000431686	1	1	0	2	0	1	6	1	0	3	3	0
ENST00000431691	4	1	1	1	0	1	1	0	2	1	2	0
ENST00000431697	4	16	6	5	2	0	8	10	7	6	8	1
ENST00000431708	54	95	57	43	38	39	36	30	59	52	82	43
ENST00000431712	5	18	7	9	4	4	12	8	4	5	15	0
ENST00000431729	6	14	50	16	9	12	5	9	29	7	17	5
ENST00000431737	5	5	1	5	0	2	0	1	5	4	5	1
ENST00000431752	116	332	174	103	96	50	165	226	166	150	402	63
ENST00000431759	9	20	5	16	9	4	14	3	19	17	21	7
ENST00000431767	26	37	22	25	17	21	22	18	23	18	25	19
ENST00000431789	2	5	0	1	0	7	0	0	2	7	2	0
ENST00000431803	163	338	232	148	83	136	137	125	184	215	274	107
ENST00000431804	2	2	5	2	2	6	6	1	2	5	0	0
ENST00000431813	6	14	10	8	5	0	5	2	9	21	7	4
ENST00000431862	50	239	103	115	66	50	118	103	128	180	222	59
ENST00000431897	2	6	2	2	1	1	3	1	4	0	2	1
ENST00000431906	8	14	12	13	5	5	2	6	8	8	12	3
ENST00000431911	7	11	6	7	8	8	5	3	12	6	9	1
ENST00000431955	24	102	69	51	72	20	25	51	42	44	65	21
ENST00000431979	3	3	4	5	1	0	4	2	3	6	0	0
ENST00000431981	9	6	20	7	6	8	9	5	8	10	17	6
ENST00000431985	41	223	98	86	30	25	88	79	88	161	160	39
ENST00000431993	10	6	2	3	3	5	6	5	2	2	10	6
ENST00000431997	4	3	4	1	3	1	0	0	1	1	2	0
ENST00000431999	122	169	138	125	90	80	95	50	106	121	103	64
ENST00000432032	12	6	4	8	3	4	5	3	5	9	0	6
ENST00000432047	6	18	11	7	2	4	4	3	15	10	15	4
ENST00000432062	293	335	424	428	323	267	288	245	378	328	290	169
ENST00000432064	25	4	6	9	7	7	4	7	9	12	6	5
ENST00000432067	38	179	92	135	51	39	105	103	168	127	230	52
ENST00000432081	18	45	28	26	16	13	25	24	30	27	35	13
ENST00000432130	21	7	12	11	4	8	5	7	8	10	7	6
ENST00000432133	4	14	15	12	4	5	8	2	12	13	11	1
ENST00000432171	33	48	41	26	16	37	38	25	40	32	64	27
ENST00000432194	42	174	149	23	106	49	24	55	86	27	92	35
ENST00000432195	14	17	12	34	13	4	17	5	16	8	13	11
ENST00000432210	402	1083	555	686	435	305	496	428	611	696	973	275
ENST00000432221	1	3	0	5	0	2	2	0	1	1	1	1
ENST00000432230	16	33	33	41	39	27	14	7	36	25	17	16
ENST00000432239	2	0	1	4	0	0	0	1	0	1	6	0
ENST00000432258	2	2	1	0	0	1	1	2	1	2	2	0
ENST00000432265	12	9	11	2	2	12	8	2	14	9	1	6
ENST00000432267	1	8	0	1	1	2	2	0	0	0	2	0
ENST00000432281	19	9	7	11	7	7	10	2	4	10	16	2
ENST00000432296	867	1313	1222	1143	432	295	897	509	898	1346	960	248
ENST00000432331	4	4	3	9	2	3	2	0	4	1	13	3
ENST00000432358	92	310	168	166	86	73	142	146	191	201	317	72
ENST00000432359	20	18	18	17	19	12	13	11	22	6	22	9
ENST00000432360	11	29	11	38	26	32	11	3	19	28	2	5
ENST00000432370	9	11	4	1	0	6	0	1	8	3	8	4
ENST00000432377	112	131	98	141	104	123	43	37	52	99	38	40
ENST00000432386	4095	8245	8613	11649	8783	7683	5650	3762	6337	9941	3602	4790
ENST00000432395	1	7	4	3	1	0	5	2	2	2	3	2
ENST00000432405	8	7	4	3	6	4	8	5	10	11	5	3
ENST00000432411	20	14	9	9	3	4	7	9	17	9	14	5
ENST00000432412	62	169	76	102	53	49	102	100	96	115	282	32
ENST00000432414	1	2	1	1	1	1	1	0	0	3	3	0
ENST00000432423	1	5	0	0	0	1	1	0	0	4	3	0
ENST00000432442	7	54	10	10	6	8	5	3	10	13	13	3
ENST00000432477	585	1262	657	654	366	441	497	407	634	886	815	328
ENST00000432481	29	55	30	25	13	16	15	16	29	32	32	13
ENST00000432484	13	14	9	5	5	6	14	5	3	6	13	4
ENST00000432488	4	14	11	11	9	2	7	3	9	15	10	3
ENST00000432530	6	13	6	1	2	5	8	11	9	11	17	5
ENST00000432541	12	64	20	36	13	21	23	26	31	38	68	12
ENST00000432575	3	3	2	1	0	3	0	1	1	0	4	2
ENST00000432626	2	3	4	3	1	6	3	2	14	3	5	3
ENST00000432668	2	3	6	2	3	0	2	3	11	5	5	1
ENST00000432673	5	10	7	2	4	9	7	1	4	3	4	4
ENST00000432677	5	7	7	6	0	6	0	2	4	2	3	2
ENST00000432683	199	333	410	404	368	268	206	198	274	289	297	139
ENST00000432694	113	217	118	124	69	76	118	75	121	141	193	65
ENST00000432697	4	1	1	3	2	0	3	0	6	2	5	1
ENST00000432701	6	4	2	3	0	5	4	4	8	1	8	1
ENST00000432702	2	8	0	0	0	2	2	0	2	1	2	1
ENST00000432703	37	35	34	25	22	14	29	15	41	32	15	18
ENST00000432706	9	55	15	20	7	4	10	35	27	41	68	12
ENST00000432707	10	8	2	2	2	4	8	1	3	10	8	2
ENST00000432783	4	5	1	3	1	1	1	6	3	8	6	1
ENST00000432822	5	4	1	0	0	1	2	3	3	5	7	0
ENST00000432823	192	173	99	138	53	107	130	83	129	151	96	70
ENST00000432859	58	73	57	50	33	44	34	13	70	61	35	40
ENST00000432897	1	2	5	0	0	0	0	0	2	2	2	1
ENST00000432905	54	184	115	70	53	69	66	51	122	110	146	57
ENST00000432957	1	0	2	5	1	1	1	4	1	1	3	0
ENST00000432960	3	3	0	2	3	4	7	11	6	4	8	3
ENST00000432967	40	73	63	55	24	39	46	28	51	40	59	28
ENST00000432978	3	7	4	0	3	2	6	5	6	8	17	2
ENST00000432993	71	86	58	63	30	34	46	44	63	110	94	44
ENST00000433005	45	11	16	9	9	4	6	10	9	12	10	7
ENST00000433019	4	2	3	3	0	3	3	3	4	3	6	1
ENST00000433035	7	3	0	9	4	4	1	0	6	3	7	2
ENST00000433036	55	41	81	64	56	31	26	25	52	38	32	37
ENST00000433051	3	5	0	2	4	1	0	0	1	3	4	1
ENST00000433059	9	10	7	6	8	10	11	11	14	8	14	2
ENST00000433064	160	305	246	197	158	144	162	102	236	225	204	95
ENST00000433074	2	0	1	1	0	2	0	1	0	0	2	0
ENST00000433085	3	4	5	2	0	0	4	0	1	2	2	1
ENST00000433088	21	37	24	13	12	8	13	11	25	28	41	6
ENST00000433110	17	32	39	43	7	7	32	18	15	34	21	8
ENST00000433125	1	4	6	3	0	1	1	4	3	6	3	1
ENST00000433142	93	164	150	124	139	78	95	55	99	110	91	77
ENST00000433152	34	61	39	66	15	21	57	24	41	65	41	24
ENST00000433161	4	3	9	17	3	3	8	8	2	3	4	3
ENST00000433167	1	8	3	5	1	3	3	1	5	1	10	2
ENST00000433175	15	27	11	11	11	9	5	7	25	6	8	9
ENST00000433182	49	214	83	52	17	28	71	62	74	147	110	32
ENST00000433186	41	298	63	71	39	31	82	43	96	134	158	30
ENST00000433219	37	26	13	10	7	13	18	11	25	14	21	10
ENST00000433228	453	1554	401	576	198	235	692	337	475	1238	742	225
ENST00000433280	5	12	9	10	3	6	3	5	7	7	8	7
ENST00000433310	97	392	176	86	27	38	84	130	197	192	352	55
ENST00000433315	1	1	3	0	0	0	2	0	0	0	4	2
ENST00000433337	9	11	17	6	2	5	7	7	14	9	15	3
ENST00000433344	9	12	4	11	9	6	5	12	12	12	21	4
ENST00000433371	53	69	107	88	30	50	39	39	77	25	42	30
ENST00000433374	36	55	35	45	24	10	40	20	47	47	41	13
ENST00000433396	44	108	55	49	23	38	55	55	71	69	85	26
ENST00000433442	16	18	9	9	5	2	6	10	18	16	29	10
ENST00000433453	14	13	9	8	5	7	10	4	15	13	8	11
ENST00000433455	2	7	2	1	2	1	3	3	2	2	5	1
ENST00000433460	21	16	12	27	12	26	29	14	29	23	18	5
ENST00000433465	68	39	73	83	52	29	60	28	51	39	42	21
ENST00000433474	13	9	11	20	10	11	13	13	30	21	23	14
ENST00000433475	25	19	20	22	26	15	46	26	29	34	25	16
ENST00000433480	22	18	13	13	10	11	17	3	16	18	18	7
ENST00000433521	20	7	14	11	6	8	9	13	18	14	11	6
ENST00000433526	4	11	7	9	2	1	4	4	3	10	14	1
ENST00000433544	14	22	45	13	18	13	10	16	19	22	19	8
ENST00000433546	3	1	1	1	1	0	0	0	2	4	1	1
ENST00000433572	36	99	73	37	31	19	32	34	29	58	34	24
ENST00000433576	3	55	57	32	9	15	28	14	23	25	35	18
ENST00000433601	685	925	710	858	426	444	635	322	563	774	722	426
ENST00000433606	3	3	7	7	0	2	4	1	6	2	2	0
ENST00000433624	165	299	265	204	117	123	182	97	206	237	214	75
ENST00000433644	2	3	4	4	3	3	6	2	1	9	11	5
ENST00000433656	35	66	121	102	22	24	76	23	55	61	48	28
ENST00000433664	17	15	10	2	5	8	7	9	16	12	22	4
ENST00000433671	97	126	70	89	60	59	79	52	99	71	126	56
ENST00000433673	58	52	50	71	50	29	36	27	50	64	43	15
ENST00000433684	21	13	6	6	7	10	12	6	8	13	22	8
ENST00000433702	81	75	77	46	35	48	51	50	61	68	87	59
ENST00000433747	111	298	130	126	75	53	118	109	162	171	236	61
ENST00000433770	28	22	39	35	23	19	32	10	23	37	16	11
ENST00000433825	2	2	4	2	0	2	0	2	4	5	5	2
ENST00000433837	2	4	6	1	4	3	3	1	3	6	2	0
ENST00000433838	1	4	0	4	0	1	1	1	2	0	1	1
ENST00000433856	13	28	16	15	10	15	17	20	18	28	32	10
ENST00000433876	3	10	4	4	1	4	7	4	4	3	8	2
ENST00000433918	615	794	1338	1194	1114	834	547	447	907	711	385	409
ENST00000433933	12	19	22	9	20	23	6	10	10	12	4	8
ENST00000433945	23	63	24	44	30	21	36	35	56	44	90	28
ENST00000433969	2	2	2	1	3	0	0	0	1	4	3	1
ENST00000433997	45	47	59	51	45	38	20	25	65	28	50	17
ENST00000434020	15	41	10	18	9	12	16	7	27	13	29	12
ENST00000434040	606	509	436	514	400	370	195	104	316	501	235	294
ENST00000434078	24	28	29	28	13	3	32	45	9	34	72	3
ENST00000434097	36	42	43	27	15	22	23	27	34	32	35	14
ENST00000434147	330	352	288	356	198	217	265	104	237	297	172	151
ENST00000434164	5	6	3	0	0	0	2	1	4	5	7	2
ENST00000434176	21	15	8	11	3	8	5	6	10	10	12	7
ENST00000434182	66	85	82	79	73	54	58	56	75	37	99	50
ENST00000434189	4	5	2	5	0	4	3	3	3	8	5	3
ENST00000434195	2	12	11	5	1	4	6	7	6	11	21	7
ENST00000434207	9	24	5	5	8	4	12	12	7	14	10	1
ENST00000434223	3	5	11	13	5	9	2	1	4	11	0	7
ENST00000434244	14	25	23	13	12	12	16	8	22	18	25	8
ENST00000434250	24	17	12	23	16	31	11	6	22	13	20	25
ENST00000434256	16	16	11	35	31	25	8	6	9	29	8	13
ENST00000434265	3	3	1	2	1	1	2	0	1	4	0	1
ENST00000434276	3	1	5	7	4	5	3	10	4	5	3	2
ENST00000434284	161	109	111	129	75	93	114	52	83	96	79	65
ENST00000434296	1	5	2	3	8	2	1	2	5	5	1	2
ENST00000434300	24	27	30	38	15	6	16	17	21	34	31	9
ENST00000434301	4	12	6	8	5	2	12	13	11	17	26	1
ENST00000434306	19	7	4	11	19	9	30	5	19	12	13	5
ENST00000434311	15	12	13	6	10	6	2	11	9	8	13	7
ENST00000434312	1047	1764	1144	1367	787	754	1139	601	1045	1392	1224	560
ENST00000434351	65	66	60	58	22	49	58	22	48	64	44	34
ENST00000434384	6	5	5	2	3	5	1	1	6	7	6	4
ENST00000434399	445	1128	460	582	259	202	471	411	563	788	891	250
ENST00000434401	4	4	4	5	0	4	0	0	1	1	1	1
ENST00000434409	203	298	234	254	126	128	205	159	215	248	307	131
ENST00000434418	157	228	203	187	138	143	141	113	153	198	242	126
ENST00000434427	4	4	0	2	1	2	3	4	1	5	2	0
ENST00000434504	11	9	11	13	4	6	7	9	12	10	16	8
ENST00000434509	10	30	12	16	4	8	6	8	13	19	17	9
ENST00000434512	1041	2054	2872	2704	2207	1981	1454	1252	1906	1561	1150	1134
ENST00000434531	11	8	5	1	1	0	0	2	4	4	5	4
ENST00000434532	4	3	7	5	1	4	0	5	2	0	14	4
ENST00000434533	16	36	27	14	25	11	7	17	22	8	23	13
ENST00000434540	13	29	10	5	7	6	9	14	15	19	22	8
ENST00000434541	4	1	4	1	1	2	0	1	3	2	4	2
ENST00000434547	32	20	27	23	18	19	10	13	15	21	12	15
ENST00000434552	3	6	1	1	2	5	4	4	0	5	15	4
ENST00000434562	2	0	2	0	3	1	1	0	1	2	7	1
ENST00000434563	40	52	40	29	16	28	31	21	51	52	53	16
ENST00000434565	40	67	31	34	21	26	36	39	33	42	74	19
ENST00000434575	6	29	13	8	5	13	10	3	11	18	12	5
ENST00000434593	139	235	233	234	165	162	137	87	222	162	134	117
ENST00000434601	287	235	244	297	151	163	208	148	192	246	236	121
ENST00000434627	55	91	74	73	58	59	52	27	60	50	47	42
ENST00000434645	317	396	238	282	276	249	214	118	250	303	216	152
ENST00000434656	2	19	12	34	1	3	30	0	5	70	1	8
ENST00000434674	6	11	10	2	2	1	4	1	3	8	4	1
ENST00000434689	11	7	7	2	23	7	11	4	3	6	8	4
ENST00000434707	15	40	17	15	10	8	8	18	15	18	24	2
ENST00000434741	1	1	14	0	1	1	0	1	10	0	9	5
ENST00000434786	77	272	142	150	44	63	90	69	133	112	160	64
ENST00000434792	242	184	195	224	97	119	168	79	151	164	129	85
ENST00000434829	13	41	41	50	60	61	36	44	66	24	17	23
ENST00000434868	32	88	46	29	31	22	40	48	59	37	83	32
ENST00000434878	13	16	11	6	10	10	7	6	7	13	10	5
ENST00000434897	1	6	6	0	2	11	5	3	5	4	0	2
ENST00000434901	1	2	1	3	1	1	3	3	0	1	2	1
ENST00000434926	27	41	24	19	9	10	24	14	15	24	22	16
ENST00000434932	868	86	84	166	99	87	34	15	80	56	33	36
ENST00000434942	50	81	39	82	70	47	78	85	67	85	168	25
ENST00000434947	4	12	3	8	1	1	3	6	9	10	16	2
ENST00000434951	138	143	255	282	239	185	133	96	217	166	117	139
ENST00000434957	4	7	0	2	1	2	1	2	2	5	2	3
ENST00000434969	13	15	3	3	3	7	11	9	6	9	7	4
ENST00000434990	152	229	127	127	97	64	93	106	95	91	181	55
ENST00000434996	57	297	124	82	55	37	88	94	137	221	236	51
ENST00000434999	268	333	457	395	341	314	212	152	343	299	206	159
ENST00000435041	620	1288	1361	1651	1360	1368	706	475	1439	845	561	649
ENST00000435042	1	0	1	6	0	1	2	4	0	0	1	0
ENST00000435049	18	7	16	7	6	14	31	9	16	20	23	9
ENST00000435057	11	39	16	12	4	3	12	16	22	26	61	6
ENST00000435092	1	4	0	0	1	3	0	2	0	0	0	0
ENST00000435106	6	5	1	1	1	6	10	1	7	1	9	3
ENST00000435112	43	63	37	46	23	15	21	40	29	41	49	14
ENST00000435127	5	13	6	5	2	4	3	14	8	6	11	4
ENST00000435148	90	103	76	84	66	70	89	41	85	104	110	58
ENST00000435157	2	0	1	2	0	2	0	0	2	0	1	0
ENST00000435195	21	14	14	15	11	8	7	12	21	17	16	5
ENST00000435237	79	237	91	59	37	34	72	87	139	112	192	47
ENST00000435254	494	459	213	213	106	94	194	135	205	280	247	98
ENST00000435273	3	12	10	7	5	4	7	9	8	14	6	3
ENST00000435284	3	4	3	4	0	2	1	0	2	1	5	2
ENST00000435287	30	42	29	21	10	18	19	17	35	27	44	14
ENST00000435295	44	94	104	106	34	35	59	30	68	80	68	16
ENST00000435300	180	416	396	183	126	182	198	143	350	230	320	148
ENST00000435301	1	1	2	1	4	2	0	0	4	2	0	0
ENST00000435306	38	55	45	20	20	16	29	17	23	23	23	15
ENST00000435311	21	38	20	16	11	19	19	17	33	25	33	11
ENST00000435315	6	4	18	11	5	2	3	0	2	5	0	2
ENST00000435366	257	160	209	250	173	201	158	82	175	173	115	142
ENST00000435394	2	3	2	0	0	0	1	0	0	0	1	0
ENST00000435401	2	3	0	0	2	1	1	0	3	0	0	3
ENST00000435407	5	19	7	22	19	13	6	8	20	18	8	14
ENST00000435411	217	596	322	275	98	85	274	300	395	378	604	101
ENST00000435429	1	0	2	0	0	2	4	0	0	2	0	0
ENST00000435434	12	100	66	56	47	47	32	17	61	73	14	28
ENST00000435452	16	15	15	8	13	3	18	14	13	7	15	3
ENST00000435463	32	14	17	14	11	12	16	5	7	12	12	20
ENST00000435466	21	54	26	25	19	24	23	30	33	41	89	14
ENST00000435469	203	275	174	205	138	116	126	92	179	184	186	123
ENST00000435478	4	3	0	2	0	1	6	4	1	4	0	1
ENST00000435485	184	731	204	254	19	50	339	78	391	351	296	103
ENST00000435491	160	176	251	173	152	142	140	75	184	121	154	99
ENST00000435492	4	1	1	2	1	1	2	1	2	0	0	1
ENST00000435518	128	203	455	367	357	335	213	154	278	171	178	137
ENST00000435524	135	162	167	108	99	51	65	65	107	164	149	63
ENST00000435526	16	16	18	14	34	12	8	8	8	17	8	18
ENST00000435531	640	180	441	195	245	129	126	45	131	141	62	73
ENST00000435542	9	3	1	4	4	0	4	1	2	4	1	1
ENST00000435560	28	94	26	38	21	26	27	15	25	33	24	14
ENST00000435573	37	37	0	3	6	2	3	18	3	2	28	1
ENST00000435578	113	747	942	1210	1277	804	355	441	871	723	487	531
ENST00000435580	6	12	11	9	2	4	8	6	13	6	8	7
ENST00000435597	48	54	36	37	29	25	44	33	50	28	40	37
ENST00000435608	136	199	155	146	121	78	96	102	163	126	126	78
ENST00000435617	4	4	4	2	0	0	3	0	6	3	5	0
ENST00000435635	1059	1341	1481	1805	1388	1354	862	612	1052	1698	869	763
ENST00000435643	107	159	140	103	54	45	82	28	72	119	71	34
ENST00000435651	47	130	89	120	51	157	55	39	149	117	139	53
ENST00000435725	4	11	3	5	4	4	3	2	8	4	10	3
ENST00000435733	1	1	1	0	2	1	4	2	2	5	4	0
ENST00000435739	26	46	15	11	4	11	24	16	22	33	44	23
ENST00000435766	26	43	40	27	24	8	7	21	29	19	32	2
ENST00000435772	4	3	1	4	0	2	2	2	8	2	1	3
ENST00000435782	1	16	1	4	2	3	5	3	3	3	4	0
ENST00000435785	2	7	15	7	4	3	4	6	5	7	6	4
ENST00000435789	1	1	2	0	2	2	0	0	5	1	0	0
ENST00000435800	90	150	88	92	66	73	79	56	131	106	168	59
ENST00000435802	10	13	9	6	4	1	7	1	5	6	11	3
ENST00000435810	4	5	1	8	7	8	4	2	6	3	9	0
ENST00000435832	6	10	8	6	4	5	3	1	9	9	14	3
ENST00000435840	13	73	33	23	13	24	23	18	27	45	65	8
ENST00000435858	6	23	17	7	2	3	9	15	9	7	13	2
ENST00000435892	21	41	23	59	11	22	24	17	30	39	37	15
[truncated: 4,432 more rows]

## Sheet: S2B_ALL.CPM
Table S2B
ensEMBL_ID	WT_1	WT_2	WT_3	WT_4	WT_7	WT_10	WT_5	WT_8	WT_11	WT_6	WT_9	WT_12	TOTAL
ENST00000440200	139735	78452.8	90693	115803	116836	86841.5	71827.3	132385	77015.4	93699.5	83169.5	88158.3	1.17462e+06
ENST00000534336	84977.5	72419.9	59432.7	44957.4	28616.1	30069	102737	62365.8	67923.5	53917.9	76076.9	49179.6	732673
ENST00000522189	14113.2	40707.9	91634.5	69324.6	85979	87729.7	34099	34764.1	65019.1	66270	26853.6	103529	720024
ENST00000357802	22291	34375.1	72236.2	48584.8	76847.5	66139	52623.7	41804.6	34319.5	56191.8	17528.8	65339.5	588281
ENST00000502400	6991.4	49235.4	33339.2	60301.4	103431	37985.3	81333.7	37752.1	42905.2	24309.4	31200.9	15504.7	524290
ENST00000501122	13695.2	83509.6	23296.9	14606	9851.08	12440.9	29035.9	37709.9	25919.4	37325.4	58098.1	20623	366111
ENST00000446781	91417.4	10454.5	18562.7	16258.7	21365.6	26186.4	18095.7	28370.7	25586.1	23743.1	15233.5	61444	356718
ENST00000506798	11254.8	17197.2	31916.5	36863.1	40342.7	34095.3	28130.7	30323.6	29851	21079.2	18523.2	24740.7	324318
ENST00000499938	22572.5	18243.3	16901.1	18232.8	14769.3	22823.5	19230.6	16776	18403.6	20721.4	18959.2	20253.3	227887
ENST00000531305	74834.7	3428.68	4085.09	3696.46	3263.31	25583.2	11149.6	10161	20319.4	1349.14	17648.9	46986.1	222506
ENST00000523005	12587	14747.2	18975	23318.2	18680.6	18256.9	8956.67	5944.45	14031	19166.4	5317.52	17964.2	177945
ENST00000500560	2264.77	8033.91	12522	17076.9	25272	13520.8	6404.02	5767.45	7141.88	5834.4	4551.64	4313.44	112703
ENST00000442794	4478.15	18927.3	7099.96	6950.39	3208.91	3672.69	8180.66	11282.9	8877.64	14508.3	18681.5	4790.15	110658
ENST00000442996	7337.29	7665.07	6909.04	9703.13	10263.7	12704.4	6453.84	7505.88	9315.25	7652.31	5429.05	10062.8	101002
ENST00000420908	4738.91	5065.9	8020.73	10430.8	12773.9	10085.2	6711.38	9057.94	8075.23	6714.77	5362.76	9195.7	96233.2
ENST00000500370	2584.58	4723.44	7170.33	9841.32	9762.43	7692.4	6822.84	5632.64	6681.86	5886.19	4058.73	3670.91	74527.7
ENST00000394512	6123.23	5388.58	5866.63	5894.81	4437.08	5981.24	6684.36	6166.01	5850.74	6141.76	7044.27	5798.84	71377.6
ENST00000512090	7985.35	4697.57	6922.68	6221.63	3735.88	5373.94	7657.12	4407.64	5927.06	6734.28	3531.5	4485.01	67679.7
ENST00000532365	3628.38	4142.53	6741.03	5742.92	6662.35	7289.19	5256.46	5671.32	5683.4	7077.95	3364.59	4141.87	65402
ENST00000432386	3140.61	4183.11	4698.21	6387.78	5369.37	6348.09	4770.92	4409.99	4437.07	6685.85	2809.29	5515.58	58755.9
ENST00000419211	4462.04	3862.97	4727.67	5651.89	4951.83	8495.52	3949.31	3977.43	5462.14	4071.64	3359.91	5350.92	58323.3
ENST00000541782	4477.38	3845.72	7096.69	6412.46	5870.05	6754.61	4630.75	2869.66	5730.31	3440.11	2694.64	4320.35	58142.7
ENST00000456537	3480.36	2213.57	5177.69	5497.25	5755.73	6060.56	3074.5	5765.1	4383.15	3240.36	3338.08	4078.54	52064.9
ENST00000453558	2945.81	2005.05	5720.44	3808.87	3943.12	4599.74	5459.12	5640.84	4412.56	5273.49	3235.91	2648.4	49693.4
ENST00000534168	2129.02	8571.7	2725.76	2899.7	1384.68	1763.22	3769.45	4501.42	3751.59	7390.69	7945.87	2420.41	49253.5
ENST00000422980	2639.03	7063.86	3107.05	3419.54	1642.05	1866.5	4322.54	4642.09	4287.23	6471.98	6761.16	2504.46	48727.5
ENST00000500636	3577.76	5640.23	3083.59	3986.54	2332.25	3174.46	4408.67	4020.8	3558.34	5770.51	4947.06	2985.78	47486
ENST00000490856	2338.39	5335.31	3848.9	3495.21	2839.66	5197.12	2740.96	2569.56	4343.24	6262.14	3166.49	4590.94	46727.9
ENST00000447197	3956.63	2476.89	3558.71	5104.08	5824.82	5033.53	2762.07	4597.54	4278.83	2512.66	2753.13	3787.21	46646.1
ENST00000447571	576.737	1707.75	2595.39	3367.44	5553.38	5446.65	5631.38	3883.65	4689.14	6313.26	2629.12	4136.11	46530
ENST00000510327	1953.39	2306.42	3492.7	5296.56	6671.52	5409.47	2394.75	4881.23	3998.75	2442.71	3183.65	4400.95	46432.1
ENST00000428191	2472.61	7486.48	2442.66	2189.58	919.45	1281.52	4163.79	4823.79	3733.38	5706.61	8304.63	2293.74	45818.2
ENST00000416301	2602.22	5891.87	2915.59	2842.67	2009.46	2519.24	3943.4	4289.24	3673.87	6198.92	6111.49	2672.58	45670.6
ENST00000389283	4878.49	2890.89	3624.71	3562.66	3211.96	4303.12	3802.38	3677.33	3496.02	3959.99	3729.6	4009.45	45146.6
ENST00000441093	627.355	2762.53	3607.25	3938.28	11451.6	4023.02	4556.44	1282.44	6992.04	2093.66	1745.47	1659.28	44739.3
ENST00000415194	3405.2	3801.58	3686.89	4210.81	3468.11	4389.88	3767.76	3194.37	4024.66	3570.59	3409.83	3242.56	44172.3
ENST00000419425	2165.83	3863.48	2658.12	3374.02	2982.71	3797.45	3430	3285.8	3710.28	3458.27	3790.43	3455.59	39972
ENST00000509494	2975.72	3168.41	3648.17	4126.37	3839.19	4316.34	2462.3	2880.21	3661.26	3216.82	2553.47	3110.14	39958.4
ENST00000437128	3139.84	2151.17	3500.89	3242.42	3216.24	4435.32	2426.84	2833.32	4411.16	2245.66	2435.7	4400.95	38439.5
ENST00000484721	3018.67	2744.26	2471.02	2720.39	3689.42	4094.08	3215.52	3377.24	2684.51	4594.88	2758.59	2847.61	38216.2
ENST00000530422	2395.15	2791.96	4087.28	4999.35	5511.2	3948.66	2875.22	2297.6	2857.45	2731.24	1814.1	1707.64	38016.8
ENST00000463255	3862.3	2736.15	3346.52	2901.34	2354.87	3456.21	3181.74	2731.33	4146.49	2440.7	2898.2	2773.91	36829.8
ENST00000425586	2165.06	4941.1	2235.37	1955.98	1098.57	1516.17	2613.45	3020.88	2973.68	3943.85	4542.28	2073.81	33080.2
ENST00000501579	2260.17	2532.7	2546.84	2243.87	1939.77	1798.75	2656.52	2945.85	3218.05	1966.55	3865.3	2054.24	30028.6
ENST00000413577	1847.55	4059.32	2305.2	2311.31	1245.29	1475.69	2618.52	2607.07	2400.93	3313	3837.23	1397.89	29419
ENST00000515374	2721.86	1334.33	2866.49	3062.56	3693.7	2875.36	1629.71	2866.14	2461.15	1833.38	1586.37	2301.8	29232.9
ENST00000443515	2277.04	2091.81	2436.66	2642.52	2173.3	3057.96	2270.62	1907.24	2412.84	2150.83	1695.56	2453.8	27570.2
ENST00000430772	1218.66	3432.23	1444.97	1442.72	552.648	794.028	2045.16	2902.48	2192.98	3067.52	4491.58	1308.08	24893.1
ENST00000446423	1966.43	2181.1	2054.28	1991.62	1456.82	1887.99	2550.12	2179.2	2000.43	2481.72	2283.62	1643.16	24676.5
ENST00000439755	1926.55	2276.99	1872.09	1843.57	1451.31	1600.45	2409.11	2008.06	2104.05	2618.25	2625.22	1822.79	24558.4
ENST00000392371	1543.85	1760	2060.82	2351.89	2172.08	2339.94	2082.32	2262.43	1908.7	1934.94	1927.19	1837.76	24181.9
ENST00000503999	2073.03	1146.61	2243.01	2392.47	1977.67	2333.33	2583.9	2447.65	2075.35	1661.21	1523.19	1541.83	23999.3
ENST00000443928	1200.26	1348.03	3131.6	2253.74	2422.73	2101.16	1746.24	1716.17	1783.37	1651.12	1379.69	1542.98	22277.1
ENST00000441746	1688.03	1473.86	1999.18	2005.88	2136.62	2606	1464.21	1672.79	2129.96	1678.02	1397.62	1884.97	22137.1
ENST00000415011	1498.6	2869.07	1428.61	1520.59	1187.83	1593.01	1590.87	1673.97	1955.62	2169.66	2604.95	1817.03	21909.8
ENST00000447430	1340.61	3117.17	1194.6	1337.44	747.665	895.657	1850.95	2008.06	1856.89	2710.39	3098.64	1450.86	21608.9
ENST00000448389	1239.37	1415.51	2208.1	2252.09	2033.92	2370.52	1639.85	1872.08	1886.3	1694.16	1340.69	1515.35	21467.9
ENST00000456355	1146.57	1077.11	1333.15	2742.32	2101.16	2518.42	2035.03	1689.21	1714.05	1799.08	1164.43	1731.82	21052.3
ENST00000501016	417.214	1308.97	2011.18	2832.25	3029.78	2607.65	1148.4	1581.36	2006.73	1309.46	1205.76	1506.13	20964.9
ENST00000420186	779.209	1247.07	1910.27	2332.7	2466.13	2544.03	1139.11	1967.03	1774.27	1307.44	1291.55	1580.98	20339.8
ENST00000500682	1768.56	1338.9	2012.27	1780.51	1243.46	1274.08	1904.15	1604.8	2129.26	1491.72	2165.85	1473.89	20187.5
ENST00000413848	1070.64	2306.93	1657.71	1846.31	1772.88	1769.83	1403.41	1582.53	1494.89	2041.2	1841.4	1336.87	20124.6
ENST00000379928	1665.79	1392.17	1992.64	1880.86	1913.48	2239.97	1311.37	1338.7	1891.9	1351.83	1286.87	1466.98	19732.6
ENST00000511821	3290.16	1116.68	858.039	1622.03	1250.79	2241.62	1821.4	1307.05	1378.66	1423.8	970.226	2321.38	19601.8
ENST00000499250	1779.3	1887.35	1270.97	1244.22	739.717	1098.09	1678.69	1791.19	1714.75	1788.32	2572.97	1283.9	18849.5
ENST00000415255	432.553	1480.45	2228.28	2503.79	2481.42	2191.22	1601	1101.91	1415.07	1106.35	1110.61	423.744	18076.4
ENST00000413928	1484.79	816.329	1210.96	1879.21	1470.88	2320.11	1571.45	1722.03	1611.12	1267.76	1155.07	1506.13	18015.9
ENST00000492461	666.469	1645.85	1506.07	2227.96	2395.22	3062.91	1565.54	1242.58	1202.22	1093.57	915.631	449.076	17973.1
ENST00000424252	1828.38	1481.47	1386.06	1436.14	1201.28	1704.56	1805.35	1112.46	1700.05	1413.71	1267.38	1636.25	17973.1
ENST00000415387	1490.93	2303.38	1636.98	1290.28	836.309	902.267	1298.7	1627.08	1847.09	1316.86	2203.29	900.456	17653.6
ENST00000355965	954.07	1043.62	1791.9	1919.24	1816.89	2009.44	1291.1	1498.13	1254.73	1403.62	931.229	1654.67	17568.7
ENST00000454752	819.089	918.814	1064.23	1738.28	1289.31	3240.56	1050.45	1337.53	2178.27	784.87	1070.84	1851.58	17343.8
ENST00000468186	3713.51	662.094	1754.81	909.172	1297.26	1426.94	1439.72	1220.31	1156.7	1191.76	1235.4	1260.87	17268.5
ENST00000533008	1668.86	1038.55	1616.8	1583.1	1046	1994.57	1562.16	1045.64	1387.07	1767.47	773.685	1321.9	16805.8
ENST00000447758	1423.44	1577.36	867.312	1443.82	1390.18	2020.19	1477.72	902.629	1420.67	1833.38	906.272	1416.32	16679.3
ENST00000422488	349.724	1043.11	1166.23	1804.63	1823.62	1935.08	1212.57	1277.75	1571.91	932.831	981.145	2307.56	16406.2
ENST00000413269	1451.05	1694.05	1052.78	1519.49	378.417	1387.28	1894.01	595.5	1378.66	2945.11	820.48	1253.96	16370.8
ENST00000467369	1865.19	1095.37	992.772	1448.75	882.77	1564.92	1561.32	1175.76	1491.39	1369.99	1162.87	1559.1	16170.2
ENST00000513899	2020.11	1407.9	1645.17	1340.73	808.187	1048.51	1660.96	1080.81	1311.45	1617.49	1001.42	956.878	15899.6
ENST00000542819	2521.69	1541.33	968.226	1229.41	392.478	651.086	1975.08	697.486	1160.21	2807.91	794.743	875.123	15614.8
ENST00000421168	681.041	1990.34	952.407	1009.52	543.478	744.453	1213.42	1713.82	1420.67	1608.75	2861.54	847.488	15586.9
ENST00000452506	1062.21	2476.89	1143.87	907.527	558.762	665.133	1157.69	1434.83	1345.05	1733.17	2156.49	839.428	15481
ENST00000418393	1418.07	1556.55	1173.33	1486.04	1252.02	1664.9	1027.65	1051.5	1118.89	1624.89	700.372	1310.38	15384.6
ENST00000434512	798.382	1042.1	1566.62	1482.75	1349.22	1636.8	1227.77	1467.65	1334.55	1049.86	896.913	1305.78	15158.4
ENST00000514473	1473.29	663.108	2478.11	846.659	1168.26	1060.91	936.452	1521.57	1601.32	696.765	1624.58	1025.97	15097
ENST00000499512	1402.73	1165.39	1347.88	1433.4	1235.51	1419.5	1164.44	1217.96	1111.89	1400.93	966.326	1082.39	14948.3
ENST00000524100	1016.19	1185.68	1589.53	1595.16	1506.33	1629.37	873.966	856.911	1297.44	1307.44	832.959	1152.63	14843.6
ENST00000446952	990.116	999.99	1340.24	1384.05	1025.21	1439.33	1160.22	1188.66	1571.21	1016.23	1196.4	1281.6	14593.3
ENST00000415499	1157.31	643.322	1414.97	1628.06	2168.41	1419.5	1091.82	1063.23	1295.34	677.261	669.955	1259.72	14488.9
ENST00000429074	707.883	1912.21	774.035	943.17	446.276	437.087	1001.47	1743.13	1464.09	1510.55	2670.46	860.154	14470.5
ENST00000513902	1480.19	1368.33	945.861	804.436	595.442	617.21	1243.82	1661.07	1134.3	1139.31	2538.65	870.517	14399.1
ENST00000526274	1530.04	957.88	1226.78	1109.32	1058.22	1263.34	1177.11	1123.01	1301.64	1041.11	870.395	1091.6	13750.5
ENST00000542022	1529.27	1246.56	838.402	1024.33	661.466	1152.62	1423.68	1025.71	1035.57	1183.69	1298.57	1166.45	13586.3
ENST00000437515	1363.62	1391.16	1100.78	977.716	608.28	792.375	1253.95	1118.32	1334.55	1236.83	1317.29	1024.82	13519.7
ENST00000505645	1174.95	725.005	1455.34	1750.35	1601.7	1438.5	879.877	1119.49	1015.27	676.589	754.967	911.971	13504
ENST00000536914	769.238	2030.93	688.395	832.402	272.045	376.771	1309.68	1423.11	1144.8	1636.32	2168.19	694.341	13346.2
ENST00000420207	658.799	1987.3	724.942	682.153	262.263	378.423	1054.67	1556.74	1154.6	1623.54	2477.82	675.918	13237.2
ENST00000482368	1296.89	1061.89	1251.88	1005.68	874.823	1005.55	1220.17	1053.85	1339.45	1031.7	1114.51	979.908	13236.3
ENST00000416069	862.805	1082.69	1319.51	1013.36	950.628	894.831	944.052	1200.38	1340.15	1043.13	1464.7	1007.54	13123.8
ENST00000519499	1336.01	1139	881.495	810.468	476.231	564.33	1601	1351.6	1223.92	1097.61	1783.69	817.549	13082.9
ENST00000415589	632.724	1749.86	847.675	920.687	523.915	604.816	909.431	1261.34	1141.3	1397.57	2044.18	785.308	12818.8
ENST00000454380	1317.6	1103.49	993.318	861.465	541.644	1060.08	1309.68	1045.64	963.454	1399.58	1088.77	898.153	12582.9
ENST00000420195	934.13	906.13	1125.32	1076.42	926.786	1055.12	1272.53	1065.57	1211.32	1003.45	1070.84	928.091	12575.7
ENST00000521014	726.29	1786.38	858.039	720.538	388.81	596.554	1030.18	1055.02	1117.49	1632.96	1784.47	719.674	12416.4
ENST00000457957	1268.51	834.593	923.497	1171.29	742.163	1305.48	1183.86	795.954	989.361	1361.92	793.963	1024.82	12395.4
ENST00000503553	875.076	812.27	1218.06	1247.51	1451.31	1754.13	572.511	818.227	1085.99	866.921	652.796	986.817	12341.6
ENST00000428687	820.623	509.381	1340.79	1278.21	1360.22	1204.67	992.183	1153.49	994.962	1045.82	600.542	987.968	12288.9
ENST00000532217	533.022	670.211	921.315	1064.36	1238.57	1382.32	1226.93	1380.9	1235.83	909.965	722.99	990.271	12276.7
ENST00000500237	885.813	884.821	1041.87	1516.2	1135.25	1143.53	733.793	549.783	1158.11	1359.23	718.31	1076.63	12203.3
ENST00000501665	975.545	736.167	1599.35	1118.64	1047.22	1174.1	883.254	821.744	1245.63	810.427	695.692	981.059	12088.8
ENST00000427524	1110.53	935.556	1268.24	1004.04	833.252	880.784	977.828	1016.34	969.055	1025.64	1049	840.579	11910.8
ENST00000420695	523.051	615.925	1003.68	1498.65	1310.09	1457.51	892.543	713.897	1085.29	1132.58	528.789	1096.21	11858.2
ENST00000448245	978.612	853.365	1496.25	692.572	915.782	1402.15	721.127	1301.19	801.011	887.77	754.187	1043.24	11847.3
ENST00000366167	928.761	802.123	1248.06	1006.78	928.62	1021.25	1042	949.518	1060.78	965.787	839.978	884.335	11678
ENST00000458525	604.347	909.681	1219.15	1298.5	1211.06	1264.99	892.543	738.514	869.629	1028.33	512.41	910.819	11460
ENST00000521731	496.976	573.307	975.317	1255.73	1475.16	1320.35	378.296	1191	1041.17	658.43	641.098	1392.14	11399
ENST00000416406	1204.86	754.432	878.767	947.008	611.337	863.433	1348.52	974.136	921.443	938.212	1065.38	875.123	11382.7
ENST00000367003	681.808	876.703	1049.5	1075.32	975.082	1169.15	813.168	971.791	1077.58	872.974	882.094	835.973	11281.1
ENST00000413315	549.894	1890.39	680.758	754.536	289.774	371.813	979.517	1169.9	857.026	1464.82	1751.71	462.894	11223
ENST00000532090	1193.35	782.843	968.771	1000.2	788.624	1203.85	984.584	616.601	802.411	1022.28	675.414	1175.66	11214.6
ENST00000439325	795.314	901.056	1059.32	988.683	873.6	1197.24	802.191	806.505	1131.5	840.019	919.531	834.822	11149.8
ENST00000500031	1115.13	814.807	817.674	933.848	824.693	1320.35	911.12	751.409	958.553	969.149	697.252	1005.24	11119.2
ENST00000507514	818.322	770.667	1127.51	979.361	981.807	1219.55	741.393	797.127	1200.82	718.287	786.164	890.093	11031.1
ENST00000454869	904.219	703.697	1084.96	1012.26	1065.56	1100.57	777.703	849.878	1018.07	785.542	830.619	895.85	11028.9
ENST00000442146	538.39	965.997	765.308	1016.65	544.701	789.07	1018.36	753.754	1034.17	1582.52	1146.49	816.398	10971.8
ENST00000415477	493.141	637.741	914.769	1114.26	1384.68	1288.13	746.46	1171.07	868.229	636.908	689.453	951.121	10896
ENST00000453618	783.81	883.299	988.954	934.944	904.778	973.324	898.454	831.122	893.435	955.698	860.256	766.884	10675
ENST00000419902	641.927	679.344	1240.42	1115.35	1101.63	1476.51	549.712	982.341	803.112	583.104	857.917	546.952	10578.3
ENST00000450820	908.054	1204.45	623.483	730.956	597.276	646.129	1048.76	1029.23	805.212	973.857	1182.36	823.307	10573.1
ENST00000535324	872.008	1312.52	822.583	705.732	408.373	469.311	851.167	1104.25	908.839	1129.22	1399.18	504.347	10487.5
ENST00000457331	1028.46	702.682	1068.05	897.108	648.628	722.144	993.028	887.389	931.245	818.497	895.353	781.854	10374.4
ENST00000511484	960.206	887.358	809.491	883.399	730.547	746.932	785.303	934.279	873.13	766.038	1222.14	757.673	10356.5
ENST00000414209	531.488	1686.94	642.029	567.547	336.235	485.836	763.348	901.456	824.817	1251.62	1598.84	670.16	10260.3
ENST00000427392	874.309	615.417	879.313	848.853	794.126	787.418	990.494	1046.81	891.335	834.639	893.013	747.309	10203
ENST00000429998	704.049	715.366	1184.24	861.465	789.847	1052.64	878.188	715.069	987.96	778.817	619.26	873.972	10160.9
ENST00000435635	812.187	680.358	807.855	989.78	848.535	1118.74	727.883	717.414	736.594	1142	677.754	878.578	10137.7
ENST00000315707	639.626	579.903	906.587	1391.18	1671.39	951.016	798.813	557.989	906.739	957.043	543.607	217.629	10121.5
ENST00000515771	697.146	778.277	642.029	745.214	471.952	616.384	1144.18	917.868	1134.3	788.905	1472.5	711.613	10120.4
ENST00000453082	753.133	874.674	1017.86	879.561	586.883	678.353	992.183	948.346	1007.57	699.455	1011.56	576.891	10026.5
ENST00000519375	635.024	894.461	606.028	687.088	510.466	349.504	944.052	1382.08	919.342	725.012	1711.15	613.738	9977.95
ENST00000504345	569.835	592.587	1085.5	1036.39	990.365	1027.03	866.366	888.562	824.817	747.879	534.248	740.4	9903.98
ENST00000535629	756.967	738.704	927.86	834.595	825.304	949.363	905.209	854.567	753.399	852.125	756.526	665.554	9820.17
ENST00000444102	703.282	1433.78	658.939	591.126	394.312	431.303	945.741	886.217	633.667	1250.95	1343.03	525.074	9797.42
ENST00000453111	948.702	911.203	935.497	888.883	699.98	989.023	933.074	596.673	656.773	885.753	515.53	818.701	9779.79
ENST00000543611	599.745	1133.42	823.128	637.188	861.985	1452.55	513.402	662.318	673.577	752.587	540.487	1074.33	9724.72
ENST00000528607	796.081	1028.91	632.211	691.475	467.673	566.809	937.297	929.59	709.287	1086.85	1177.69	602.223	9626.09
ENST00000454745	954.07	769.652	797.491	707.377	564.264	970.019	872.277	799.471	873.83	840.019	699.592	747.309	9595.37
ENST00000526220	671.07	655.498	1005.32	925.622	930.454	878.306	716.905	833.466	907.439	669.863	689.453	690.887	9574.28
ENST00000452901	501.577	1180.1	607.664	525.324	250.037	282.578	776.014	1209.76	901.838	1070.7	1808.64	457.137	9571.37
ENST00000425371	820.623	752.91	974.772	789.082	737.272	727.928	837.656	793.61	997.763	546.113	898.473	694.341	9570.54
ENST00000504539	809.886	728.557	714.032	941.525	822.248	1098.91	723.66	611.912	781.406	868.266	505.391	879.729	9485.53
ENST00000454626	825.225	925.409	802.4	649.252	475.62	622.168	846.1	829.949	854.925	894.496	900.032	698.947	9324.52
ENST00000428783	391.905	1025.36	580.39	787.985	295.887	262.748	842.722	1080.81	797.51	1187.06	1620.68	438.713	9311.77
ENST00000457407	2118.28	176.051	269.467	274.177	342.349	450.307	1150.93	1092.53	445.317	167.466	440.657	2363.98	9291.52
ENST00000507600	890.415	581.932	805.128	845.014	803.908	1067.52	727.038	654.113	962.754	478.858	571.684	766.884	9155.24
ENST00000434312	802.984	894.968	624.028	749.601	481.122	622.994	961.784	704.519	731.693	936.194	954.627	644.828	9109.34
ENST00000366527	661.867	793.498	840.038	642.123	575.268	573.419	697.484	827.605	967.655	745.862	967.106	734.643	9026.57
ENST00000500756	639.626	694.057	864.039	712.312	621.729	625.473	705.083	886.217	922.143	612.696	904.712	634.464	8822.55
ENST00000422681	984.748	771.682	814.946	803.339	709.15	789.07	760.815	560.333	748.497	802.356	509.29	566.527	8820.75
ENST00000435041	475.501	653.469	742.397	905.333	831.418	1130.31	596.154	556.816	1007.57	568.308	437.537	747.309	8652.12
ENST00000420020	600.512	1145.6	579.845	637.736	489.681	476.747	708.461	730.309	628.065	1136.62	926.55	476.712	8536.83
ENST00000508955	724.756	511.918	536.206	450.747	586.883	1464.12	517.624	788.921	892.035	499.707	506.171	1039.78	8518.87
ENST00000511515	536.089	601.212	664.394	563.708	725.045	325.543	1172.04	923.729	408.908	1426.49	439.877	657.494	8444.53
ENST00000533659	592.843	1020.79	636.029	562.612	355.187	564.33	656.108	717.414	716.989	890.461	964.766	599.92	8277.45
ENST00000377977	961.74	276.507	465.839	1019.39	1701.96	535.411	705.928	361.051	468.423	624.802	506.951	642.525	8270.53
ENST00000502037	590.542	1392.68	512.205	460.069	184.624	208.215	819.923	825.26	611.261	1035.06	1264.26	340.838	8244.93
ENST00000440629	571.369	534.241	714.032	694.765	600.944	826.252	656.108	676.385	810.814	597.9	676.194	779.551	8138.55
ENST00000521103	1744.02	849.814	572.753	384.396	422.434	294.972	434.872	264.927	172.946	1943.68	178.603	832.519	8095.93
ENST00000473595	323.648	477.925	655.666	939.331	633.956	946.884	614.731	1011.65	880.832	358.471	549.067	700.099	8092.26
ENST00000444770	653.431	577.873	810.037	783.598	701.203	694.051	705.083	662.318	657.473	586.466	475.754	667.857	7975.15
ENST00000414896	706.35	563.16	746.216	679.411	1038.66	817.989	470.337	637.701	690.382	474.823	540.487	568.83	7934.35
ENST00000423112	545.293	865.034	430.929	366.849	283.049	223.914	592.777	1159.35	554.546	668.518	1906.91	316.656	7913.83
ENST00000500765	605.114	1078.63	639.847	534.646	324.008	421.388	613.043	716.242	623.164	807.064	1007.66	534.286	7905.09
ENST00000503152	659.566	617.447	683.486	657.477	436.494	581.681	709.305	766.648	742.896	550.821	833.739	631.01	7870.57
ENST00000502813	2949.64	407.911	321.287	358.075	437.717	242.918	701.706	560.333	323.485	457.336	562.325	473.257	7795.99
ENST00000520863	823.691	458.646	928.406	753.439	755.612	724.623	526.913	479.448	605.66	515.176	403.221	542.346	7517.18
ENST00000445708	391.138	1041.59	477.294	434.297	165.672	217.304	634.153	790.093	660.974	801.011	1465.48	384.594	7463.6
ENST00000500242	628.889	615.417	678.576	600.448	569.766	664.306	532.824	611.912	707.186	630.182	574.804	598.769	7413.08
ENST00000501075	476.268	447.484	753.307	777.567	919.45	1059.25	491.447	499.376	709.287	504.415	498.372	262.537	7398.76
ENST00000537616	500.043	851.843	598.936	473.778	399.814	432.956	515.935	739.687	778.605	541.405	992.843	488.227	7314.07
ENST00000425779	519.984	395.227	703.668	772.631	755.612	741.148	576.733	590.811	686.881	412.275	484.333	582.648	7221.95
ENST00000426309	480.103	721.961	642.575	718.344	451.166	1077.43	359.719	211.004	568.55	1063.31	217.599	690.887	7202.65
ENST00000446964	533.789	377.977	760.944	624.576	489.069	1248.47	475.404	602.534	534.241	409.585	346.286	771.49	7174.36
ENST00000521258	643.461	560.623	657.303	655.832	390.033	667.611	559	458.348	805.912	491.636	604.441	674.766	7168.97
ENST00000499503	607.415	456.616	463.657	621.286	492.126	929.533	617.265	488.826	581.853	593.865	602.881	702.402	7157.72
ENST00000443562	481.637	650.425	458.203	570.289	427.324	758.499	504.114	695.141	702.985	574.361	761.206	525.074	7109.26
ENST00000452431	1263.15	323.69	309.832	619.092	459.725	880.784	581.799	525.166	572.051	449.266	440.657	673.615	7098.82
ENST00000534891	336.686	867.064	618.574	485.294	267.154	370.161	541.268	763.131	660.974	663.81	1062.26	438.713	7075.08
ENST00000432296	664.935	666.153	666.576	626.769	264.097	243.744	757.437	596.673	628.766	905.257	748.727	285.567	7054.7
ENST00000509833	424.883	971.578	465.294	449.651	311.17	454.438	526.068	579.089	604.959	887.098	836.859	496.287	7007.38
ENST00000399247	689.477	718.41	578.754	574.127	331.344	542.021	637.531	461.865	623.164	725.012	464.835	650.585	6997.12
ENST00000513175	646.528	597.66	534.57	457.876	275.101	529.627	701.706	610.74	616.162	675.244	800.982	550.407	6996.6
ENST00000422116	490.073	607.3	728.76	592.771	444.442	467.658	654.419	628.323	705.086	635.563	655.916	358.11	6968.42
ENST00000502284	914.19	489.594	511.114	654.187	338.68	508.145	788.68	567.367	513.935	452.628	645.777	559.618	6943.92
ENST00000411512	449.425	659.557	612.573	500.648	418.766	436.261	559	701.003	671.477	554.184	881.314	469.803	6914.01
ENST00000425316	641.927	416.028	449.475	626.221	438.328	649.434	617.265	591.984	488.029	612.696	608.341	709.311	6849.04
ENST00000509497	380.401	853.873	396.018	431.555	248.814	166.077	512.558	1160.52	432.014	629.51	1367.99	254.477	6833.8
ENST00000501830	521.518	623.028	713.487	384.396	390.033	384.207	562.378	664.663	743.596	429.089	924.99	491.681	6833.07
ENST00000437232	420.282	617.954	503.477	496.809	472.563	595.727	695.795	568.539	614.062	663.138	603.661	552.709	6804.72
ENST00000527297	473.201	949.255	289.104	300.498	255.539	404.863	573.355	643.562	530.74	742.499	1181.59	441.016	6785.22
ENST00000536412	584.406	454.587	693.85	635.543	523.915	480.878	526.068	552.127	563.649	729.72	464.835	474.409	6683.99
ENST00000411998	484.705	527.646	659.485	552.193	457.891	646.129	691.573	464.209	506.233	524.592	545.947	515.862	6576.46
ENST00000433918	471.667	402.837	729.851	654.735	681.029	689.094	461.893	523.994	635.067	478.185	300.271	470.955	6499.58
ENST00000450854	242.352	409.94	839.493	753.987	772.729	783.287	531.135	445.453	550.345	337.622	310.41	473.257	6450.01
ENST00000500004	457.095	478.94	814.946	534.646	470.729	784.939	653.574	393.874	534.941	416.983	453.916	444.471	6439.05
ENST00000429493	625.821	449.513	538.388	528.065	432.826	561.025	526.913	533.371	688.982	486.256	561.545	481.318	6414.02
ENST00000506025	1118.96	511.918	285.286	356.979	290.996	567.635	564.911	509.927	455.82	519.884	475.754	708.159	6366.23
ENST00000500179	550.661	490.102	603.846	349.85	454.834	1046.86	282.878	581.434	501.332	427.744	301.831	742.703	6334.08
ENST00000499797	184.832	376.962	340.379	526.969	772.118	570.94	846.945	657.629	724.691	602.608	396.201	325.868	6326.14
ENST00000501708	634.257	355.146	497.477	568.644	509.855	702.314	534.512	448.97	546.844	489.619	418.039	595.314	6300.99
ENST00000499171	419.515	402.33	543.843	439.78	459.725	575.071	429.805	595.5	725.391	393.444	618.48	596.466	6199.35
ENST00000500709	468.599	519.021	629.483	465.553	342.96	451.96	549.712	547.438	622.464	437.16	659.036	499.741	6193.13
ENST00000456053	294.504	735.66	596.754	369.043	278.158	275.142	470.337	719.758	623.864	552.166	843.098	391.503	6149.99
ENST00000545258	358.927	407.403	627.847	647.058	525.138	809.727	390.118	400.908	574.851	616.731	265.174	477.863	6101.75
ENST00000446537	465.531	427.697	573.299	532.452	497.017	558.546	451.76	467.726	560.148	450.611	518.65	538.892	6042.33
ENST00000506009	539.157	647.888	533.479	480.907	317.284	382.555	567.444	492.343	476.826	626.82	620.82	354.655	6040.18
ENST00000519727	635.791	580.917	390.018	383.848	171.786	277.621	578.422	541.577	605.66	596.555	811.121	461.743	6035.06
ENST00000429472	441.756	446.469	541.116	409.621	425.49	625.473	411.228	459.52	639.268	450.611	528.009	645.979	6024.54
ENST00000472046	579.038	620.491	444.566	393.718	250.648	309.018	634.153	566.194	541.943	573.688	768.225	315.505	5997.19
ENST00000435578	86.664	378.992	513.842	663.509	780.677	664.306	299.766	516.96	609.861	486.256	379.823	611.435	5992.09
ENST00000437035	325.948	617.447	314.196	282.951	208.466	252.007	590.244	583.778	614.762	670.536	1105.15	385.745	5951.23
ENST00000440798	355.859	709.277	355.653	956.33	790.458	618.862	194.215	314.162	298.279	696.765	240.217	411.078	5941.15
ENST00000429933	579.038	360.727	733.67	679.96	645.571	458.57	364.786	413.802	555.946	361.161	318.209	439.865	5911.3
ENST00000441657	873.542	563.16	520.387	262.113	205.409	352.809	531.979	567.367	445.317	593.192	614.58	362.716	5892.57
ENST00000417795	398.041	643.829	420.019	437.587	335.012	492.446	499.891	500.549	446.718	682.642	572.464	462.894	5892.09
ENST00000426275	414.913	475.388	480.567	341.076	393.089	893.178	309.055	352.846	616.162	406.895	446.117	745.006	5874.29
ENST00000510592	276.864	608.822	508.387	344.915	151.611	309.844	383.363	562.678	831.819	531.317	850.117	493.984	5853.72
ENST00000412376	533.022	433.278	442.384	441.974	186.458	269.358	622.331	554.472	557.347	667.845	801.762	329.323	5839.55
ENST00000512978	378.867	552.506	381.836	376.72	212.745	282.578	448.382	732.653	681.98	508.45	956.967	322.414	5836.1
ENST00000425113	225.48	433.278	481.113	704.087	627.231	588.291	309.899	655.285	520.237	418.328	382.943	453.682	5799.85
ENST00000498986	488.539	374.425	480.567	449.102	432.826	527.149	475.404	412.63	478.226	514.503	490.572	644.828	5768.77
ENST00000455357	450.192	666.66	371.471	307.627	151	228.045	569.133	559.161	569.95	618.749	953.847	308.596	5754.43
ENST00000442417	494.675	595.631	523.66	324.626	302.612	328.848	465.271	654.113	534.241	379.993	751.847	389.2	5744.71
ENST00000465249	300.64	763.564	374.744	316.401	134.494	160.293	450.071	695.141	519.537	595.21	1086.43	253.325	5649.85
ENST00000520146	310.61	841.189	337.652	274.177	121.656	190.864	557.311	554.472	453.72	699.455	923.43	339.686	5604.22
ENST00000354752	352.024	401.315	727.669	525.324	498.851	597.38	384.207	457.176	529.339	338.967	345.506	438.713	5596.47
ENST00000504760	403.409	364.278	356.743	612.512	399.814	447.002	509.18	384.496	492.23	686.004	430.518	493.984	5580.17
ENST00000421610	219.344	727.035	248.739	270.887	94.7572	109.891	477.937	692.797	553.846	506.433	1456.9	221.084	5579.65
ENST00000442435	500.81	644.336	268.376	343.818	229.251	367.682	546.334	409.114	461.422	577.051	703.492	518.165	5569.85
ENST00000512319	568.301	608.822	350.743	365.204	322.786	175.992	391.807	739.687	374.599	421.018	994.403	201.509	5514.87
ENST00000507023	762.336	567.726	354.016	247.308	256.761	260.269	347.897	546.266	581.153	406.222	754.967	421.441	5506.36
ENST00000449219	427.184	560.623	649.12	381.655	272.045	342.894	398.562	392.702	615.462	420.346	650.457	370.776	5481.83
ENST00000480208	556.797	530.69	283.649	254.985	157.725	204.91	450.071	677.558	496.431	391.426	969.446	391.503	5365.19
ENST00000433601	525.352	469.3	387.29	470.488	260.429	366.856	536.201	377.463	394.204	520.556	563.105	490.53	5361.78
ENST00000419536	444.057	341.955	507.841	428.813	302.612	388.338	474.559	457.176	553.846	451.283	579.484	429.501	5359.47
ENST00000432477	448.659	640.278	358.38	358.624	223.749	364.377	419.672	477.104	443.917	595.882	635.638	377.685	5343.96
ENST00000512720	553.729	339.418	450.566	387.687	371.081	495.751	412.073	532.199	483.827	368.559	552.186	391.503	5338.58
ENST00000439759	285.301	658.035	304.923	365.752	131.437	199.127	425.583	535.716	562.248	647.669	861.036	324.717	5301.54
ENST00000500163	595.911	459.66	308.196	421.136	243.312	414.778	586.021	411.458	380.9	514.503	533.468	421.441	5290.79
ENST00000441363	236.984	302.382	534.024	579.611	817.357	667.611	289.633	480.62	470.524	296.596	275.313	310.899	5261.55
ENST00000450760	481.637	516.484	342.016	426.62	327.676	529.627	462.737	371.602	329.087	509.123	535.028	417.987	5249.62
ENST00000417099	466.298	448.499	413.473	365.204	223.138	477.573	505.802	375.118	596.557	437.16	418.039	519.317	5246.18
ENST00000452741	488.539	446.977	450.02	396.46	259.207	474.268	398.562	380.98	490.129	453.973	489.792	514.711	5243.62
ENST00000411969	435.621	531.197	378.017	315.852	334.401	504.014	401.095	406.769	422.211	424.381	561.545	521.62	5236.72
ENST00000508572	254.623	298.83	360.562	343.27	446.276	668.438	349.586	504.065	432.714	408.24	449.236	704.705	5220.54
ENST00000523063	266.894	335.359	417.837	523.13	501.296	505.666	425.583	523.994	476.125	356.453	375.144	444.471	5151.95
ENST00000515414	244.653	755.954	346.925	309.272	216.413	252.007	363.097	509.927	459.321	707.526	693.353	280.961	5139.41
ENST00000411575	395.74	358.19	476.203	529.162	489.069	519.712	444.16	419.664	399.105	439.85	323.669	333.929	5128.45
ENST00000512692	269.962	303.396	398.2	733.698	512.3	692.399	266.834	515.788	429.913	291.888	365.004	340.838	5120.22
ENST00000522044	289.902	326.734	694.941	557.676	489.069	745.279	327.632	488.826	373.198	281.8	279.213	219.932	5074.2
ENST00000505091	185.599	393.197	487.659	287.886	191.348	253.659	376.607	669.352	406.807	577.723	1012.34	213.023	5055.2
ENST00000502521	552.962	393.705	571.662	401.944	254.316	420.562	427.272	359.879	439.016	441.868	364.225	406.472	5033.88
ENST00000422145	288.369	289.698	424.928	475.972	519.025	766.762	303.988	377.463	462.122	369.232	269.854	480.166	5027.58
ENST00000500538	377.333	466.763	443.475	493.519	394.312	414.778	428.117	364.568	416.61	429.762	431.298	362.716	5023.25
ENST00000533082	154.154	238.455	620.755	417.846	286.717	123.938	489.759	719.758	215.657	581.759	963.206	208.418	5020.42
ENST00000419535	367.363	702.682	285.286	223.729	96.5912	120.633	437.405	539.233	441.116	618.076	937.469	223.387	4992.97
ENST00000433228	347.423	788.424	218.737	315.852	121.045	194.169	584.333	395.047	332.588	832.621	578.704	259.083	4968.02
ENST00000452057	360.461	598.167	428.201	284.048	159.559	214.825	347.897	504.065	491.53	440.522	795.523	331.626	4956.42
ENST00000432210	308.309	549.462	302.741	376.171	265.931	252.007	418.828	501.721	427.813	468.097	758.866	316.656	4946.6
ENST00000429350	490.84	460.168	347.47	371.236	238.421	369.334	483.848	412.63	414.509	541.405	430.518	378.836	4939.22
ENST00000529247	381.168	283.61	440.202	565.353	533.086	401.558	488.07	474.759	325.586	421.691	264.394	322.414	4901.89
ENST00000509449	324.415	410.955	501.841	373.429	416.932	488.315	340.298	436.075	441.816	386.046	450.016	321.262	4891.4
ENST00000414098	335.152	661.079	360.016	348.205	155.28	207.389	379.985	500.549	430.613	482.221	738.588	271.749	4870.83
ENST00000453572	183.298	674.27	243.284	310.369	102.093	108.239	367.319	599.017	475.425	534.007	982.704	240.659	4820.68
ENST00000419956	459.396	314.051	623.483	387.687	373.527	437.913	446.694	339.951	442.517	376.63	231.637	383.442	4816.93
ENST00000424496	153.388	338.403	408.564	397.009	490.903	603.164	338.609	479.448	428.513	317.445	412.58	445.622	4813.65
ENST00000417273	486.238	603.748	270.558	246.759	119.211	146.247	724.505	487.654	379.5	447.92	653.576	227.993	4793.91
ENST00000430394	324.415	320.646	330.015	457.328	333.79	816.337	394.34	320.023	323.485	421.691	281.553	469.803	4793.42
ENST00000443585	238.518	346.014	430.383	350.947	320.952	383.381	391.807	498.204	539.842	300.631	604.441	367.322	4772.44
ENST00000448061	193.268	94.8747	370.38	1102.19	445.053	461.048	193.37	560.333	315.083	279.782	361.105	388.048	4764.54
ENST00000426991	490.84	407.911	504.568	370.139	259.818	338.763	474.559	327.056	438.315	367.887	407.12	370.776	4757.75
ENST00000417305	438.688	268.896	471.294	471.585	471.341	388.338	359.719	364.568	454.42	363.179	358.765	343.14	4753.93
ENST00000499738	526.886	476.91	361.107	377.268	220.081	386.686	355.497	289.545	405.407	468.77	407.9	474.409	4750.47
ENST00000429139	384.236	617.447	354.562	186.989	157.114	180.949	325.098	485.309	458.621	528.627	772.125	284.415	4735.49
ENST00000451610	404.176	462.197	442.929	335.045	206.02	230.524	459.36	454.831	434.815	436.487	568.565	295.93	4730.88
ENST00000440429	408.778	435.815	454.384	320.787	208.466	252.833	376.607	515.788	485.928	395.461	592.742	277.506	4725.1
ENST00000399702	516.916	435.815	361.653	296.66	218.859	324.717	412.073	430.214	398.405	363.179	578.704	384.594	4721.79
ENST00000429137	42.1816	2234.88	49.6386	35.643	17.7288	628.778	50.6647	59.7845	789.108	64.5651	97.4905	634.464	4704.93
ENST00000442456	355.092	309.992	452.748	524.775	480.511	506.492	358.03	380.98	395.604	303.994	288.572	340.838	4697.63
ENST00000511010	378.867	305.426	465.294	271.435	310.559	640.345	283.722	364.568	587.455	240.102	297.931	525.074	4670.78
ENST00000429821	281.466	573.815	379.654	338.883	185.846	229.698	320.876	440.764	460.021	443.213	767.445	240.659	4662.34
ENST00000429151	323.648	396.749	512.205	412.363	367.413	418.083	437.405	312.989	364.796	474.15	310.41	306.293	4636.5
ENST00000456601	430.252	326.227	410.2	376.171	319.118	433.782	494.825	392.702	402.606	279.782	379.043	383.442	4628.15
ENST00000420172	78.2276	273.97	893.495	433.748	520.859	460.222	197.592	371.602	286.375	361.834	163.784	582.648	4624.36
ENST00000533978	255.39	542.866	360.562	313.659	229.251	344.547	289.633	468.898	406.807	485.583	613.02	287.87	4598.09
ENST00000434399	341.287	572.293	250.92	319.142	158.336	166.903	397.718	481.793	394.204	529.972	694.912	287.87	4595.35
ENST00000411561	291.436	370.367	385.654	376.171	278.158	331.327	374.919	411.458	471.924	384.7	552.186	362.716	4591.02
ENST00000535519	269.962	504.307	271.103	223.729	154.057	137.158	244.035	806.505	376.699	387.391	1011.56	203.812	4590.32
ENST00000527398	337.453	217.654	322.378	395.912	314.227	753.542	358.875	321.195	443.217	298.614	282.333	544.649	4590.05
ENST00000424116	390.371	221.713	271.649	341.076	326.454	820.468	338.609	385.669	430.613	287.853	217.599	546.952	4579.03
ENST00000412812	393.439	338.403	427.11	274.177	228.64	646.129	369.852	288.372	473.325	430.434	251.136	452.531	4573.55
ENST00000510274	532.255	302.382	566.753	356.979	277.547	442.045	378.296	311.817	433.414	319.463	312.75	324.717	4558.42
ENST00000454482	442.523	256.72	383.472	265.952	658.41	264.401	761.659	300.095	232.461	354.436	263.614	350.049	4533.79
ENST00000515247	730.892	289.698	205.646	423.878	258.595	502.361	300.61	344.64	352.893	295.923	379.823	435.259	4520.22
ENST00000501954	397.274	328.256	521.478	424.426	320.34	418.91	347.897	286.028	484.528	277.765	348.626	338.535	4494.06
ENST00000380970	254.623	459.153	620.21	418.394	552.648	429.651	410.384	211.004	304.58	275.074	348.626	195.751	4480.1
ENST00000502344	363.528	720.439	295.104	308.724	88.0325	161.119	432.339	296.578	374.599	734.428	443.777	261.386	4480.05
ENST00000480258	353.558	315.065	462.566	421.136	405.316	442.045	361.408	334.09	411.708	294.578	304.95	343.14	4449.56
ENST00000428597	272.263	306.948	450.02	414.556	350.296	340.416	485.537	383.324	355.694	504.415	261.275	320.111	4444.85
ENST00000504032	600.512	333.837	385.654	351.495	237.199	355.288	406.162	288.372	445.317	315.427	336.927	365.019	4421.21
ENST00000500821	437.154	381.528	555.298	386.042	390.033	439.566	259.234	300.095	416.61	273.729	294.031	285.567	4418.89
ENST00000497452	348.19	330.286	397.654	461.714	383.308	429.651	347.897	355.19	361.995	331.569	326.788	339.686	4413.93
ENST00000414198	355.092	513.44	410.2	280.757	160.782	199.127	359.719	593.156	383.001	328.879	617.7	198.054	4399.91
ENST00000532735	165.659	746.314	264.012	246.759	138.162	146.247	386.74	453.659	373.198	598.572	648.897	200.357	4368.58
ENST00000424982	226.247	627.594	278.74	307.627	135.717	161.945	355.497	406.769	408.208	565.617	656.696	222.235	4352.89
ENST00000426860	253.856	435.815	427.656	365.204	280.604	238.787	431.494	427.869	419.411	354.436	465.615	241.81	4342.56
ENST00000451584	235.45	686.447	273.831	271.435	139.385	153.683	379.141	432.558	354.293	507.105	647.337	226.841	4307.51
ENST00000502126	598.978	330.286	394.382	347.108	275.713	261.922	407.006	348.157	296.178	366.542	428.178	249.871	4304.32
ENST00000500365	262.293	418.565	311.469	311.465	302.612	280.926	308.21	441.936	464.222	286.508	563.885	347.746	4299.84
ENST00000423414	171.027	619.984	223.101	261.017	178.51	193.343	388.429	508.754	347.292	587.812	592.742	218.781	4290.79
ENST00000441575	1467.15	725.513	225.283	241.276	283.049	205.737	249.946	134.808	206.554	258.933	153.645	135.874	4287.77
ENST00000508786	352.024	522.572	270.012	314.755	207.243	404.863	441.627	301.267	350.092	460.699	318.209	343.14	4286.51
ENST00000500835	477.802	291.727	410.746	392.622	343.571	521.365	293.011	288.372	336.089	285.835	251.915	371.927	4264.98
ENST00000499972	480.103	507.352	282.013	285.144	162.004	190.864	405.317	402.08	336.089	322.826	627.059	263.688	4264.54
ENST00000429289	360.461	314.558	464.748	121.186	174.842	203.258	152.838	640.046	406.807	188.315	946.828	290.172	4264.06
ENST00000497885	176.396	249.617	316.378	403.589	556.316	484.183	246.568	506.41	394.904	218.58	283.892	420.29	4257.12
ENST00000449696	395.74	318.617	291.286	355.882	206.632	367.682	451.76	342.296	447.418	315.427	394.642	348.898	4236.28
ENST00000429761	436.388	237.441	397.109	406.879	451.166	405.69	264.301	305.956	453.019	268.349	234.757	358.11	4219.16
ENST00000417447	306.775	439.874	261.83	218.245	122.267	137.984	359.719	481.793	446.018	380.665	807.221	241.81	4204.2
ENST00000506895	266.127	342.97	384.563	434.297	600.333	605.642	116.529	379.807	270.971	375.957	132.587	292.475	4202.26
ENST00000456967	348.957	308.977	357.289	296.111	240.255	334.632	422.206	352.846	385.802	351.745	379.823	396.108	4174.75
ENST00000440689	345.122	314.558	389.472	338.335	404.705	444.523	265.99	336.434	327.686	353.763	284.672	322.414	4127.67
ENST00000449169	490.84	299.845	335.47	382.203	357.021	346.199	340.298	296.578	348.692	321.48	314.309	289.021	4121.96
ENST00000504081	167.192	598.675	156.007	197.956	99.0365	110.718	293.011	559.161	409.608	335.604	1002.2	181.934	4111.1
ENST00000437898	429.485	336.881	308.196	285.144	221.915	318.933	392.651	286.028	402.606	293.906	475.754	358.11	4109.61
ENST00000520606	352.024	662.601	195.827	184.247	125.935	156.162	315.81	414.975	229.661	320.808	900.812	238.356	4097.22
ENST00000440744	149.553	415.014	213.828	302.692	91.7005	107.413	437.405	475.931	363.396	560.909	791.623	186.539	4096
ENST00000504998	230.081	741.241	275.467	290.628	210.911	258.617	411.228	274.305	266.07	538.043	405.561	185.388	4087.54
ENST00000507803	330.55	292.742	417.292	426.071	360.689	344.547	330.165	309.473	345.191	365.869	254.255	300.536	4077.38
ENST00000544515	18.4065	282.087	589.663	582.352	497.628	641.171	256.701	246.171	371.098	243.464	246.456	96.7242	4071.92
ENST00000504129	358.927	333.33	474.567	374.526	385.142	418.083	264.301	223.899	419.411	252.88	276.093	260.234	4041.39
ENST00000456099	899.618	220.698	204.009	258.275	221.915	327.196	358.03	339.951	255.567	272.384	343.947	332.777	4034.37
ENST00000427111	270.729	255.198	347.47	428.813	369.247	304.061	416.295	458.348	322.785	365.196	297.151	192.297	4027.59
ENST00000423283	352.024	342.462	388.927	332.851	242.701	261.922	367.319	363.396	366.196	296.596	382.163	245.265	3941.82
ENST00000470427	218.577	401.822	337.106	318.046	213.356	261.922	301.455	327.056	390.703	390.753	512.41	261.386	3934.59
ENST00000440456	350.49	403.852	341.47	264.855	224.361	201.605	351.275	388.013	387.902	277.092	447.676	284.415	3923.01
ENST00000414895	413.379	268.389	372.017	336.69	300.166	420.562	283.722	266.1	378.1	257.588	266.734	351.201	3914.65
ENST00000500117	687.943	248.095	265.103	287.886	311.782	261.922	308.21	322.367	291.277	301.304	343.947	276.355	3906.19
ENST00000438967	621.986	350.073	237.284	212.762	145.498	191.69	461.893	295.406	282.174	294.578	465.615	343.14	3902.1
ENST00000527550	266.894	277.014	336.015	315.304	226.195	335.458	327.632	396.219	357.794	292.561	499.151	269.446	3899.68
ENST00000515412	326.715	306.948	265.648	302.143	281.215	499.056	311.588	322.367	268.871	416.983	252.695	338.535	3892.76
ENST00000503496	791.48	105.529	138.552	371.784	162.616	895.657	217.858	213.349	266.77	168.138	238.657	313.202	3883.59
ENST00000504298	262.293	533.226	285.286	260.468	143.053	176.818	319.187	350.501	323.485	479.531	499.151	246.416	3879.42
ENST00000501599	345.889	286.654	388.927	367.397	377.806	438.74	291.322	218.038	404.707	256.915	223.058	271.749	3871.2
ENST00000465742	171.794	581.425	223.101	254.985	108.207	122.285	331.854	508.754	284.275	442.54	670.735	149.692	3849.65
ENST00000444629	254.623	338.911	402.018	348.753	283.66	310.671	278.656	358.707	346.591	355.781	306.51	252.174	3837.06
ENST00000444200	529.187	368.845	232.92	213.858	136.328	242.092	445.005	337.607	312.982	366.542	405.561	240.659	3831.58
ENST00000413496	1073.71	333.837	139.097	261.565	126.547	192.517	558.156	229.76	162.443	361.834	254.255	137.026	3830.75
ENST00000508021	95.1003	296.293	548.752	105.284	314.838	731.233	206.881	416.147	304.58	209.837	192.641	406.472	3828.06
ENST00000447809	92.0325	316.08	396.563	594.416	234.142	573.419	289.633	184.042	331.887	338.294	286.232	180.782	3817.52
ENST00000510449	295.271	434.293	239.465	302.143	201.741	337.111	401.94	214.521	330.487	449.266	346.286	248.719	3801.24
ENST00000428429	430.252	299.845	248.193	269.242	181.567	350.331	342.831	288.372	328.387	287.853	428.958	331.626	3787.46
ENST00000446229	355.092	281.073	375.835	334.496	285.494	334.632	320.876	294.233	333.988	281.127	275.313	295.93	3768.09
ENST00000501209	360.461	268.389	276.013	311.465	265.32	279.273	362.252	314.162	339.589	264.313	394.642	314.354	3750.23
ENST00000519107	195.569	482.491	177.281	286.241	117.988	109.891	331.009	426.697	312.982	344.347	775.245	187.691	3747.43
ENST00000530450	286.068	270.418	305.468	353.689	349.685	461.875	235.591	264.927	331.887	297.269	240.217	333.929	3731.02
ENST00000456938	294.504	239.47	375.29	363.011	338.68	337.937	277.811	318.851	371.798	227.323	263.614	321.262	3729.55
ENST00000440878	221.645	390.153	277.649	227.567	176.065	252.007	320.032	337.607	411.708	343.002	511.63	260.234	3729.3
ENST00000416072	199.404	295.786	349.107	334.496	292.83	300.756	228.835	287.2	343.791	395.461	332.248	356.958	3716.87
ENST00000511222	751.599	210.044	323.469	363.559	443.219	284.231	375.763	180.526	213.556	186.97	95.9307	265.991	3694.86
ENST00000501190	289.135	287.668	334.379	355.882	331.344	368.508	251.635	300.095	292.677	279.11	278.433	307.445	3676.31
ENST00000511213	184.065	162.86	475.113	363.559	336.235	291.667	319.187	392.702	285.675	286.508	294.031	253.325	3644.93
ENST00000451485	334.385	218.669	363.835	346.012	224.972	323.064	410.384	271.961	364.096	244.809	265.954	272.9	3641.04
ENST00000451940	374.266	311.006	219.283	197.956	84.9758	147.899	410.384	378.635	331.187	301.304	585.723	290.172	3632.79
ENST00000441672	61.355	446.977	306.559	705.184	1017.88	139.637	72.6194	82.0571	158.242	215.217	196.541	216.478	3618.74
ENST00000499475	230.081	274.985	343.652	372.881	401.648	397.427	208.57	276.65	290.577	300.631	215.259	305.142	3617.5
ENST00000455788	299.873	220.698	310.923	375.074	208.466	258.617	442.472	278.994	222.659	451.956	269.854	277.506	3617.09
ENST00000441379	362.761	226.786	382.926	306.53	271.433	248.702	352.12	380.98	225.459	318.118	278.433	236.053	3590.3
ENST00000425470	175.629	495.175	200.736	288.983	166.284	202.432	304.832	350.501	291.277	374.612	540.487	198.054	3589
ENST00000512693	191.734	624.55	186.008	179.86	108.207	243.744	244.879	287.2	470.524	318.79	428.958	285.567	3570.02
ENST00000505200	396.507	202.433	277.649	305.433	294.053	303.234	331.009	345.812	338.889	185.625	247.236	321.262	3549.14
ENST00000500610	361.995	417.043	382.381	287.338	90.4778	194.995	331.854	219.21	335.388	421.018	233.197	274.052	3548.95
ENST00000412972	392.672	376.455	216.555	193.021	103.316	172.687	287.1	324.712	320.685	256.915	581.043	293.627	3518.79
ENST00000498856	398.808	264.837	250.92	252.243	192.571	270.184	372.385	275.478	292.677	252.88	342.387	348.898	3514.27
ENST00000500215	615.851	270.926	230.738	279.112	44.0162	242.092	378.296	100.813	364.096	501.052	131.027	351.201	3509.22
ENST00000439543	274.564	261.286	288.013	254.985	284.272	354.462	255.857	270.789	301.78	295.251	322.109	324.717	3488.08
ENST00000521696	308.309	256.213	323.469	248.953	208.466	292.493	282.033	321.195	346.591	254.225	344.726	293.627	3480.3
ENST00000441630	221.645	480.462	217.646	181.505	86.1985	167.729	329.32	263.755	348.692	523.246	415.7	211.872	3447.77
ENST00000537827	240.818	193.301	223.647	440.329	281.826	413.126	306.521	227.416	269.571	331.569	196.541	322.414	3447.08
ENST00000416309	290.669	237.948	318.014	224.277	232.308	294.146	316.654	250.86	349.392	275.074	347.846	303.99	3441.18
ENST00000453665	246.954	275.999	386.745	324.626	233.531	319.759	272.745	249.688	329.787	269.694	283.112	224.538	3417.18
ENST00000500162	179.463	450.021	211.646	190.827	114.931	100.803	287.1	410.286	218.458	336.949	709.731	169.267	3379.48
ENST00000462717	306.775	351.087	271.649	228.664	189.514	220.609	257.545	329.401	322.085	288.525	384.503	218.781	3369.14
ENST00000419499	250.022	293.249	273.831	210.568	176.065	139.637	264.301	468.898	295.478	209.837	629.399	133.571	3344.85
ENST00000422799	230.081	294.771	307.65	250.05	217.636	247.049	219.547	276.65	328.387	343.002	357.985	261.386	3334.19
ENST00000428134	383.469	233.382	308.196	268.694	229.863	303.234	323.41	228.588	253.467	285.835	206.68	303.99	3328.81
ENST00000415503	372.732	177.573	304.377	273.081	224.361	352.809	265.145	284.856	278.673	251.535	202.78	328.171	3316.09
ENST00000418474	214.743	307.962	227.465	353.689	262.263	328.848	322.565	221.554	205.854	418.328	198.101	248.719	3310.09
ENST00000439299	166.425	267.882	146.188	282.951	183.401	102.455	478.781	359.879	97.3256	764.693	368.904	90.9668	3309.85
ENST00000519726	186.366	531.704	175.644	183.699	76.4171	66.9264	298.077	372.774	212.156	360.489	628.619	214.175	3307.05
ENST00000417930	136.515	113.139	288.559	354.237	181.567	280.926	386.74	257.894	374.599	293.233	378.263	236.053	3281.72
ENST00000499006	257.691	391.675	236.738	191.376	165.672	139.637	192.526	473.587	294.778	202.439	513.97	196.903	3256.99
ENST00000366218	258.458	263.823	297.832	364.656	230.474	401.558	280.345	161.77	247.865	313.41	130.247	306.293	3256.73
ENST00000436039	555.263	158.294	165.28	281.306	199.907	385.86	313.277	233.277	283.575	166.793	227.738	285.567	3256.13
ENST00000511431	247.721	324.705	416.201	321.336	193.794	320.586	205.192	240.31	300.379	197.058	279.213	185.388	3231.88
ENST00000424799	218.577	287.668	302.741	254.436	206.632	272.663	293.011	261.411	343.791	246.155	276.873	254.477	3218.43
ENST00000399870	259.992	362.756	220.919	222.084	140.607	151.204	302.299	327.056	258.368	292.561	452.356	218.781	3208.98
ENST00000439136	343.588	251.139	330.015	252.791	272.045	210.694	293.855	221.554	216.357	221.27	255.035	337.383	3205.73
ENST00000415731	228.547	226.786	360.016	297.756	279.992	322.238	215.325	254.377	333.988	246.827	209.8	225.69	3201.34
ENST00000506435	365.062	261.286	267.83	201.246	150.389	193.343	369.852	233.277	348.692	272.384	309.63	226.841	3199.83
ENST00000507698	216.276	270.926	296.195	288.434	157.114	175.992	351.275	307.128	242.264	363.851	303.39	222.235	3195.08
ENST00000444977	215.509	322.676	91.095	220.987	149.777	171.034	363.097	343.468	223.359	472.805	397.761	189.994	3161.56
ENST00000456638	399.575	228.308	201.282	235.244	160.782	339.589	233.902	284.856	231.061	263.641	318.209	264.84	3161.29
ENST00000434040	464.764	258.242	237.829	281.854	244.535	305.713	164.66	121.913	221.258	336.949	183.282	338.535	3159.53
ENST00000501714	288.369	255.705	310.378	233.051	222.527	276.794	234.746	266.1	320.685	242.792	233.977	265.991	3151.11
ENST00000528869	255.39	255.198	232.92	286.789	187.68	262.748	222.925	301.267	256.968	301.976	386.062	193.448	3143.37
ENST00000544925	443.29	227.801	417.837	181.505	119.211	154.509	179.86	335.262	345.191	186.297	336.927	213.023	3140.71
ENST00000419852	566	53.7793	461.476	33.4496	57.4656	747.758	21.9547	62.129	525.839	22.1943	40.5561	522.771	3115.37
ENST00000504060	95.1003	166.919	563.48	231.406	355.187	474.268	141.017	214.521	278.673	223.96	150.525	216.478	3111.53
ENST00000521295	268.428	219.683	302.196	250.05	271.433	279.273	190.837	280.167	340.29	197.058	219.939	284.415	3103.77
ENST00000498989	315.211	308.977	222.01	216.052	109.429	168.555	378.296	284.856	252.767	268.349	377.483	188.842	3090.83
ENST00000412918	387.304	330.286	166.371	196.859	66.6357	114.849	390.962	289.545	193.251	328.879	485.113	126.663	3076.72
ENST00000322353	159.523	229.323	274.376	267.597	263.486	311.497	266.834	278.994	301.78	223.96	246.456	252.174	3076
ENST00000504344	395.74	282.087	203.464	201.246	83.1418	85.9302	316.654	341.123	247.165	266.331	545.947	107.087	3075.92
ENST00000419448	193.268	405.881	169.099	179.312	80.6964	134.679	295.544	296.578	242.264	338.967	496.812	240.659	3073.76
ENST00000439443	330.55	295.786	221.465	213.31	175.454	174.339	315.81	257.894	192.551	338.294	340.047	217.629	3073.13
ENST00000504082	197.103	211.058	275.467	314.207	272.045	313.976	202.659	284.856	335.388	173.519	244.896	226.841	3052.01
ENST00000452836	287.602	183.154	211.101	219.342	135.105	362.724	312.432	244.999	254.867	221.27	242.556	370.776	3045.93
ENST00000468646	272.263	333.837	212.191	242.921	165.061	162.772	253.323	290.717	199.553	310.047	383.723	202.66	3029.07
ENST00000501178	207.073	345.506	159.28	150.249	102.093	195.822	280.345	246.171	347.292	323.498	398.541	261.386	3017.26
ENST00000524085	139.583	200.911	168.008	270.887	158.336	274.316	523.535	194.593	324.185	298.614	177.823	276.355	3007.14
ENST00000526269	283	246.573	210.555	208.923	141.219	161.119	417.984	310.645	224.059	274.402	336.147	185.388	3000.01
ENST00000439505	159.523	221.205	319.105	244.018	224.972	266.053	324.254	303.611	259.768	199.076	230.078	231.447	2983.11
ENST00000508827	213.976	284.624	347.47	319.691	231.085	301.582	179.015	174.665	222.659	314.082	186.402	202.66	2977.91
ENST00000504301	503.878	91.8306	473.476	305.982	126.547	100.803	195.903	240.31	287.776	215.217	212.139	222.235	2976.1
ENST00000438115	283.767	309.484	265.648	256.082	173.62	264.401	196.748	201.626	261.869	290.543	237.877	216.478	2958.14
ENST00000523627	149.553	304.411	225.283	330.658	151.611	442.045	82.7523	59.7845	235.262	534.007	68.6333	371.927	2955.93
ENST00000413646	142.65	449.513	70.9123	145.314	61.745	57.8376	247.413	371.602	210.055	298.614	774.465	120.905	2951.03
ENST00000520820	273.03	206.492	212.191	268.694	152.223	307.366	344.52	193.42	256.268	330.896	162.224	237.204	2944.53
ENST00000420498	187.133	171.992	273.831	300.498	283.66	410.647	180.704	247.344	289.876	209.837	160.664	217.629	2933.82
ENST00000535764	185.599	188.227	279.285	275.822	246.369	336.284	193.37	234.449	321.385	201.093	231.637	233.75	2927.27
ENST00000450451	561.398	111.617	120.551	212.762	142.441	371.813	267.678	213.349	214.957	169.483	197.321	339.686	2923.06
ENST00000510433	168.726	388.124	158.734	186.989	103.927	133.853	213.636	355.19	318.584	228.668	481.993	166.964	2905.39
ENST00000454503	194.035	312.021	220.374	206.181	168.729	180.949	203.503	235.621	289.176	264.313	406.34	202.66	2883.9
ENST00000476099	222.412	136.478	391.109	285.693	286.106	442.871	131.728	191.076	270.271	154.015	97.4905	265.991	2875.24
ENST00000437204	174.095	276.507	267.285	272.532	154.057	203.258	346.209	226.243	241.564	246.155	206.68	256.78	2871.36
ENST00000501897	347.423	250.632	182.19	200.149	169.952	252.007	219.547	244.999	211.456	320.808	262.055	203.812	2865.03
ENST00000452617	240.051	317.095	195.282	166.7	77.0284	122.285	218.703	296.578	281.474	242.119	480.433	209.569	2847.32
ENST00000540522	148.019	250.124	198.009	240.179	218.859	285.883	309.899	209.832	199.553	365.869	142.726	274.052	2843
ENST00000422679	215.509	252.661	290.195	215.503	151.611	270.184	255.012	226.243	270.971	261.623	198.101	222.235	2829.85
ENST00000411553	376.566	168.441	265.103	269.242	285.494	318.933	170.571	145.358	278.673	144.599	155.985	246.416	2825.38
ENST00000414621	162.591	383.05	188.736	161.216	86.8098	109.891	261.768	294.233	230.361	296.596	429.738	203.812	2808.8
ENST00000456688	239.285	268.896	177.281	155.733	173.62	271.837	192.526	246.171	246.465	281.8	293.251	252.174	2799.04
ENST00000442269	165.659	156.772	338.743	241.276	267.154	247.049	188.304	260.238	233.862	199.076	238.657	255.628	2792.42
ENST00000524337	220.878	227.293	241.647	270.887	242.089	258.617	178.171	273.133	251.366	166.121	212.919	244.113	2787.24
ENST00000443093	246.187	297.308	181.099	148.604	92.3118	139.637	268.523	241.482	266.07	242.119	417.259	226.841	2767.44
ENST00000502790	188.667	369.352	202.373	154.636	67.8584	119.806	318.343	256.722	256.968	279.782	368.124	184.236	2766.87
ENST00000413234	214.743	196.852	297.832	203.988	210.911	193.343	210.258	281.339	237.363	241.447	212.139	244.113	2744.33
ENST00000528133	179.463	217.654	265.648	279.661	220.693	245.397	217.014	247.344	259.768	170.829	219.159	213.023	2735.65
ENST00000415391	318.279	314.051	177.826	143.669	85.5871	132.2	231.369	257.894	226.86	254.898	411.02	181.934	2735.59
ENST00000523398	179.463	365.8	157.098	165.055	72.7491	82.6252	261.768	277.822	222.659	396.134	409.46	138.177	2728.81
ENST00000514863	108.138	458.138	136.915	154.088	91.0892	123.111	238.968	243.827	242.964	235.394	499.931	191.145	2723.71
ENST00000538409	442.523	193.808	186.008	170.538	152.834	122.285	226.302	330.573	219.158	179.572	279.993	219.932	2723.53
ENST00000420253	286.835	191.272	199.645	251.146	116.154	252.007	291.322	185.215	174.346	335.604	221.498	216.478	2721.52
ENST00000476021	127.312	192.286	287.468	270.887	321.563	242.918	189.148	215.693	261.169	211.854	149.745	245.265	2715.31
ENST00000432062	224.713	169.963	231.283	234.696	197.462	220.609	243.19	287.2	264.67	220.597	226.178	194.6	2715.16
ENST00000521510	198.637	225.771	260.194	263.758	239.033	176.818	236.435	260.238	246.465	190.333	233.977	176.176	2707.84
ENST00000456176	222.412	209.536	241.102	216.052	151	184.254	205.192	253.205	299.679	199.748	339.267	173.873	2695.32
ENST00000455609	203.238	281.073	218.737	202.891	164.45	172.687	216.169	256.722	269.571	210.509	322.109	170.419	2688.57
ENST00000414365	167.959	353.624	208.919	183.15	139.996	191.69	205.192	220.382	224.059	280.455	358.765	145.086	2679.28
ENST00000439362	128.079	355.146	232.374	95.4137	146.721	168.555	154.527	355.19	270.271	180.244	390.742	186.539	2663.8
ENST00000534505	110.439	421.609	112.914	142.024	110.652	169.382	195.059	261.411	235.262	308.702	373.584	204.963	2646
ENST00000394183	168.726	256.72	271.103	207.278	159.559	153.683	206.036	260.238	235.962	214.545	332.248	179.631	2645.73
ENST00000431309	152.621	407.911	171.281	143.121	62.3563	104.108	248.257	227.416	221.958	361.834	377.483	156.601	2634.95
ENST00000540307	201.705	170.47	236.738	257.727	190.126	213.173	282.033	200.454	251.366	180.244	255.815	187.691	2627.54
ENST00000435411	166.425	302.382	175.644	150.797	59.911	70.2314	231.369	351.673	276.573	254.225	471.074	116.299	2626.6
ENST00000422049	312.911	153.728	235.102	270.339	166.895	240.439	270.212	171.148	212.156	223.96	141.946	221.084	2619.92
ENST00000499062	232.382	231.86	209.464	201.246	176.065	152.03	248.257	248.516	227.56	172.846	326.008	185.388	2611.62
ENST00000416679	103.537	404.867	232.92	230.857	124.101	133.853	197.592	206.315	233.161	294.578	283.112	163.51	2608.4
ENST00000513576	165.659	233.382	271.103	201.246	203.575	237.134	195.059	171.148	271.672	188.987	258.935	188.842	2586.74
ENST00000453804	361.228	170.47	184.372	201.794	149.166	240.439	195.059	220.382	205.154	176.209	215.259	256.78	2576.31
ENST00000429661	138.049	496.19	124.369	150.797	73.3604	136.332	193.37	219.21	180.648	412.275	287.012	162.358	2573.97
ENST00000449363	269.195	234.904	225.283	178.215	97.8139	133.027	244.879	254.377	249.966	191.678	332.248	162.358	2573.94
ENST00000424515	50.6179	211.566	224.737	390.428	243.923	369.334	113.151	205.143	236.662	129.13	158.325	234.902	2567.92
ENST00000536949	154.921	171.485	285.286	256.63	284.272	318.107	165.505	168.803	250.666	162.758	157.545	189.994	2565.97
ENST00000443602	187.133	220.698	150.007	202.343	137.551	160.293	274.434	259.066	226.86	216.562	333.808	195.751	2564.5
ENST00000445310	102.003	266.36	190.372	128.863	70.3037	58.6639	297.233	305.956	214.256	284.49	556.866	88.6638	2564.03
ENST00000508288	164.892	157.786	273.285	222.632	285.494	254.486	200.97	199.282	254.167	160.068	202	186.539	2561.6
ENST00000436054	283	209.029	340.925	245.663	89.8665	131.374	232.213	158.253	186.949	240.102	268.294	160.055	2545.72
ENST00000507521	84.3631	157.786	363.289	200.149	266.543	291.667	162.127	195.765	252.066	174.191	145.846	246.416	2540.21
ENST00000430593	243.886	181.632	260.739	263.21	245.757	236.308	127.506	161.77	240.163	209.837	191.861	163.51	2526.18
ENST00000445199	308.309	238.963	243.829	183.699	118.599	198.3	134.261	178.181	217.757	221.27	259.715	222.235	2525.12
ENST00000444688	122.71	342.462	170.19	88.8334	60.5223	38.0076	230.524	342.296	229.661	186.297	584.163	120.905	2516.57
ENST00000504610	161.057	324.198	157.098	146.411	77.0284	88.4089	203.503	291.889	185.549	287.853	447.676	145.086	2515.76
ENST00000502349	189.434	187.72	180.008	179.86	135.717	383.381	161.283	174.665	252.066	172.174	160.664	338.535	2515.51
ENST00000506718	136.515	179.095	176.19	135.444	191.96	500.709	77.6858	226.243	245.765	98.8653	210.58	332.777	2511.83
ENST00000439539	338.986	265.345	206.737	159.571	129.603	147.899	252.479	205.143	195.351	199.076	222.278	187.691	2510.16
ENST00000525548	182.531	187.213	310.923	233.599	229.863	204.91	168.038	220.382	227.56	181.589	211.359	151.995	2509.96
ENST00000513758	138.049	211.058	222.556	366.849	144.887	201.605	265.145	124.258	142.838	393.444	146.626	128.966	2486.28
ENST00000508764	243.886	171.992	195.282	171.635	222.527	261.922	148.616	189.904	214.256	191.005	240.997	230.296	2482.32
ENST00000456581	211.675	224.249	221.465	201.794	190.737	162.772	211.103	230.932	191.851	174.191	276.873	181.934	2479.58
ENST00000447206	191.734	277.521	173.462	133.25	110.041	185.08	252.479	223.899	169.445	261.623	344.726	155.45	2478.71
ENST00000506321	262.293	242.007	195.282	147.507	115.543	132.2	218.703	243.827	247.165	184.952	348.626	137.026	2475.13
ENST00000458377	138.049	222.22	192.009	171.635	130.826	147.073	135.95	322.367	210.055	197.731	415.7	189.994	2473.61
ENST00000423942	123.477	391.168	142.37	193.021	59.911	88.4089	223.769	166.459	211.456	331.569	387.622	146.238	2465.47
ENST00000444872	173.328	287.668	129.824	122.283	55.0203	86.7564	225.458	283.683	212.856	234.049	506.951	147.389	2465.27
ENST00000419190	256.157	88.2792	227.465	175.473	92.9232	495.751	183.237	98.4686	276.573	114.334	113.869	337.383	2459.91
ENST00000434999	205.539	168.948	249.284	216.6	208.466	259.443	179.015	178.181	240.163	201.093	160.664	183.085	2450.48
ENST00000464767	209.374	158.294	157.644	183.15	125.935	228.872	323.41	232.105	213.556	179.572	231.637	187.691	2431.24
ENST00000430545	345.889	127.345	155.462	99.2522	127.158	99.1502	287.1	266.1	119.031	360.489	195.761	247.568	2430.3
ENST00000366408	136.515	135.463	207.828	222.084	289.162	242.918	120.751	276.65	137.936	205.129	198.881	252.174	2425.49
ENST00000438017	173.328	238.963	177.281	143.121	111.263	133.027	199.281	232.105	220.558	205.129	372.024	202.66	2408.74
ENST00000452532	123.477	273.97	137.461	123.928	47.0729	86.7564	240.657	290.717	221.958	264.986	468.734	126.663	2406.38
ENST00000529304	424.883	141.044	216.555	205.085	126.547	200.779	260.079	138.325	205.154	189.66	121.668	176.176	2405.95
ENST00000440698	240.051	240.992	142.37	165.055	95.3685	146.247	195.903	212.176	228.26	219.925	350.186	166.964	2403.5
ENST00000515789	213.209	291.727	150.552	166.7	64.1903	116.501	271.9	155.909	191.15	361.161	289.352	130.117	2402.47
ENST00000432683	152.621	168.948	223.647	221.535	224.972	221.435	173.949	232.105	191.851	194.368	231.637	160.055	2397.12
ENST00000534354	223.946	226.786	216.555	189.182	221.915	219.783	173.104	209.832	172.946	223.96	128.687	181.934	2388.63
ENST00000430079	121.943	265.852	127.097	118.445	77.6398	94.1927	172.26	320.023	227.56	240.774	457.815	164.661	2388.26
ENST00000500632	213.976	180.617	234.011	216.052	164.45	185.907	168.038	174.665	227.56	173.519	239.437	206.115	2384.34
ENST00000527288	490.073	177.066	129.824	166.151	155.28	141.289	260.079	200.454	147.039	201.093	168.464	143.935	2380.75
ENST00000382649	169.493	142.058	259.648	211.665	176.065	238.787	208.57	175.837	233.161	203.784	145.066	215.326	2379.46
ENST00000447643	400.341	221.205	202.918	117.896	56.8543	93.3664	203.503	229.76	137.936	141.236	368.904	188.842	2362.76
ENST00000517983	225.48	308.47	120.005	134.895	155.891	147.073	192.526	171.148	192.551	251.535	224.618	217.629	2341.82
ENST00000511331	195.569	160.323	219.283	197.408	166.284	169.382	229.68	223.899	205.154	178.899	173.923	199.206	2319.01
ENST00000383331	272.263	196.852	170.19	116.251	120.433	219.783	162.971	177.009	275.173	175.536	172.363	252.174	2311
ENST00000445805	164.892	155.757	156.007	203.988	245.757	229.698	145.239	254.377	242.964	104.918	240.217	165.813	2309.63
ENST00000393507	261.526	178.08	145.643	189.182	122.267	223.088	215.325	168.803	143.538	224.633	192.641	244.113	2308.84
ENST00000418348	240.818	200.404	294.559	210.02	169.34	245.397	129.195	157.081	205.154	172.846	127.908	153.147	2305.87
ENST00000430796	161.824	225.771	171.826	169.99	100.259	135.505	181.548	253.205	221.258	192.35	326.008	158.904	2298.45
ENST00000500152	236.984	218.161	178.372	168.345	143.664	175.992	197.592	134.808	234.562	226.65	191.861	184.236	2291.23
ENST00000483283	174.862	199.897	176.19	183.15	148.555	186.733	143.55	223.899	212.856	208.492	278.433	149.692	2286.31
ENST00000427796	235.45	164.382	182.736	171.635	158.948	179.297	191.681	199.282	221.258	180.917	205.12	177.328	2268.03
ENST00000515455	410.312	210.551	121.642	101.994	81.3078	168.555	248.257	140.669	189.75	213.199	188.742	192.297	2267.28
ENST00000453039	243.886	124.301	262.921	200.149	221.304	185.08	158.749	208.66	205.154	156.705	134.927	161.207	2263.04
ENST00000415054	255.39	191.779	124.369	140.379	114.931	175.992	222.925	175.837	199.553	221.943	227.738	210.72	2261.55
ENST00000512634	204.772	138	239.465	171.087	217.025	218.13	125.817	182.87	239.463	161.413	142.726	217.629	2258.4
ENST00000443556	118.875	146.625	232.374	221.535	176.065	209.042	195.903	165.287	195.351	262.968	204.34	128.966	2257.33
ENST00000502807	45.2493	91.3233	287.468	205.633	254.927	459.396	96.2629	128.947	265.37	157.377	123.228	140.48	2255.66
ENST00000452662	159.523	177.573	170.735	199.053	119.211	166.903	237.28	240.31	217.757	168.138	205.12	180.782	2242.38
ENST00000458683	124.244	309.992	165.28	98.7038	82.5304	80.9727	125.817	281.339	196.052	180.244	451.576	134.723	2231.47
ENST00000520882	226.247	134.956	241.102	172.732	151	186.733	184.926	193.42	193.251	203.111	185.622	147.389	2220.49
ENST00000421167	102.77	238.963	142.916	146.411	81.3078	100.803	179.015	255.549	239.463	226.65	382.163	120.905	2216.92
ENST00000500779	150.32	197.867	216.555	176.022	155.891	174.339	191.681	205.143	202.353	177.554	215.259	153.147	2216.13
ENST00000521091	340.52	167.933	159.825	128.863	88.0325	159.467	227.147	173.492	179.247	141.236	208.24	237.204	2211.21
ENST00000518552	88.9648	325.212	92.186	126.122	65.413	95.0189	228.835	211.004	159.642	250.19	400.101	163.51	2206.2
ENST00000526867	200.171	116.183	220.374	207.826	216.413	237.96	133.417	189.904	185.549	163.43	134.147	196.903	2202.28
ENST00000446301	215.509	165.397	283.104	154.636	198.073	196.648	171.415	137.153	256.268	124.422	145.066	150.844	2198.53
ENST00000494875	232.382	153.728	201.827	191.376	195.016	189.212	177.326	145.358	238.763	151.324	144.286	176.176	2196.77
ENST00000455576	342.054	109.588	154.371	144.217	107.595	439.566	113.151	175.837	130.935	106.936	159.105	207.266	2190.62
ENST00000500036	144.951	159.308	149.461	161.216	125.324	122.285	232.213	215.693	193.251	133.166	371.244	173.873	2181.99
ENST00000502205	101.236	323.183	123.278	134.895	42.1822	36.3551	223.769	230.932	177.147	332.241	326.788	102.482	2154.49
ENST00000511650	162.591	181.124	163.098	157.378	168.729	147.073	164.66	216.865	215.657	178.899	235.537	160.055	2151.67
ENST00000420227	236.984	108.066	118.914	195.214	160.782	204.91	187.459	222.727	155.441	192.35	178.603	184.236	2145.69
ENST00000434645	243.119	200.911	129.824	154.636	168.729	205.737	180.704	138.325	175.046	203.784	168.464	175.025	2144.3
ENST00000509615	178.696	184.169	201.282	140.927	114.32	163.598	157.905	182.87	202.353	170.829	246.456	199.206	2142.61
ENST00000532422	192.501	127.345	285.831	177.118	152.834	190.038	177.326	143.014	215.657	166.793	157.545	154.298	2140.3
ENST00000499653	125.778	195.838	215.464	205.633	151	266.053	124.128	92.6074	225.459	199.076	137.267	195.751	2134.05
ENST00000484698	161.824	154.742	175.644	175.473	153.445	203.258	173.104	179.353	184.149	162.085	236.317	165.813	2125.21
ENST00000449111	190.967	209.029	184.917	180.957	139.385	127.243	138.483	180.526	193.251	191.678	251.136	128.966	2116.54
ENST00000435518	98.168	102.992	248.193	201.246	218.247	276.794	179.86	180.526	194.651	115.007	138.826	157.752	2112.26
ENST00000453103	180.997	166.411	211.101	174.377	115.543	147.073	201.814	164.114	197.452	193.695	215.259	138.177	2106.01
ENST00000434147	253.089	178.588	157.098	195.214	121.045	179.297	223.769	121.913	165.944	199.748	134.147	173.873	2103.73
ENST00000414308	92.7995	133.433	89.4586	128.315	59.911	109.891	208.57	314.162	224.059	193.023	406.34	139.329	2099.29
ENST00000443631	276.098	149.669	150.552	179.312	130.826	240.439	184.926	123.086	163.143	144.599	162.224	184.236	2089.11
ENST00000544939	190.967	128.36	223.101	208.923	149.166	217.304	179.015	154.736	195.351	149.307	105.29	185.388	2086.91
ENST00000519319	118.108	298.83	110.187	86.64	52.5749	54.5326	173.104	242.655	214.957	188.315	426.618	117.451	2083.97
ENST00000504737	154.921	243.021	126.006	108.026	53.7976	81.7989	211.103	254.377	202.353	182.934	354.865	110.542	2083.75
ENST00000532688	506.179	103.5	168.553	187.537	156.502	174.339	125.817	172.32	109.229	130.475	113.869	134.723	2083.04
ENST00000510466	133.447	182.647	141.279	146.959	120.433	201.605	182.393	202.798	195.351	167.466	207.46	200.357	2082.2
ENST00000444665	122.71	139.522	213.828	183.15	178.51	156.162	179.015	178.181	213.556	166.793	193.421	153.147	2078
ENST00000535922	219.344	132.419	177.281	165.055	124.101	160.293	189.993	182.87	179.947	164.776	152.085	213.023	2061.19
ENST00000499517	326.715	129.882	145.643	146.959	82.5304	128.895	292.166	171.148	183.448	149.307	188.742	115.148	2060.58
ENST00000501153	174.095	138	157.098	156.281	185.235	199.127	181.548	189.904	183.448	134.511	185.622	171.57	2056.44
ENST00000420000	376.566	231.86	143.461	161.216	37.9029	68.5789	174.793	162.942	191.851	186.297	220.719	96.7242	2052.91
ENST00000435485	141.117	370.874	111.278	139.282	11.6154	41.3126	286.255	91.4351	273.772	236.066	230.858	118.602	2052.47
ENST00000435300	138.049	211.058	216.01	100.349	77.0284	150.378	167.193	167.631	245.065	154.687	249.576	170.419	2047.44
ENST00000436180	176.396	187.72	165.826	155.733	77.6398	109.065	190.837	189.904	147.739	187.642	287.792	166.964	2043.26
ENST00000443997	164.892	124.301	207.282	192.472	180.956	223.914	164.66	164.114	193.251	157.377	131.807	131.269	2036.3
ENST00000499348	178.696	148.654	188.736	174.925	144.275	174.339	154.527	182.87	189.75	141.236	182.502	175.025	2035.54
ENST00000443837	171.027	234.904	115.096	111.316	55.0203	97.4977	189.993	203.971	176.446	225.305	305.73	133.571	2019.88
ENST00000511958	314.444	110.095	146.188	142.024	114.931	177.644	178.171	135.98	161.743	164.103	202.78	166.964	2015.07
ENST00000424548	190.967	112.632	199.1	62.5124	118.599	240.439	166.349	288.372	147.739	133.166	136.487	216.478	2012.84
ENST00000500767	140.35	223.742	135.824	127.767	58.6883	92.5402	163.816	186.387	193.951	206.474	328.348	150.844	2008.73
ENST00000420494	146.485	152.713	172.917	207.278	179.122	220.609	185.77	125.43	162.443	181.589	150.525	122.057	2006.94
ENST00000415964	110.439	179.095	180.554	183.15	111.875	148.725	194.215	133.636	224.059	154.687	240.217	146.238	2006.89
ENST00000494128	111.206	179.095	154.916	173.28	116.765	185.08	162.127	228.588	180.648	163.43	214.479	137.026	2006.64
ENST00000501321	174.862	144.088	178.372	172.183	115.543	221.435	169.727	127.775	168.744	151.324	181.722	196.903	2002.68
ENST00000455084	109.672	247.08	132.006	98.1554	56.243	99.1502	168.882	200.454	194.651	234.049	294.811	161.207	1996.36
ENST00000421851	175.629	267.882	140.734	93.2203	44.6276	77.6677	192.526	151.22	182.748	269.021	284.672	108.239	1988.19
ENST00000509235	130.379	131.404	145.643	203.439	133.883	258.617	186.615	158.253	166.644	177.554	125.568	166.964	1984.96
ENST00000412178	297.572	148.654	134.188	178.764	111.875	173.513	178.171	139.497	149.839	162.758	135.707	162.358	1972.9
ENST00000517920	109.672	206.999	150.007	193.021	157.114	179.297	181.548	158.253	147.739	212.527	112.309	163.51	1972
ENST00000517623	298.339	60.8822	470.203	108.574	126.547	210.694	80.2191	92.6074	165.944	111.644	86.5716	155.45	1967.67
ENST00000413405	151.087	190.764	122.187	167.248	94.1458	192.517	193.37	110.191	172.245	236.066	154.425	179.631	1963.88
ENST00000415330	171.794	339.926	113.46	91.0268	46.4616	97.4977	149.461	148.875	166.644	154.687	351.746	131.269	1962.85
ENST00000499762	54.4526	146.625	115.642	133.798	37.9029	48.7488	243.19	218.038	193.251	269.021	374.364	115.148	1950.18
ENST00000435254	378.867	232.874	116.187	116.799	64.8017	77.6677	163.816	158.253	143.538	188.315	192.641	112.845	1946.61
ENST00000429505	139.583	199.389	148.916	89.9301	47.6843	77.6677	203.503	192.248	221.958	160.068	283.112	179.631	1943.69
ENST00000369843	339.753	164.382	153.28	135.444	137.551	166.903	152.838	114.88	131.635	162.085	128.687	154.298	1941.74
ENST00000530600	316.745	124.808	140.734	139.282	162.616	128.895	126.662	103.158	204.454	100.883	134.147	254.477	1936.86
ENST00000421806	164.125	170.977	159.28	172.183	103.316	197.474	196.748	174.665	175.046	130.475	156.765	133.571	1934.63
ENST00000366152	164.892	196.852	136.37	121.186	70.3037	109.891	191.681	158.253	204.454	184.952	258.155	137.026	1934.02
ENST00000435946	168.726	210.551	134.188	122.831	64.1903	99.1502	168.882	168.803	179.947	200.421	279.993	133.571	1931.26
ENST00000411433	333.618	102.485	129.279	134.895	136.328	204.91	154.527	154.736	147.739	120.387	159.105	149.692	1927.7
ENST00000378140	63.6558	162.352	261.285	149.152	151	230.524	142.706	168.803	142.137	168.811	166.124	118.602	1925.15
ENST00000422040	167.192	117.706	180.008	196.859	143.053	157.814	220.391	144.186	165.944	167.466	131.027	131.269	1922.91
ENST00000366322	311.377	119.735	144.007	156.829	89.2551	122.285	262.612	143.014	94.5249	213.199	142.726	115.148	1914.71
ENST00000400282	152.621	119.735	266.194	163.958	168.118	182.602	127.506	147.703	191.15	102.228	156.765	133.571	1912.15
ENST00000526963	210.908	133.433	177.826	203.439	121.656	174.339	181.548	119.569	150.54	147.962	116.989	173.873	1912.08
ENST00000450671	282.233	146.625	134.188	139.83	121.656	193.343	200.97	132.464	145.638	143.254	119.328	147.389	1906.92
ENST00000545706	59.8211	108.066	146.188	200.698	103.316	127.243	224.613	148.875	221.258	168.811	248.796	146.238	1903.92
ENST00000428188	122.71	149.161	121.642	171.087	131.437	150.378	179.86	155.909	161.042	231.358	164.564	161.207	1900.35
ENST00000501695	161.057	273.462	135.279	129.412	75.1944	84.2777	177.326	158.253	156.841	207.146	266.734	72.5431	1897.53
ENST00000509103	177.93	83.713	110.187	165.603	177.288	200.779	168.882	162.942	147.039	201.093	116.989	175.025	1887.47
ENST00000530663	91.2656	123.794	163.098	183.15	169.952	237.134	173.949	150.047	165.244	133.838	131.807	163.51	1886.79
ENST00000484076	182.531	186.705	148.916	135.444	119.822	123.938	124.973	225.071	156.841	136.528	137.267	208.418	1886.45
ENST00000424329	108.905	94.3674	181.099	203.439	201.741	230.524	82.7523	182.87	205.154	89.4496	138.826	160.055	1879.18
ENST00000509184	135.748	315.573	114.551	121.735	41.5709	68.5789	156.216	148.875	170.845	238.756	265.954	89.8153	1868.22
ENST00000454681	115.041	206.492	138.006	140.927	99.0365	144.594	138.483	159.425	186.949	191.678	176.263	169.267	1866.16
ENST00000545363	111.973	134.956	164.735	177.118	155.891	152.857	159.594	148.875	172.946	167.466	164.564	145.086	1856.06
ENST00000454058	138.816	195.838	153.28	108.574	64.1903	120.633	179.015	155.909	184.849	188.987	212.139	147.389	1849.62
ENST00000429315	192.501	179.095	116.187	115.703	108.207	144.594	156.216	171.148	157.542	141.236	207.46	156.601	1846.49
ENST00000514843	164.125	218.669	102.005	99.8005	66.0244	84.2777	157.061	209.832	199.553	151.324	313.529	78.3005	1844.5
ENST00000434601	220.111	119.228	133.097	162.861	92.3118	134.679	175.638	173.492	134.435	165.448	184.062	139.329	1834.69
ENST00000334146	118.108	170.47	196.918	178.215	237.199	145.42	85.2855	147.703	152.64	142.581	109.189	150.844	1834.57
ENST00000420058	213.976	329.778	108.005	20.2891	152.834	163.598	37.9985	218.038	142.137	35.6453	236.317	170.419	1829.03
ENST00000434409	155.688	151.191	127.642	139.282	77.0284	105.76	173.104	186.387	150.54	166.793	239.437	150.844	1823.7
ENST00000431165	122.71	146.625	130.915	173.28	107.595	123.938	140.172	162.942	162.443	135.183	282.333	132.42	1820.56
ENST00000443652	72.0921	270.418	115.642	121.735	45.2389	52.8801	169.727	172.32	161.042	246.827	291.692	100.179	1819.79
ENST00000545462	176.396	94.8747	161.462	171.087	174.231	227.219	136.795	162.942	142.137	145.272	92.031	133.571	1818.02
ENST00000447519	185.599	102.485	193.645	74.0278	64.1903	435.435	84.4411	91.4351	194.651	75.9985	42.1159	265.991	1810.02
ENST00000413828	111.973	210.551	192.554	131.605	55.6316	131.374	184.082	134.808	155.441	214.545	169.244	116.299	1808.11
ENST00000456125	152.621	163.367	152.189	116.251	91.7005	213.999	158.749	113.708	166.644	191.005	109.969	175.025	1805.23
ENST00000446187	167.192	297.815	126.551	119.541	121.045	123.938	117.373	83.2294	97.3256	109.626	101.39	339.686	1804.71
ENST00000477153	180.23	109.081	134.733	197.956	187.68	172.687	107.24	178.181	167.344	104.918	134.147	130.117	1804.32
ENST00000530725	28.3767	123.794	386.745	222.632	140.607	280.926	63.3308	86.7461	134.435	92.8124	101.39	137.026	1798.82
ENST00000446816	198.637	188.227	135.279	115.154	73.3604	114.023	157.061	141.842	170.845	154.687	219.939	128.966	1798.02
ENST00000427890	127.312	119.735	176.19	148.056	151.611	179.297	149.461	146.531	209.355	104.918	141.166	141.632	1795.26
ENST00000501367	153.388	150.176	180.008	106.381	123.49	104.108	130.039	175.837	178.547	102.901	268.294	119.754	1792.92
ENST00000371639	151.087	264.33	130.37	97.6071	114.931	137.158	78.5303	103.158	174.346	121.06	205.9	213.023	1791.5
ENST00000499962	144.184	166.411	122.187	144.766	116.765	166.077	199.281	139.497	125.333	158.723	166.124	140.48	1789.83
ENST00000499900	141.117	171.992	153.825	90.4785	88.6438	114.849	180.704	166.459	166.644	125.767	194.981	193.448	1788.91
ENST00000418620	115.041	190.764	157.644	139.282	107.595	114.849	90.352	150.047	184.149	158.723	234.757	143.935	1787.14
ENST00000439077	141.883	156.772	148.37	147.507	138.773	165.25	113.996	126.602	180.648	133.838	145.066	178.479	1777.19
ENST00000537514	220.111	210.044	105.278	131.057	62.3563	134.679	151.15	109.019	124.633	184.28	177.043	154.298	1763.95
ENST00000523661	133.447	185.691	153.28	131.057	64.1903	98.3239	164.66	166.459	180.648	151.324	209.02	124.36	1762.46
ENST00000453778	118.108	188.227	140.734	137.637	95.9799	121.459	134.261	171.148	143.538	182.934	170.023	155.45	1759.5
ENST00000470790	174.095	95.3821	173.462	148.056	93.5345	124.764	149.461	141.842	221.258	138.546	166.124	132.42	1758.94
ENST00000497996	104.304	116.183	141.825	169.442	157.114	180.123	114.84	160.598	168.044	119.714	132.587	188.842	1753.62
ENST00000476569	94.3333	342.97	118.369	80.6081	56.243	58.6639	139.328	162.942	133.035	236.739	248.016	69.0887	1740.34
ENST00000440540	111.206	152.205	160.371	149.152	130.215	143.768	149.461	144.186	150.54	149.307	169.244	126.663	1736.32
ENST00000428285	80.5285	196.852	98.1863	116.799	66.6357	77.6677	158.749	192.248	124.633	233.376	288.572	97.8756	1732.12
ENST00000518570	100.469	146.625	115.096	116.799	76.4171	80.1464	143.55	252.033	144.938	166.121	298.711	90.9668	1731.87
ENST00000454645	186.366	209.029	141.825	118.993	67.8584	66.1001	133.417	174.665	132.335	177.554	233.977	74.8461	1716.96
ENST00000450072	37.5799	145.103	109.096	154.088	163.227	205.737	70.9305	67.9902	179.247	49.7689	170.803	356.958	1710.53
ENST00000427447	222.412	91.8306	60.0027	108.574	84.3645	121.459	160.438	178.181	177.147	90.7947	247.236	158.904	1701.34
ENST00000437067	237.751	157.279	114.005	151.894	72.1377	128.895	146.083	139.497	176.446	90.7947	161.444	118.602	1694.83
ENST00000416061	146.485	142.058	127.097	137.637	69.081	85.1039	150.305	199.282	161.743	113.662	255.815	103.633	1691.9
ENST00000412409	40.6477	214.61	96.5498	106.381	53.1863	71.8839	260.923	168.803	138.637	190.333	269.854	77.149	1688.96
ENST00000451786	98.935	208.521	124.369	123.38	69.081	118.154	196.748	116.052	122.532	233.376	141.166	131.269	1683.58
ENST00000543907	371.198	66.9704	115.642	109.671	100.259	201.605	153.683	133.636	149.839	45.7336	100.61	134.723	1683.57
ENST00000501726	88.9648	106.036	206.737	116.799	78.8624	99.9765	201.814	186.387	123.933	156.032	206.68	105.936	1678.16
ENST00000468960	164.125	185.183	110.187	135.444	85.5871	114.849	165.505	130.119	126.733	136.528	196.541	119.754	1670.55
ENST00000452199	94.3333	128.867	229.101	71.8344	144.887	127.243	108.929	154.736	120.432	116.352	114.649	256.78	1668.14
ENST00000544674	138.049	131.404	150.552	162.861	110.041	142.115	186.615	97.2963	133.035	141.909	125.568	147.389	1666.83
ENST00000430647	224.713	155.25	106.914	89.3818	79.4738	123.111	144.394	123.086	132.335	117.697	187.962	181.934	1666.25
ENST00000446275	90.4986	128.867	147.825	169.442	155.891	147.073	130.884	174.665	145.638	104.246	141.946	128.966	1665.94
ENST00000435531	490.84	91.3233	240.556	106.929	149.777	106.586	106.396	52.751	91.7242	94.83	48.3553	84.0579	1664.13
ENST00000458392	250.789	111.11	115.096	93.2203	61.745	80.9727	139.328	179.353	134.435	123.75	240.217	112.845	1642.86
ENST00000517927	135.748	119.735	115.642	115.703	72.7491	80.1464	231.369	196.937	146.339	109.626	195.761	120.905	1640.66
ENST00000431019	146.485	97.9188	149.461	130.508	88.6438	124.764	179.86	171.148	123.232	131.82	170.023	125.511	1639.38
ENST00000455707	129.612	180.617	141.279	100.349	81.9191	147.073	122.44	154.736	144.938	129.803	205.12	101.33	1639.22
ENST00000416076	134.214	203.955	128.733	83.8982	32.4008	53.7064	133.417	158.253	152.64	213.199	251.136	93.2697	1638.82
ENST00000411780	277.631	175.036	86.1857	50.997	53.7976	53.7064	136.795	165.287	121.832	145.272	258.935	112.845	1638.32
ENST00000444167	155.688	85.2351	166.371	92.6719	74.5831	118.98	152.838	179.353	158.942	113.662	206.68	126.663	1631.67
ENST00000413792	120.409	239.47	154.916	102.542	128.381	236.308	102.174	66.818	119.732	141.236	58.4943	151.995	1622.48
ENST00000413519	81.2954	135.463	186.008	157.926	169.34	137.984	125.817	123.086	176.446	103.573	124.008	100.179	1621.13
ENST00000509065	205.539	165.397	44.7293	46.0618	82.5304	80.1464	141.017	228.588	95.9253	106.936	343.167	79.452	1619.49
ENST00000494221	157.989	102.992	121.642	137.089	94.7572	137.158	135.106	157.081	130.234	119.042	159.105	163.51	1615.7
ENST00000427116	60.5881	205.985	118.369	87.7367	73.3604	123.938	92.8852	178.181	154.041	145.272	243.336	127.814	1611.51
ENST00000427022	106.604	243.529	91.6405	94.8653	51.9636	70.2314	173.949	143.014	110.629	167.466	257.375	94.4212	1605.69
ENST00000500850	135.748	123.794	172.917	144.766	124.713	129.722	151.15	121.913	154.041	107.609	134.927	101.33	1602.63
ENST00000531523	104.304	55.8087	194.191	171.635	210.911	349.504	86.9744	113.708	87.5231	96.1751	69.4132	54.1195	1594.27
ENST00000422153	149.553	97.9188	173.462	162.861	134.494	132.2	99.6405	143.014	163.843	111.644	98.2704	124.36	1591.26
ENST00000537710	173.328	165.904	85.0948	83.8982	43.4049	78.4939	113.151	175.837	165.944	98.8653	256.595	149.692	1590.21
ENST00000501169	151.854	135.97	132.006	105.832	74.5831	113.196	103.018	171.148	160.342	114.334	208.24	118.602	1589.13
ENST00000455981	171.794	116.183	148.916	112.413	75.1944	223.914	146.083	82.0571	140.037	128.458	81.892	160.055	1587
ENST00000504050	118.108	211.058	115.642	118.445	67.8584	90.0614	126.662	125.43	137.236	200.421	155.205	118.602	1584.73
ENST00000503441	122.71	139.522	120.005	116.799	73.9717	84.2777	151.15	141.842	147.039	154.687	224.618	105.936	1582.56
ENST00000524610	108.138	201.419	128.733	92.1235	32.4008	78.4939	132.573	151.22	182.048	147.962	212.139	115.148	1582.4
ENST00000433064	122.71	154.742	134.188	108.026	96.5912	118.98	136.795	119.569	165.244	151.324	159.105	109.39	1576.66
ENST00000498904	111.973	119.228	99.2772	100.897	70.915	137.984	133.417	124.258	175.046	147.962	176.263	165.813	1563.03
ENST00000526566	342.821	118.213	76.3671	117.348	64.1903	58.6639	180.704	111.363	55.3146	224.633	138.826	71.3916	1559.84
ENST00000502083	157.989	89.2939	140.734	108.026	105.761	124.764	159.594	153.564	135.836	96.1751	138.047	149.692	1559.48
ENST00000449895	124.244	190.764	107.459	101.994	60.5223	133.853	116.529	135.98	137.936	180.244	159.105	108.239	1556.87
ENST00000440855	101.236	130.897	122.187	123.38	85.5871	121.459	101.329	86.7461	151.24	261.623	78.7723	191.145	1555.6
ENST00000538111	128.846	129.882	106.368	91.0268	120.433	151.204	97.9517	151.22	128.134	141.236	155.205	148.541	1550.05
ENST00000366185	105.837	136.985	103.641	104.736	53.1863	103.281	149.461	139.497	147.039	146.617	238.657	116.299	1545.24
ENST00000519323	75.1599	250.124	98.1863	72.3828	46.4616	58.6639	142.706	143.014	108.529	214.545	237.097	95.5727	1542.44
ENST00000449086	121.176	160.323	113.46	113.509	83.7531	117.328	140.172	159.425	119.732	127.785	177.823	105.936	1540.42
ENST00000431803	125.011	171.485	126.551	81.1565	50.7409	112.37	115.684	146.531	128.834	144.599	213.699	123.208	1539.87
ENST00000507826	115.808	203.955	127.642	91.5752	59.911	83.4514	119.906	119.569	154.741	115.007	217.599	123.208	1532.37
ENST00000433624	126.545	151.698	144.552	111.864	71.5264	101.629	153.683	113.708	144.238	159.395	166.904	86.3609	1532.1
ENST00000544591	32.2114	72.5513	73.0942	248.405	142.441	90.0614	242.346	194.593	98.0258	172.174	109.969	50.665	1526.54
ENST00000435366	197.103	81.1762	114.005	137.089	105.761	166.077	133.417	96.1241	122.532	116.352	89.6913	163.51	1522.84
ENST00000431752	88.9648	168.441	94.9134	56.4805	58.6883	41.3126	139.328	264.927	116.231	100.883	313.529	72.5431	1516.24
ENST00000434951	105.837	72.5513	139.097	154.636	146.109	152.857	112.307	112.536	151.94	111.644	91.2511	160.055	1510.82
ENST00000502430	117.341	121.257	146.188	104.736	107.595	114.849	104.707	161.77	142.838	95.5026	184.842	105.936	1507.56
ENST00000525594	114.274	162.86	117.824	83.8982	53.7976	70.2314	86.13	180.526	134.435	108.954	279.213	113.996	1506.14
ENST00000430825	191.734	143.58	132.006	105.832	72.1377	84.2777	143.55	135.98	141.437	108.281	135.707	105.936	1500.46
ENST00000413431	140.35	185.183	94.3679	95.4137	42.1822	44.6176	113.151	162.942	149.139	139.219	255.035	77.149	1498.75
ENST00000464659	96.6341	156.772	92.7315	79.5114	106.373	166.077	78.5303	118.397	140.737	124.422	174.703	162.358	1497.25
ENST00000518591	122.71	175.036	118.369	111.316	52.5749	99.1502	145.239	106.674	161.743	136.528	165.344	100.179	1494.86
ENST00000418945	122.71	109.588	118.369	103.091	70.3037	96.6714	118.218	150.047	161.042	141.236	187.182	116.299	1494.76
ENST00000340510	141.883	139.522	112.369	86.0916	48.2956	84.2777	167.193	110.191	136.536	124.422	201.22	138.177	1490.18
ENST00000499895	96.6341	134.956	116.187	93.7686	97.8139	108.239	132.573	144.186	122.532	104.918	198.101	138.177	1488.09
ENST00000501575	71.3252	114.154	125.46	111.864	103.927	114.849	119.062	155.909	136.536	148.634	158.325	125.511	1485.56
ENST00000446945	71.3252	201.419	124.915	138.185	131.437	108.239	70.0861	83.2294	135.836	139.891	141.946	138.177	1484.69
ENST00000499949	161.824	128.867	121.096	83.3499	74.5831	84.2777	159.594	184.042	134.435	81.3789	158.325	112.845	1484.62
ENST00000450544	75.1599	127.853	184.917	121.186	134.494	123.111	149.461	123.086	116.931	139.219	111.529	77.149	1484.1
ENST00000434418	120.409	115.676	110.732	102.542	84.3645	118.154	119.062	132.464	107.128	133.166	188.742	145.086	1477.53
ENST00000469031	124.244	159.816	91.6405	90.4785	58.077	82.6252	144.394	128.947	116.931	149.307	216.819	113.996	1477.27
ENST00000488310	245.42	90.3086	164.189	93.2203	89.8665	114.023	141.861	86.7461	117.631	94.1575	104.51	128.966	1470.9
ENST00000450461	119.642	122.779	110.732	93.7686	77.6398	92.5402	130.884	133.636	183.448	117.697	167.684	117.451	1467.9
ENST00000348993	138.049	120.242	111.823	115.154	99.0365	113.196	118.218	121.913	135.836	95.5026	156.765	141.632	1467.37
ENST00000436429	93.5664	168.948	112.914	100.897	46.4616	61.1426	122.44	154.736	144.938	164.103	204.34	89.8153	1464.3
ENST00000513071	111.973	100.456	171.281	132.702	106.984	140.463	92.0408	117.224	144.238	93.4849	123.228	118.602	1452.68
ENST00000429530	115.808	145.103	119.46	120.638	117.988	150.378	127.506	93.7796	100.126	168.811	107.63	85.2094	1452.44
ENST00000429007	107.371	135.97	105.823	83.8982	42.7936	76.8414	145.239	159.425	142.838	134.511	215.259	95.5727	1445.54
ENST00000454538	88.1978	208.521	97.0953	67.996	76.4171	77.6677	47.287	189.904	155.441	100.883	247.236	86.3609	1443.01
ENST00000537288	113.507	100.456	104.732	116.799	122.879	120.633	109.773	128.947	127.434	106.263	131.027	158.904	1441.35
ENST00000479626	98.168	144.595	139.097	123.38	92.3118	75.1889	108.085	151.22	155.441	128.458	144.286	79.452	1439.68
ENST00000502568	111.973	123.794	104.187	159.023	97.2025	104.108	168.038	91.4351	111.329	139.219	128.687	100.179	1439.17
ENST00000449436	104.304	129.375	130.37	136.54	89.8665	101.629	108.085	141.842	148.439	130.475	134.147	84.0579	1439.13
ENST00000504545	208.607	66.9704	109.096	135.444	81.9191	111.544	137.639	97.2963	110.629	121.732	125.568	132.42	1438.86
ENST00000456782	71.3252	250.124	66.5485	88.2851	29.9555	26.4401	161.283	128.947	119.732	220.597	212.919	62.1798	1438.34
ENST00000451250	85.897	84.2204	93.277	154.636	145.498	200.779	138.483	107.847	137.936	109.626	98.2704	81.7549	1438.23
ENST00000434593	106.604	119.228	127.097	128.315	100.871	133.853	115.684	101.985	155.441	108.954	104.51	134.723	1437.26
ENST00000446261	179.463	78.1321	82.9129	129.96	88.0325	118.98	118.218	123.086	123.232	92.1398	170.803	131.269	1436.23
ENST00000447139	105.837	81.1762	148.916	131.057	133.271	129.722	97.1073	127.775	116.931	108.281	132.587	123.208	1435.87
ENST00000435469	155.688	139.522	94.9134	112.413	84.3645	95.8452	106.396	107.847	125.333	123.75	145.066	141.632	1432.77
ENST00000535074	110.439	146.625	71.4578	87.7367	69.6924	66.1001	100.485	161.77	130.234	135.856	244.116	104.785	1429.3
ENST00000413451	163.358	115.169	159.825	111.864	108.818	137.984	113.151	85.5739	115.53	86.7594	111.529	117.451	1427.01
ENST00000313156	230.848	102.485	101.459	92.6719	38.5142	100.803	152.838	99.6408	129.534	75.326	191.861	105.936	1421.92
ENST00000499186	132.68	117.706	174.553	124.476	78.8624	124.764	100.485	118.397	128.834	93.4849	122.448	103.633	1420.32
ENST00000500374	184.065	109.588	103.096	103.639	65.413	103.281	135.95	113.708	129.534	95.5026	157.545	112.845	1414.17
ENST00000432358	70.5583	157.279	91.6405	91.0268	52.5749	60.3164	119.906	171.148	133.735	135.183	247.236	82.9064	1413.51
ENST00000442936	107.371	190.257	89.4586	96.5104	40.3482	42.9651	119.906	143.014	116.931	120.387	254.255	82.9064	1404.31
ENST00000431604	118.875	159.816	61.0937	110.219	44.0162	66.9264	159.594	103.158	93.1245	200.421	190.301	87.5123	1395.06
ENST00000455399	91.2656	142.058	76.3671	70.7377	80.0851	94.1927	104.707	160.598	121.832	130.475	243.336	75.9976	1391.65
ENST00000451706	125.011	73.566	93.277	78.963	97.2025	252.833	71.775	93.7796	170.145	70.6181	47.5754	213.023	1387.77
ENST00000498984	144.951	178.08	96.0044	64.7058	43.4049	61.1426	98.7961	162.942	126.033	93.4849	236.317	80.6035	1386.47
ENST00000450287	138.816	121.257	101.459	89.3818	67.247	93.3664	149.461	124.258	136.536	115.679	139.606	109.39	1386.46
ENST00000416432	311.377	56.8234	73.0942	116.251	98.4252	153.683	110.618	119.569	77.7205	87.4319	103.73	77.149	1385.87
ENST00000450686	98.168	168.948	119.46	101.994	63.579	62.7951	111.462	107.847	119.732	139.891	198.881	90.9668	1383.72
ENST00000512129	77.4607	247.588	54.5479	42.2233	24.4535	17.3513	91.1964	247.344	88.2232	101.556	336.147	44.9076	1373
ENST00000507268	78.9946	107.051	161.462	120.638	116.765	94.1927	79.3747	124.258	114.83	118.369	132.587	123.208	1371.73
ENST00000499587	69.7913	261.793	61.6392	86.64	50.1296	65.2739	79.3747	184.042	88.9234	96.1751	274.533	52.968	1371.28
ENST00000518749	96.6341	74.0733	126.551	127.767	78.2511	131.374	157.061	99.6408	163.143	94.83	103.73	112.845	1365.9
ENST00000438318	107.371	144.088	92.7315	102.542	53.1863	80.1464	134.261	103.158	131.635	172.846	163.004	80.6035	1365.57
ENST00000451564	110.439	101.978	121.096	114.606	90.4778	165.25	140.172	94.9518	119.732	98.8653	63.1739	143.935	1364.68
ENST00000429882	139.583	78.6395	127.642	117.896	103.316	123.938	104.707	119.569	99.4262	113.662	108.409	127.814	1364.6
ENST00000506982	108.138	162.86	154.371	54.8354	109.429	116.501	77.6858	145.358	91.024	110.299	148.966	80.6035	1360.07
ENST00000413439	141.883	90.3086	132.006	101.446	83.7531	148.725	123.284	62.129	95.9253	133.166	70.9731	169.267	1352.87
ENST00000423515	59.0542	97.9188	94.3679	158.474	108.818	199.127	152.838	87.9184	142.838	71.9632	95.1507	84.0579	1352.53
ENST00000446246	74.3929	245.051	92.186	129.412	32.4008	19.0038	114.84	137.153	70.0184	197.058	195.761	43.7562	1351.03
ENST00000499027	182.531	102.992	87.2767	67.4476	48.9069	54.5326	134.261	133.636	126.033	82.0515	228.518	102.482	1350.67
ENST00000500318	94.3333	81.1762	153.825	135.992	115.543	120.633	107.24	109.019	128.834	108.954	85.0117	107.087	1347.65
ENST00000430895	115.041	128.867	87.2767	86.64	103.316	99.1502	173.104	85.5739	98.0258	158.723	97.4905	112.845	1346.05
ENST00000502645	84.3631	154.235	92.7315	100.897	44.0162	70.2314	115.684	114.88	98.726	160.068	226.958	82.9064	1345.7
ENST00000421132	70.5583	72.5513	86.1857	122.283	146.721	144.594	108.929	117.224	154.741	64.5651	106.85	148.541	1343.74
ENST00000512856	93.5664	108.573	171.826	117.896	103.316	112.37	124.973	112.536	109.229	98.1928	119.328	69.0887	1340.89
ENST00000412690	111.973	227.293	87.2767	91.5752	28.7328	73.5364	102.174	92.6074	107.128	191.005	127.128	96.7242	1337.15
ENST00000499485	138.816	92.338	117.824	91.5752	75.8057	88.4089	121.595	126.602	121.832	87.4319	176.263	97.8756	1336.37
ENST00000426575	58.2873	176.051	60.5482	118.445	73.3604	49.5751	113.996	148.875	74.9197	199.748	197.321	64.4828	1335.61
ENST00000449672	125.778	142.566	98.7318	72.3828	24.4535	80.1464	145.239	123.086	97.3256	157.377	207.46	59.8769	1334.42
ENST00000427290	153.388	99.9483	94.3679	92.1235	73.3604	122.285	114.84	91.4351	120.432	117.024	113.869	139.329	1332.4
ENST00000492679	75.1599	64.4336	150.552	144.766	125.935	198.3	64.1753	113.708	112.73	111.644	63.9538	105.936	1331.29
ENST00000509350	91.2656	196.345	67.6394	82.8015	29.3442	28.0926	142.706	139.497	123.232	143.926	216.819	69.0887	1330.76
ENST00000427995	132.68	105.529	105.278	86.0916	72.1377	122.285	94.5741	114.88	110.629	102.228	159.884	124.36	1330.56
ENST00000524444	88.9648	110.095	140.734	137.637	100.871	161.945	90.352	84.4016	128.134	102.901	77.2125	103.633	1326.88
ENST00000427492	54.4526	66.9704	102.005	156.281	128.992	153.683	123.284	134.808	114.13	95.5026	65.5136	122.057	1317.68
ENST00000434792	185.599	93.3527	106.368	122.831	59.2997	98.3239	141.861	92.6074	105.728	110.299	100.61	97.8756	1314.76
ENST00000445523	201.705	79.1468	78.0035	132.153	61.745	94.1927	125.817	116.052	93.1245	90.1221	141.166	101.33	1314.56
ENST00000436786	99.7019	112.632	81.2764	71.2861	80.0851	189.212	82.7523	106.674	132.335	95.5026	132.587	128.966	1313.01
ENST00000442252	83.5962	140.536	123.824	49.9003	42.7936	44.6176	124.128	196.937	109.229	115.007	233.197	44.9076	1308.67
ENST00000512730	127.312	92.8453	85.6403	85.5433	42.1822	71.0576	169.727	134.808	163.143	92.1398	162.224	81.7549	1308.38
ENST00000482382	96.6341	201.926	97.6408	81.1565	32.4008	72.7101	87.8188	125.43	107.128	166.121	187.962	50.665	1307.59
ENST00000417975	78.2276	216.132	84.0038	49.9003	29.3442	39.6601	73.4638	172.32	120.432	101.556	275.313	66.7857	1307.14
ENST00000435491	122.71	89.2939	136.915	94.8653	92.9232	117.328	118.218	87.9184	128.834	81.3789	120.108	113.996	1304.49
ENST00000499196	118.108	73.0586	171.281	104.187	139.385	111.544	91.1964	103.158	117.631	83.3966	69.4132	120.905	1303.26
ENST00000229465	96.6341	140.029	157.098	87.1884	61.745	61.1426	99.6405	113.708	114.83	121.732	175.483	71.3916	1300.62
ENST00000415434	116.575	163.367	76.9126	42.2233	30.5668	33.0501	81.9079	177.009	100.126	54.4768	340.047	82.9064	1299.17
ENST00000453026	93.5664	95.8894	129.824	122.831	95.3685	99.9765	99.6405	119.569	113.43	111.644	113.089	103.633	1298.46
ENST00000416124	83.5962	92.338	110.187	122.283	93.5345	156.988	103.863	104.33	76.3201	166.793	116.209	67.9372	1294.38
ENST00000433310	74.3929	198.882	96.0044	47.1585	16.5061	31.3976	70.9305	152.392	137.936	129.13	274.533	63.3313	1292.59
ENST00000449248	238.518	59.3601	88.9131	92.1235	91.0892	122.285	113.151	87.9184	90.3238	84.7417	99.8303	115.148	1283.4
ENST00000488190	118.108	42.6175	231.283	162.313	91.0892	118.154	69.2417	97.2963	123.933	73.9809	52.2549	101.33	1281.6
ENST00000514616	62.1219	152.205	139.097	93.7686	48.2956	69.4051	84.4411	86.7461	146.339	125.095	177.823	94.4212	1279.76
ENST00000511874	61.355	175.544	87.8222	91.5752	34.8462	30.5713	63.3308	166.459	118.331	123.077	283.892	40.3017	1277.11
ENST00000500262	115.808	89.2939	121.096	119.541	76.4171	133.027	133.417	91.4351	108.529	77.3436	95.1507	115.148	1276.21
ENST00000401008	95.1003	145.61	49.6386	67.4476	26.2875	41.3126	100.485	146.531	127.434	133.838	248.796	93.2697	1275.75
ENST00000411542	126.545	111.11	86.1857	77.318	50.1296	64.4476	113.996	143.014	116.231	119.714	184.062	80.6035	1273.36
ENST00000449034	70.5583	131.911	67.6394	120.09	61.1337	93.3664	119.906	92.6074	88.2232	162.758	138.047	125.511	1271.75
ENST00000424604	89.7317	77.1174	88.3677	75.6729	62.9677	151.204	108.085	93.7796	135.836	106.936	115.429	161.207	1266.33
ENST00000457898	175.629	137.492	68.1849	70.1894	49.5183	61.1426	111.462	112.536	109.929	96.1751	179.383	86.3609	1258
ENST00000430057	108.905	159.816	55.0934	58.6739	45.8502	70.2314	112.307	107.847	91.024	135.856	194.981	116.299	1256.88
ENST00000425636	173.328	93.86	140.734	89.3818	64.1903	94.1927	99.6405	110.191	117.631	98.8653	79.5523	89.8153	1251.38
ENST00000510705	86.664	142.058	77.4581	74.0278	58.077	77.6677	125.817	116.052	109.929	127.785	173.923	81.7549	1251.21
ENST00000545958	124.244	95.3821	100.368	100.349	69.6924	81.7989	91.1964	150.047	100.827	96.8477	140.386	96.7242	1247.86
ENST00000421730	95.8672	108.573	98.7318	81.7048	53.7976	61.9689	109.773	132.464	122.532	109.626	196.541	74.8461	1246.43
ENST00000543404	13.0379	112.125	65.4575	82.2532	15.2834	30.5713	141.017	150.047	146.339	158.723	258.155	71.3916	1244.4
ENST00000425802	110.439	104.007	107.459	99.2522	88.6438	90.8877	100.485	100.813	110.629	92.8124	121.668	116.299	1243.4
ENST00000450575	72.8591	174.022	57.2753	69.641	17.7288	21.4825	116.529	162.942	118.331	110.299	262.055	59.8769	1243.04
ENST00000499627	63.6558	80.6689	94.3679	122.831	110.652	128.895	102.174	112.536	126.733	80.7064	87.3515	131.269	1241.84
ENST00000452397	92.0325	119.735	92.186	100.897	34.8462	57.8376	109.773	124.258	110.629	122.405	186.402	87.5123	1238.51
ENST00000440052	104.304	101.978	139.097	82.8015	70.915	64.4476	118.218	131.291	100.827	105.591	138.047	79.452	1236.97
ENST00000533459	77.4607	121.764	79.0945	81.1565	20.1741	37.1813	133.417	106.674	165.244	136.528	198.881	78.3005	1235.88
ENST00000398849	88.9648	143.58	120.551	83.3499	62.3563	71.8839	93.7297	103.158	104.327	105.591	162.224	95.5727	1235.29
ENST00000427050	108.905	100.963	84.0038	94.8653	71.5264	110.718	102.174	113.708	105.728	98.8653	139.606	103.633	1234.7
ENST00000418907	119.642	102.992	98.1863	78.963	84.3645	84.2777	105.551	109.019	127.434	71.2906	131.807	115.148	1228.68
ENST00000454832	89.7317	193.301	76.9126	61.4157	28.7328	35.5288	115.684	125.43	86.8229	157.377	195.761	57.5739	1224.27
ENST00000448015	122.71	110.603	93.277	142.572	66.0244	137.158	66.7085	51.5788	98.0258	176.209	43.6758	113.996	1222.54
ENST00000482142	97.4011	114.661	65.4575	64.1575	45.2389	72.7101	108.085	147.703	109.229	110.299	198.881	87.5123	1221.33
ENST00000445306	69.7913	128.36	63.8211	68.5443	30.5668	81.7989	132.573	133.636	107.828	134.511	175.483	94.4212	1221.33
ENST00000539328	49.084	92.8453	88.3677	60.319	30.5668	26.4401	94.5741	214.521	85.4225	129.13	302.611	43.7562	1217.64
ENST00000420766	85.1301	149.669	93.8224	82.2532	50.1296	68.5789	146.083	85.5739	105.728	144.599	135.707	67.9372	1215.21
ENST00000530201	90.4986	121.764	84.0038	93.7686	32.4008	75.1889	137.639	101.985	109.229	131.82	130.247	104.785	1213.33
ENST00000445483	135.748	88.7865	98.7318	93.2203	66.0244	79.3202	121.595	83.2294	88.2232	89.4496	95.1507	170.419	1209.9
ENST00000511951	93.5664	154.235	56.7299	68.5443	46.4616	71.0576	101.329	80.8849	89.6236	176.882	187.182	81.7549	1208.25
ENST00000392929	105.837	126.838	97.6408	83.3499	61.745	69.4051	97.9517	113.708	106.428	116.352	156.765	71.3916	1207.41
ENST00000457053	108.138	59.8675	142.37	114.058	105.761	107.413	100.485	103.158	115.53	73.3083	77.9924	99.0271	1207.11
ENST00000436713	160.29	68.4925	94.3679	98.1554	75.1944	116.501	149.461	89.0906	86.8229	83.3966	85.7917	95.5727	1203.14
ENST00000535163	68.2574	75.5954	121.642	75.1246	67.8584	89.2352	83.5967	125.43	102.927	139.219	110.749	140.48	1200.11
ENST00000514853	89.7317	119.228	94.9134	82.2532	59.2997	61.1426	70.9305	124.258	119.031	119.714	151.305	105.936	1197.74
ENST00000445817	55.2195	71.0292	52.366	112.413	161.393	126.417	65.0197	121.913	112.03	69.273	95.9307	148.541	1191.54
ENST00000522807	102.003	135.463	88.9131	74.5762	50.1296	42.9651	90.352	145.358	101.527	78.6887	208.24	72.5431	1190.76
ENST00000505103	88.9648	96.3968	109.096	109.123	75.1944	123.938	99.6405	77.3682	114.83	90.1221	131.027	74.8461	1190.55
ENST00000501740	189.434	50.7352	195.282	65.8025	60.5223	90.0614	64.1753	112.536	109.929	79.3613	88.9114	82.9064	1189.66
ENST00000500487	78.9946	139.014	73.6397	58.6739	48.9069	62.7951	84.4411	132.464	100.827	106.936	237.097	65.6343	1189.42
ENST00000434932	665.702	43.6322	45.8203	91.0268	60.5223	71.8839	28.71	17.5837	56.0148	37.663	25.7375	41.4532	1185.75
ENST00000413035	95.1003	115.169	64.912	98.1554	48.9069	71.0576	99.6405	100.813	123.933	107.609	143.506	116.299	1185.1
ENST00000453895	88.1978	134.448	59.4572	62.5124	35.4575	55.3589	124.128	93.7796	102.927	123.077	191.861	110.542	1181.75
ENST00000519803	64.4228	192.794	63.2756	49.3519	18.3401	42.9651	81.0635	124.258	98.0258	162.758	223.838	58.7254	1179.82
ENST00000500555	74.3929	97.9188	97.6408	112.413	94.1458	94.1927	98.7961	100.813	94.5249	91.4672	131.807	88.6638	1176.78
ENST00000433747	85.1301	151.191	70.9123	69.0927	45.8502	43.7913	99.6405	127.775	113.43	115.007	184.062	70.2402	1176.12
ENST00000447289	61.355	72.0439	61.0937	82.2532	173.62	118.154	104.707	140.669	77.0203	112.989	104.51	66.7857	1175.2
ENST00000452073	113.507	94.8747	105.823	86.0916	105.15	78.4939	84.4411	111.363	111.329	62.5475	98.2704	120.905	1172.8
ENST00000423023	59.8211	104.514	98.7318	101.994	80.6964	95.8452	136.795	116.052	116.231	69.9455	116.209	74.8461	1171.68
ENST00000427391	91.2656	115.676	103.096	76.2213	59.911	91.7139	78.5303	98.4686	93.1245	112.989	139.606	109.39	1169.99
ENST00000430794	59.0542	143.073	91.095	67.996	35.4575	47.0963	77.6858	152.392	105.028	105.591	216.819	67.9372	1169.22
ENST00000448214	64.4228	183.154	88.9131	88.2851	48.2956	65.2739	85.2855	118.397	99.4262	115.679	151.305	59.8769	1168.31
ENST00000485006	52.1518	57.3307	136.37	81.1565	164.45	99.9765	85.2855	127.775	75.6199	138.546	53.8148	95.5727	1168.05
ENST00000513271	108.905	89.2939	72.5488	86.64	69.081	66.1001	137.639	119.569	73.5194	105.591	138.826	100.179	1167.89
ENST00000519689	87.4309	159.308	64.3666	71.8344	44.0162	38.8338	110.618	110.191	112.73	110.971	188.742	67.9372	1166.98
ENST00000507241	92.7995	92.8453	136.915	93.7686	70.3037	60.3164	108.085	111.363	112.73	88.777	109.969	85.2094	1163.08
ENST00000411804	49.084	67.4778	114.551	144.766	108.818	124.764	98.7961	90.2629	96.6255	94.83	99.8303	72.5431	1162.35
ENST00000507844	83.5962	74.0733	115.642	110.219	120.433	128.069	54.8867	94.9518	102.927	101.556	88.9114	85.2094	1160.47
ENST00000501801	174.862	68.9998	73.0942	110.219	65.413	109.065	100.485	86.7461	84.7223	104.246	79.5523	101.33	1158.73
ENST00000511462	71.3252	107.559	74.7307	75.6729	47.0729	130.548	105.551	87.9184	121.132	94.83	139.606	101.33	1157.28
ENST00000381475	83.5962	130.389	90.5496	69.641	32.4008	36.3551	70.9305	143.014	110.629	147.289	184.842	57.5739	1157.21
ENST00000449307	194.035	89.8012	67.6394	66.3509	37.9029	61.9689	90.352	121.913	85.4225	82.0515	162.224	96.7242	1156.39
ENST00000454723	72.8591	116.691	118.914	105.284	56.8543	127.243	85.2855	126.602	115.53	69.273	93.5909	67.9372	1156.07
ENST00000524512	81.2954	104.514	86.1857	107.477	54.409	67.7526	98.7961	100.813	99.4262	117.697	145.846	88.6638	1152.88
ENST00000501964	74.3929	95.3821	68.1849	86.64	74.5831	124.764	92.8852	113.708	91.7242	123.077	125.568	81.7549	1152.66
ENST00000451443	38.3469	131.404	71.4578	93.7686	30.5668	32.2238	74.3082	86.7461	133.735	204.456	158.325	93.2697	1148.61
ENST00000495081	199.404	84.2204	129.824	82.2532	104.539	106.586	75.1526	52.751	69.3183	101.556	50.6951	92.1182	1148.42
ENST00000453636	86.664	149.161	80.1855	76.2213	68.4697	67.7526	89.5076	106.674	81.2214	137.201	148.186	56.4224	1147.67
ENST00000436582	73.626	50.2278	132.006	85.5433	88.0325	65.2739	76.8414	113.708	86.8229	111.644	192.641	70.2402	1146.61
ENST00000425050	105.07	96.9041	101.459	135.992	99.0365	153.683	60.7976	56.2678	92.4244	73.9809	98.2704	71.3916	1145.28
ENST00000482677	90.4986	132.419	76.9126	69.641	49.5183	59.4901	81.0635	148.875	89.6236	95.5026	160.664	90.9668	1145.18
ENST00000454875	73.626	117.706	103.096	69.641	36.0689	52.8801	78.5303	120.741	105.028	127.785	180.162	75.9976	1141.26
ENST00000527253	105.07	109.081	62.7301	70.1894	23.2308	44.6176	119.906	113.708	112.73	96.1751	223.838	59.8769	1141.15
ENST00000518182	119.642	73.0586	110.187	81.1565	88.0325	87.5827	90.352	147.703	91.7242	80.0338	82.672	87.5123	1139.66
ENST00000430266	90.4986	104.007	93.277	80.0597	39.1255	77.6677	119.062	111.363	100.126	139.891	117.769	66.7857	1139.63
ENST00000430748	31.4444	73.0586	147.825	176.57	133.271	66.1001	84.4411	66.818	87.5231	72.6358	63.9538	135.874	1139.52
ENST00000448423	93.5664	96.9041	99.2772	94.317	92.3118	99.1502	100.485	72.6792	130.234	59.8572	107.63	92.1182	1138.53
ENST00000427278	101.236	92.8453	121.096	105.832	68.4697	95.0189	74.3082	87.9184	93.1245	108.281	72.5329	116.299	1136.96
ENST00000436061	49.8509	171.992	63.2756	68.5443	56.8543	56.1851	83.5967	105.502	91.7242	120.387	196.541	71.3916	1135.84
ENST00000412387	103.537	262.301	78.0035	83.8982	25.0648	33.0501	73.4638	84.4016	82.6218	133.166	125.568	50.665	1135.74
ENST00000454600	88.9648	113.647	74.7307	83.8982	40.9596	60.3164	107.24	82.0571	99.4262	117.024	177.823	82.9064	1128.99
ENST00000449143	82.0623	105.529	58.3663	78.963	42.7936	61.1426	72.6194	120.741	109.229	138.546	174.703	82.9064	1127.6
ENST00000419851	59.8211	123.794	66.5485	74.0278	34.2349	66.1001	115.684	112.536	93.8247	112.316	160.664	107.087	1126.64
ENST00000424786	55.9864	117.706	74.1852	73.4795	30.5668	39.6601	112.307	133.636	86.8229	149.979	202.78	49.5136	1126.62
ENST00000425150	75.9268	133.941	67.6394	56.4805	43.4049	38.0076	76.8414	150.047	93.8247	95.5026	239.437	54.1195	1125.17
ENST00000531241	128.846	39.0661	44.7293	64.7058	69.081	310.671	63.3308	77.3682	72.8192	53.8043	53.8148	140.48	1118.72
ENST00000445414	76.6938	112.125	98.7318	97.6071	83.7531	79.3202	66.7085	80.8849	99.4262	117.024	118.548	86.3609	1117.18
ENST00000504245	125.011	90.3086	92.7315	72.3828	51.3523	67.7526	113.151	112.536	98.0258	65.9102	155.205	69.0887	1113.45
ENST00000497961	67.4905	106.544	88.3677	74.0278	85.5871	124.764	57.42	73.8514	112.03	94.83	125.568	100.179	1110.66
ENST00000448412	39.8808	236.933	47.4567	48.2552	28.1215	30.5713	44.7538	119.569	133.035	75.326	233.197	67.9372	1105.04
ENST00000508187	88.9648	66.9704	87.8222	100.349	72.1377	128.069	82.7523	85.5739	100.126	78.0162	113.089	99.0271	1102.9
ENST00000499499	100.469	84.7277	135.824	87.1884	81.9191	113.196	81.0635	80.8849	112.73	96.1751	38.2163	86.3609	1098.76
ENST00000452467	229.314	90.8159	73.6397	71.8344	48.2956	56.1851	93.7297	72.6792	99.4262	86.7594	102.95	72.5431	1098.17
ENST00000425678	41.4146	62.9116	141.279	138.185	154.668	161.119	62.4864	48.062	97.3256	49.0964	74.8727	64.4828	1095.9
ENST00000435608	104.304	100.963	84.5493	80.0597	73.9717	64.4476	81.0635	119.569	114.13	84.7417	98.2704	89.8153	1095.88
ENST00000412896	62.1219	56.316	60.0027	77.8663	136.328	106.586	80.2191	135.98	78.4207	112.989	81.1121	102.482	1090.42
ENST00000523884	131.913	52.7646	68.7304	108.026	44.0162	70.2314	107.24	111.363	93.8247	90.1221	116.989	90.9668	1086.19
ENST00000456114	70.5583	68.9998	112.914	114.058	95.9799	103.281	75.997	89.0906	108.529	78.0162	74.0928	94.4212	1085.94
ENST00000452466	96.6341	72.0439	105.823	115.154	86.1985	111.544	97.9517	58.6122	96.6255	82.7241	60.0542	102.482	1085.85
ENST00000501400	95.8672	112.125	82.9129	65.2542	34.2349	73.5364	103.018	117.224	108.529	105.591	119.328	66.7857	1084.41
ENST00000431331	149.553	103.5	99.2772	95.4137	102.705	104.934	83.5967	67.9902	81.2214	79.3613	56.9345	59.8769	1084.36
ENST00000417390	54.4526	166.919	65.4575	47.7068	32.4008	25.6138	70.9305	161.77	109.229	89.4496	216.039	40.3017	1080.27
ENST00000523197	73.626	112.632	91.6405	100.897	51.9636	67.7526	101.329	77.3682	95.9253	144.599	84.2318	77.149	1079.11
ENST00000438026	72.8591	111.11	90.5496	40.0299	22.0081	28.0926	80.2191	157.081	108.529	96.8477	232.417	39.1503	1078.89
ENST00000492523	56.7534	55.3013	154.916	101.446	94.1458	93.3664	121.595	86.7461	81.9216	87.4319	64.7337	75.9976	1074.35
ENST00000522817	81.2954	57.3307	102.005	60.319	59.911	64.4476	54.8867	140.669	144.938	75.9985	127.128	104.785	1073.71
ENST00000422483	51.3848	95.3821	84.0038	117.348	104.539	138.81	70.9305	69.1625	95.9253	67.2553	83.4519	82.9064	1061.1
ENST00000449714	67.4905	102.992	82.3674	72.9311	51.9636	75.1889	92.8852	112.536	97.3256	98.8653	140.386	65.6343	1060.57
ENST00000422848	92.7995	104.514	79.64	60.8673	34.8462	185.08	53.1979	39.8563	116.231	103.573	63.1739	125.511	1059.29
ENST00000444359	104.304	68.9998	111.278	97.0587	86.1985	72.7101	95.4185	92.6074	84.0221	76.6711	72.5329	92.1182	1053.92
ENST00000456917	58.2873	51.2425	111.278	79.5114	73.3604	104.108	85.2855	94.9518	133.735	67.2553	115.429	79.452	1053.9
ENST00000493616	111.973	70.5219	94.3679	75.1246	78.2511	73.5364	92.8852	106.674	91.024	69.9455	126.348	61.0283	1051.68
ENST00000425192	62.8889	58.8528	93.8224	91.0268	130.215	124.764	96.2629	52.751	115.53	72.6358	70.9731	81.7549	1051.48
ENST00000453692	103.537	47.691	124.915	81.1565	48.2956	74.3627	110.618	72.6792	122.532	84.7417	102.95	77.149	1050.63
ENST00000500394	104.304	115.676	80.7309	54.2871	58.077	76.8414	82.7523	110.191	65.8173	124.422	123.228	52.968	1049.3
ENST00000434996	43.7154	150.683	67.6394	44.9651	33.6235	30.5713	74.3082	110.191	95.9253	148.634	184.062	58.7254	1043.04
ENST00000519786	200.171	87.2645	76.3671	49.9003	110.652	103.281	41.3762	70.3347	62.3164	71.2906	53.0348	115.148	1041.14
ENST00000432823	147.252	87.7718	54.0025	75.6729	32.4008	88.4089	109.773	97.2963	90.3238	101.556	74.8727	80.6035	1039.93
ENST00000438554	169.493	64.4336	88.3677	66.3509	48.2956	72.7101	103.863	72.6792	92.4244	67.2553	110.749	81.7549	1038.38
ENST00000449124	59.0542	141.044	80.7309	56.4805	31.1782	53.7064	82.7523	85.5739	88.2232	120.387	162.224	74.8461	1036.2
ENST00000431862	38.3469	121.257	56.1844	63.0608	40.3482	41.3126	99.6405	120.741	89.6236	121.06	173.143	67.9372	1032.66
ENST00000416510	64.4228	89.8012	75.2761	73.4795	69.081	79.3202	76.8414	85.5739	114.13	96.1751	138.047	70.2402	1032.39
ENST00000531886	119.642	47.1837	94.3679	84.9949	83.7531	71.0576	125.817	89.0906	84.0221	53.8043	92.811	85.2094	1031.75
ENST00000498714	44.4824	144.595	60.0027	80.6081	26.2875	38.0076	111.462	71.5069	83.322	158.723	159.105	52.968	1031.07
ENST00000449532	51.3848	97.9188	100.914	74.5762	54.409	57.0114	111.462	90.2629	110.629	65.2377	116.989	100.179	1030.97
ENST00000454942	61.355	132.926	69.8214	49.3519	23.2308	28.9188	88.6632	113.708	91.7242	99.5379	198.101	72.5431	1029.88
ENST00000414894	72.8591	105.022	79.64	84.9949	87.4211	48.7488	71.775	131.291	118.331	45.7336	110.749	72.5431	1029.11
ENST00000529215	248.488	53.7793	82.3674	77.318	58.6883	66.1001	108.085	53.9233	67.2177	71.2906	53.0348	87.5123	1027.8
ENST00000432694	86.664	110.095	64.3666	67.996	42.1822	62.7951	99.6405	87.9184	84.7223	94.83	150.525	74.8461	1026.58
ENST00000453078	45.2493	129.375	63.2756	74.5762	26.8988	23.9613	84.4411	126.602	121.132	93.4849	171.583	63.3313	1023.91
ENST00000532947	87.4309	116.183	63.8211	61.4157	40.3482	38.8338	85.2855	118.397	93.8247	101.556	157.545	56.4224	1021.06
ENST00000515623	69.0244	155.25	77.4581	66.3509	56.243	49.5751	73.4638	79.7127	109.929	107.609	99.8303	75.9976	1020.44
ENST00000528811	60.5881	79.1468	73.6397	63.0608	79.4738	114.849	79.3747	103.158	89.6236	102.901	95.1507	78.3005	1019.27
ENST00000434990	116.575	116.183	69.2759	69.641	59.2997	52.8801	78.5303	124.258	66.5175	61.2024	141.166	63.3313	1018.86
ENST00000513871	50.6179	144.088	56.7299	58.6739	29.3442	32.2238	88.6632	110.191	91.024	134.511	170.023	49.5136	1015.6
ENST00000460977	67.4905	91.8306	92.186	80.0597	69.081	55.3589	84.4411	97.2963	111.329	75.9985	127.908	62.1798	1015.16
ENST00000507031	84.3631	61.8969	62.1846	105.832	108.207	105.76	60.7976	94.9518	79.1208	59.8572	95.9307	94.4212	1013.32
ENST00000483262	94.3333	84.7277	89.4586	76.7696	25.0648	45.4438	151.994	66.818	107.128	91.4672	128.687	50.665	1012.56
ENST00000500857	57.5203	119.228	61.6392	65.2542	55.0203	71.8839	117.373	94.9518	72.119	92.8124	116.989	87.5123	1012.3
ENST00000506504	62.1219	40.5881	116.187	93.7686	86.1985	92.5402	103.018	106.674	81.9216	82.0515	53.8148	92.1182	1011
ENST00000501239	101.236	60.8822	81.8219	70.1894	88.0325	55.3589	65.0197	117.224	97.3256	69.9455	116.989	85.2094	1009.23
ENST00000515670	65.1897	116.183	66.5485	81.1565	25.0648	42.9651	75.997	93.7796	77.7205	133.166	159.884	69.0887	1006.74
ENST00000421509	35.2791	136.478	64.3666	45.5134	54.409	48.7488	40.5317	133.636	88.2232	74.6534	209.02	74.8461	1005.7
ENST00000543969	72.8591	104.007	64.3666	78.4147	39.7369	39.6601	97.1073	111.363	86.8229	104.246	150.525	55.2709	1004.38
ENST00000428920	36.813	159.816	55.0934	43.32	22.6195	45.4438	81.9079	111.363	132.335	84.0692	152.865	78.3005	1003.95
ENST00000413841	73.626	117.706	46.3657	54.2871	30.5668	37.1813	78.5303	94.9518	89.6236	115.007	191.081	72.5431	1001.47
ENST00000493214	74.3929	112.125	62.7301	65.8025	38.5142	57.0114	75.997	104.33	98.726	102.228	116.989	90.9668	999.812
ENST00000456777	31.4444	69.5072	80.7309	108.574	102.705	123.938	75.1526	96.1241	86.1227	102.901	70.9731	50.665	998.837
ENST00000425104	246.954	36.5293	42.0019	83.3499	73.9717	67.7526	80.2191	85.5739	72.8192	57.167	85.7917	65.6343	997.764
ENST00000544685	76.6938	66.463	136.915	82.2532	99.6479	80.1464	92.8852	63.3012	87.5231	80.7064	67.8534	62.1798	996.569
ENST00000514980	60.5881	90.3086	75.8216	83.8982	58.6883	51.2276	72.6194	109.019	121.832	63.22	124.788	77.149	989.16
ENST00000419899	72.0921	118.72	92.186	81.1565	51.3523	82.6252	64.1753	58.6122	90.3238	89.4496	118.548	69.0887	988.33
ENST00000431376	75.1599	128.867	81.8219	55.3838	52.5749	116.501	58.2644	62.129	81.2214	93.4849	99.8303	82.9064	988.146
ENST00000423222	66.7236	96.3968	82.9129	64.7058	61.745	60.3164	87.8188	82.0571	112.73	82.7241	135.707	52.968	986.805
ENST00000439198	398.808	55.8087	26.7285	128.863	58.6883	112.37	34.6209	37.5118	44.1116	29.5923	35.8765	23.0296	986.009
ENST00000414744	111.973	103.5	70.3668	57.5772	45.2389	52.0539	71.775	105.502	102.227	67.2553	115.429	82.9064	985.804
ENST00000413145	70.5583	59.8675	101.459	77.8663	102.705	91.7139	59.1088	72.6792	79.1208	81.3789	77.9924	107.087	981.537
ENST00000448680	75.9268	105.529	102.55	114.058	58.6883	81.7989	78.5303	48.062	65.8173	152.67	32.7568	64.4828	980.87
ENST00000523556	59.8211	77.6248	107.459	85.5433	85.5871	75.1889	75.997	97.2963	65.8173	64.5651	85.7917	99.0271	979.719
ENST00000534162	111.973	51.2425	79.64	121.186	61.745	78.4939	92.0408	111.363	76.3201	53.8043	70.9731	70.2402	979.022
ENST00000514002	130.379	93.86	63.2756	58.6739	36.6802	49.5751	104.707	92.6074	105.028	72.6358	106.07	59.8769	973.369
ENST00000440494	156.455	73.566	69.2759	47.7068	80.0851	63.6214	98.7961	89.0906	73.5194	96.8477	81.1121	42.6047	972.681
ENST00000457843	78.2276	78.1321	49.6386	60.319	47.6843	58.6639	75.997	93.7796	81.9216	106.263	157.545	84.0579	972.23
ENST00000525716	82.0623	101.978	87.8222	88.2851	45.2389	58.6639	48.9759	100.813	95.9253	102.228	104.51	55.2709	971.773
ENST00000429636	137.282	82.6983	55.0934	58.1256	46.4616	66.1001	81.9079	82.0571	79.821	89.4496	122.448	62.1798	963.624
ENST00000505051	49.8509	121.764	50.1841	70.1894	32.4008	51.2276	100.485	87.9184	96.6255	139.891	90.4712	71.3916	962.4
ENST00000505955	65.1897	47.691	58.9118	129.96	94.7572	145.42	38.8429	72.6792	70.7186	57.8396	74.0928	105.936	962.039
ENST00000544225	52.9187	66.463	153.28	44.9651	50.1296	132.2	27.0212	41.0286	172.245	43.716	42.1159	135.874	961.958
ENST00000425031	85.1301	64.941	114.005	75.6729	31.7895	71.0576	74.3082	93.7796	89.6236	96.1751	115.429	48.3621	960.274
ENST00000504955	62.1219	111.617	45.2748	63.0608	21.3968	32.2238	81.0635	97.2963	123.933	90.7947	166.904	64.4828	960.169
ENST00000434786	59.0542	138	77.4581	82.2532	26.8988	52.0539	75.997	80.8849	93.1245	75.326	124.788	73.6946	959.533
ENST00000432067	29.1436	90.8159	50.1841	74.0278	31.1782	32.2238	88.6632	120.741	117.631	85.4143	179.383	59.8769	959.283
ENST00000473299	85.897	107.559	56.7299	53.7387	39.1255	52.8801	80.2191	86.7461	89.6236	103.573	131.027	71.3916	958.511
ENST00000422615	50.6179	74.5807	59.4572	75.1246	60.5223	90.0614	88.6632	92.6074	92.4244	91.4672	106.85	75.9976	958.373
ENST00000544122	42.9485	112.632	67.6394	58.1256	53.7976	64.4476	70.0861	70.3347	117.631	115.007	101.39	84.0579	958.097
ENST00000412084	6.90244	9.13233	326.742	6.58025	1.83401	188.385	9.28852	2.34449	220.558	3.36277	0	181.934	957.064
ENST00000415004	59.8211	160.323	38.1836	48.2552	24.4535	38.8338	113.996	63.3012	84.0221	143.926	116.209	62.1798	953.504
ENST00000445753	58.2873	120.242	54.0025	63.0608	25.0648	39.6601	69.2417	104.33	87.5231	96.8477	169.244	65.6343	953.138
ENST00000447891	99.7019	46.6763	67.094	76.2213	163.838	56.1851	44.7538	120.741	54.6144	54.4768	129.467	39.1503	952.921
ENST00000520881	47.5501	76.6101	66.5485	77.8663	88.6438	132.2	32.932	99.6408	86.1227	83.3966	63.1739	96.7242	951.409
ENST00000441928	58.2873	53.7793	110.732	95.4137	100.259	104.108	73.4638	67.9902	83.322	75.326	53.8148	73.6946	950.191
ENST00000499098	78.2276	106.036	88.9131	72.9311	45.2389	50.4014	111.462	57.44	92.4244	109.626	88.9114	48.3621	949.975
ENST00000430941	141.117	87.2645	39.2745	22.4825	18.3401	70.2314	94.5741	94.9518	75.6199	75.9985	128.687	101.33	949.871
ENST00000517708	105.07	66.463	120.005	62.5124	69.6924	73.5364	91.1964	57.44	87.5231	60.5298	82.672	72.5431	949.185
ENST00000515127	55.9864	193.808	71.4578	45.5134	31.7895	78.4939	50.6647	82.0571	95.9253	73.3083	112.309	57.5739	948.888
ENST00000513776	79.7615	55.8087	116.187	54.2871	74.5831	54.5326	62.4864	93.7796	112.03	68.6004	109.969	64.4828	946.508
ENST00000366287	70.5583	81.6836	108.005	90.4785	77.0284	75.1889	60.7976	84.4016	91.7242	84.7417	63.1739	57.5739	945.355
ENST00000543884	103.537	101.978	97.6408	84.9949	39.7369	57.0114	83.5967	60.9567	68.6181	106.263	62.3939	78.3005	945.028
ENST00000435524	103.537	82.1909	91.095	59.2223	60.5223	42.1388	54.8867	76.1959	74.9197	110.299	116.209	72.5431	943.759
ENST00000439577	90.4986	48.7057	78.0035	92.1235	62.9677	114.849	124.973	53.9233	88.2232	63.22	65.5136	59.8769	942.878
ENST00000450112	85.1301	97.4115	48.0022	44.9651	24.4535	43.7913	100.485	127.775	76.3201	87.4319	144.286	62.1798	942.231
ENST00000449800	72.8591	65.9557	91.095	83.3499	56.8543	81.7989	81.9079	86.7461	67.2177	67.2553	119.328	63.3313	937.7
ENST00000450426	72.0921	65.4483	73.6397	70.1894	42.1822	85.9302	90.352	89.0906	81.2214	60.5298	97.4905	109.39	937.557
ENST00000517908	108.905	96.9041	68.7304	70.1894	34.2349	80.9727	77.6858	66.818	64.417	98.8653	79.5523	89.8153	937.09
ENST00000445808	75.1599	84.2204	68.7304	70.7377	40.3482	146.247	42.2206	53.9233	90.3238	97.5202	61.614	103.633	934.678
ENST00000517739	108.905	77.6248	88.9131	163.958	28.1215	39.6601	61.642	55.0955	71.4188	106.263	82.672	48.3621	932.636
ENST00000458178	138.049	76.1027	55.6389	61.9641	44.6276	87.5827	92.8852	67.9902	77.7205	71.2906	64.7337	93.2697	931.855
ENST00000503709	98.935	77.1174	78.549	80.0597	48.9069	59.4901	100.485	85.5739	81.2214	69.9455	89.6913	61.0283	931.004
ENST00000451775	103.537	57.8381	114.005	67.4476	77.6398	87.5827	60.7976	96.1241	77.7205	59.1847	75.6526	52.968	930.497
ENST00000450713	68.2574	71.5366	79.64	64.1575	43.4049	74.3627	75.1526	85.5739	107.828	77.3436	112.309	70.2402	929.807
ENST00000442150	174.862	64.941	55.0934	60.319	40.3482	39.6601	105.551	105.502	73.5194	41.0258	112.309	55.2709	928.402
ENST00000425497	115.041	61.8969	81.2764	69.641	73.9717	77.6677	59.1088	83.2294	65.1172	69.9455	100.61	70.2402	927.746
ENST00000508414	71.3252	73.566	75.2761	82.2532	70.915	82.6252	74.3082	65.6457	110.629	67.9279	82.672	64.4828	921.626
ENST00000430140	64.4228	57.8381	78.0035	77.318	94.1458	69.4051	62.4864	116.052	85.4225	51.7866	99.8303	64.4828	921.194
ENST00000468165	98.935	77.1174	83.4583	54.2871	86.1985	97.4977	43.065	56.2678	78.4207	55.1494	81.1121	105.936	917.445
ENST00000424422	80.5285	52.7646	84.0038	78.963	53.7976	65.2739	86.9744	109.019	70.0184	63.22	106.07	65.6343	916.267
ENST00000496886	108.905	85.7424	39.2745	50.4486	21.3968	47.0963	127.506	89.0906	70.0184	87.4319	134.927	51.8165	913.654
ENST00000544163	108.905	68.4925	116.187	70.1894	44.0162	104.934	73.4638	52.751	65.8173	61.8749	56.9345	89.8153	913.381
ENST00000543217	68.2574	48.7057	69.8214	91.5752	82.5304	90.0614	75.1526	100.813	79.821	53.8043	82.672	67.9372	911.152
ENST00000510740	73.626	88.7865	89.4586	65.2542	45.2389	40.4863	68.3973	117.224	64.417	74.6534	129.467	54.1195	911.13
ENST00000464523	80.5285	65.4483	84.0038	77.8663	42.7936	68.5789	98.7961	73.8514	75.6199	76.6711	85.7917	80.6035	910.553
ENST00000540375	123.477	62.4042	48.5477	66.3509	67.247	53.7064	114.84	55.0955	43.4114	87.4319	127.908	59.8769	910.296
ENST00000432412	47.5501	85.7424	41.4564	55.9322	32.4008	40.4863	86.13	117.224	67.2177	77.3436	219.939	36.8473	908.27
ENST00000453199	62.8889	65.4483	45.2748	83.3499	53.7976	60.3164	110.618	92.6074	87.5231	75.9985	104.51	65.6343	907.967
ENST00000526655	71.3252	50.2278	85.0948	97.0587	56.243	97.4977	107.24	66.818	77.7205	67.2553	55.3746	72.5431	904.399
ENST00000522173	70.5583	79.6542	55.0934	53.7387	45.8502	66.9264	67.5529	71.5069	92.4244	112.316	113.869	72.5431	902.034
ENST00000433142	71.3252	83.2056	81.8219	67.996	84.9758	64.4476	80.2191	64.4735	69.3183	73.9809	70.9731	88.6638	901.401
ENST00000515428	65.1897	91.3233	61.0937	54.2871	49.5183	47.9226	81.0635	87.9184	77.7205	74.6534	145.066	64.4828	900.239
ENST00000503960	46.7832	96.9041	46.3657	42.7716	35.4575	28.9188	70.9305	117.224	79.821	92.1398	172.363	70.2402	899.92
ENST00000440807	52.1518	122.779	73.6397	60.8673	40.9596	78.4939	57.42	70.3347	74.9197	81.3789	125.568	61.0283	899.541
ENST00000342892	108.905	95.3821	68.1849	71.8344	56.243	28.9188	100.485	63.3012	63.7168	110.299	85.7917	44.9076	897.969
ENST00000535721	44.4824	93.3527	43.0929	27.9661	15.8948	33.0501	47.287	128.947	129.534	58.5121	201.22	73.6946	897.034
ENST00000478318	74.3929	83.713	62.7301	50.4486	42.1822	43.7913	75.997	89.0906	96.6255	85.4143	132.587	59.8769	896.85
ENST00000531730	161.824	64.941	72.0033	66.3509	59.2997	68.5789	71.775	76.1959	46.9124	57.167	85.0117	66.7857	896.845
ENST00000541404	46.7832	85.2351	66.5485	97.6071	47.0729	27.2663	65.8641	104.33	96.6255	90.7947	130.247	36.8473	895.222
ENST00000499811	78.9946	73.566	72.5488	49.3519	54.409	55.3589	51.5091	131.291	88.9234	47.0787	127.908	62.1798	893.119
ENST00000523584	52.1518	62.9116	84.5493	44.4167	37.9029	151.204	61.642	73.8514	103.627	56.4945	73.3129	90.9668	893.031
ENST00000431999	93.5664	85.7424	75.2761	68.5443	55.0203	66.1001	80.2191	58.6122	74.2196	81.3789	80.3322	73.6946	892.706
ENST00000526305	72.0921	59.3601	69.8214	84.9949	48.9069	62.7951	97.1073	65.6457	74.2196	85.4143	61.614	110.542	892.513
ENST00000535913	112.74	32.9778	35.4562	92.1235	67.247	97.4977	124.973	79.7127	39.9105	90.1221	67.8534	50.665	891.279
ENST00000414640	141.883	51.2425	102.55	85.5433	55.0203	85.1039	81.9079	48.062	79.821	47.7513	64.7337	47.2106	890.83
ENST00000511596	93.5664	61.3895	94.9134	120.09	24.4535	47.9226	43.9094	83.2294	109.929	63.22	74.0928	72.5431	889.259
ENST00000448282	51.3848	118.72	58.3663	57.0289	40.3482	35.5288	75.1526	93.7796	76.3201	91.4672	129.467	61.0283	888.593
ENST00000430143	52.1518	95.3821	57.2753	54.2871	47.6843	85.1039	63.3308	76.1959	104.327	65.2377	99.0504	87.5123	887.539
ENST00000445235	44.4824	88.2792	80.7309	63.0608	60.5223	55.3589	82.7523	79.7127	94.5249	82.7241	109.969	44.9076	887.025
ENST00000533625	81.2954	76.6101	56.1844	49.3519	41.5709	47.0963	72.6194	96.1241	86.1227	72.6358	125.568	81.7549	886.934
ENST00000421143	85.897	54.794	96.0044	55.3838	65.413	86.7564	73.4638	80.8849	79.821	47.7513	71.753	88.6638	886.586
ENST00000518302	57.5203	132.926	39.2745	64.7058	31.1782	24.7876	61.642	123.086	58.1153	75.9985	182.502	34.5443	886.281
ENST00000289890	55.2195	81.1762	73.6397	56.4805	34.2349	47.9226	74.3082	98.4686	91.7242	74.6534	106.07	88.6638	882.561
ENST00000423194	107.371	47.1837	53.457	76.7696	64.8017	54.5326	94.5741	110.191	69.3183	30.2649	104.51	69.0887	882.063
ENST00000438080	84.3631	65.4483	90.0041	67.4476	61.745	78.4939	84.4411	49.2343	93.8247	62.5475	78.7723	63.3313	879.653
ENST00000304425	70.5583	128.36	43.6383	42.2233	20.7854	61.1426	56.5756	96.1241	112.73	51.1141	117.769	78.3005	879.32
ENST00000499780	62.1219	45.1543	70.3668	59.7706	62.9677	72.7101	74.3082	98.4686	91.7242	55.1494	93.5909	88.6638	874.997
ENST00000544108	108.138	82.6983	58.9118	57.0289	31.7895	38.8338	65.0197	72.6792	71.4188	60.5298	161.444	65.6343	874.126
ENST00000524361	94.3333	98.4262	70.9123	46.0618	42.7936	57.8376	55.7311	77.3682	76.3201	71.2906	120.888	61.0283	872.991
ENST00000455431	102.003	41.6028	96.5498	75.1246	72.1377	92.5402	54.0423	52.751	91.7242	72.6358	37.4364	82.9064	871.454
ENST00000445300	82.8293	59.8675	66.5485	64.7058	59.2997	76.0152	70.0861	104.33	78.4207	61.8749	79.5523	65.6343	869.164
ENST00000454837	96.6341	62.4042	50.7296	41.6749	35.4575	32.2238	103.863	127.775	56.7149	49.0964	153.645	58.7254	868.943
ENST00000457116	62.8889	163.875	75.2761	69.641	34.8462	36.3551	40.5317	66.818	76.3201	88.777	102.17	50.665	868.164
ENST00000500520	106.604	87.7718	69.2759	80.6081	42.1822	58.6639	75.1526	63.3012	86.8229	48.4238	90.4712	58.7254	868.003
ENST00000509669	64.4228	58.8528	109.641	64.7058	110.652	58.6639	60.7976	75.0237	75.6199	62.5475	85.0117	41.4532	867.392
ENST00000542422	154.154	72.0439	58.3663	41.1266	17.1174	37.1813	102.174	92.6074	78.4207	53.1317	92.811	65.6343	864.769
ENST00000436082	113.507	37.544	55.6389	77.318	61.1337	114.023	76.8414	48.062	68.6181	62.5475	51.475	96.7242	863.432
ENST00000436838	54.4526	63.9263	45.2748	69.0927	76.4171	76.8414	84.4411	73.8514	67.2177	69.9455	88.9114	87.5123	857.884
ENST00000440729	95.1003	74.0733	67.6394	55.9322	42.1822	70.2314	77.6858	66.818	75.6199	74.6534	88.9114	67.9372	856.785
ENST00000435237	60.5881	120.242	49.6386	32.3529	22.6195	28.0926	60.7976	101.985	97.3256	75.326	149.745	54.1195	852.833
ENST00000413887	29.1436	107.559	57.2753	92.6719	13.4494	15.6988	181.548	48.062	34.309	131.148	103.73	36.8473	851.442
ENST00000485384	65.9566	98.4262	72.5488	74.0278	20.7854	33.8763	96.2629	71.5069	58.8155	116.352	113.089	28.787	850.434
ENST00000325963	96.6341	74.5807	98.1863	78.963	55.0203	68.5789	55.7311	49.2343	73.5194	73.9809	55.3746	70.2402	850.044
ENST00000499217	55.9864	66.463	71.4578	58.1256	47.6843	82.6252	68.3973	75.0237	72.119	76.6711	100.61	74.8461	850.01
ENST00000509966	98.935	54.794	58.9118	44.9651	18.9514	45.4438	98.7961	82.0571	63.7168	57.167	140.386	85.2094	849.334
ENST00000434284	123.477	55.3013	60.5482	70.7377	45.8502	76.8414	96.2629	60.9567	58.1153	64.5651	61.614	74.8461	849.116
ENST00000453605	26.0759	96.3968	27.8194	35.0947	31.1782	26.4401	49.8203	137.153	92.4244	50.4415	212.919	55.2709	841.034
ENST00000421657	63.6558	72.5513	80.1855	77.8663	80.6964	91.7139	78.5303	43.3731	60.9161	69.9455	56.1545	63.3313	838.92
ENST00000435800	69.0244	76.1027	48.0022	50.4486	40.3482	60.3164	66.7085	65.6457	91.7242	71.2906	131.027	67.9372	838.576
ENST00000508332	11.5041	80.1615	73.0942	36.7397	204.798	68.5789	36.3097	117.224	25.9068	55.8219	85.0117	42.6047	837.756
ENST00000429630	44.4824	37.0367	74.7307	92.1235	77.6398	97.4977	75.997	65.6457	71.4188	73.3083	56.1545	70.2402	836.275
ENST00000460164	75.9268	10.147	49.6386	129.96	86.8098	58.6639	51.5091	128.947	42.0111	30.2649	113.089	52.968	829.935
ENST00000442103	77.4607	87.7718	51.8205	47.1585	23.2308	42.1388	76.8414	78.5404	83.322	106.263	114.649	40.3017	829.499
ENST00000526174	64.4228	51.2425	72.5488	87.1884	61.745	91.7139	63.3308	69.1625	67.9179	76.6711	40.5561	82.9064	829.406
ENST00000440244	36.813	22.8308	71.4578	112.413	133.883	66.1001	69.2417	124.258	39.2103	39.6806	23.3977	89.8153	829.101
ENST00000439293	63.6558	78.6395	55.0934	41.6749	33.6235	62.7951	61.642	77.3682	88.2232	69.9455	109.969	82.9064	825.537
ENST00000417346	112.74	58.8528	59.4572	48.8035	57.4656	87.5827	58.2644	90.2629	53.9142	43.0434	80.3322	73.6946	824.413
ENST00000424989	120.409	40.0808	68.1849	59.2223	37.2915	46.2701	71.775	63.3012	81.9216	55.1494	105.29	74.8461	823.742
ENST00000508616	66.7236	76.6101	47.4567	48.8035	30.5668	44.6176	73.4638	91.4351	75.6199	92.1398	120.888	54.1195	822.445
ENST00000435651	36.0461	65.9557	48.5477	65.8025	31.1782	129.722	46.4426	45.7176	104.327	78.6887	108.409	61.0283	821.866
ENST00000399003	76.6938	60.3748	55.6389	89.3818	29.9555	97.4977	92.0408	23.4449	58.1153	125.095	46.0155	66.7857	821.04
ENST00000445865	69.0244	62.4042	61.0937	51.5453	37.2915	111.544	105.551	36.3396	56.0148	117.697	57.7144	54.1195	820.34
ENST00000517998	74.3929	59.8675	91.6405	55.3838	59.2997	61.9689	87.8188	72.6792	70.7186	48.4238	62.3939	74.8461	819.434
ENST00000430787	92.0325	56.316	64.3666	71.2861	44.6276	51.2276	93.7297	65.6457	65.1172	74.6534	92.811	46.0591	817.872
ENST00000517562	49.084	92.8453	59.4572	72.9311	46.4616	41.3126	85.2855	52.751	58.8155	111.644	96.7106	49.5136	816.812
ENST00000436056	87.4309	89.2939	73.0942	49.3519	61.1337	41.3126	79.3747	72.6792	78.4207	41.0258	72.5329	70.2402	815.891
ENST00000500519	56.7534	130.389	48.0022	31.8046	18.9514	35.5288	65.0197	67.9902	64.417	93.4849	141.166	62.1798	815.688
ENST00000500324	78.9946	63.4189	74.1852	70.7377	77.6398	71.0576	69.2417	70.3347	70.7186	62.5475	61.614	44.9076	815.398
ENST00000513032	55.2195	70.0145	57.8208	56.4805	19.5628	32.2238	70.0861	78.5404	85.4225	97.5202	148.186	43.7562	814.833
ENST00000442534	60.5881	80.6689	61.0937	59.7706	42.7936	39.6601	68.3973	83.2294	86.1227	66.5828	118.548	47.2106	814.666
ENST00000422510	65.1897	101.978	50.1841	42.2233	20.7854	33.8763	87.8188	75.0237	66.5175	102.901	119.328	48.3621	814.188
ENST00000444958	69.0244	45.1543	80.1855	57.5772	53.1863	68.5789	59.1088	87.9184	89.6236	54.4768	58.4943	88.6638	811.992
ENST00000503349	69.0244	85.7424	48.0022	44.4167	25.6761	40.4863	73.4638	63.3012	81.2214	98.8653	135.707	46.0591	811.966
ENST00000500691	59.0542	68.9998	85.0948	64.7058	36.6802	42.9651	75.997	64.4735	77.0203	67.9279	100.61	66.7857	810.315
ENST00000512517	53.6856	91.8306	52.9115	60.319	29.9555	33.8763	73.4638	92.6074	81.9216	69.9455	120.888	48.3621	809.767
ENST00000508081	67.4905	56.316	86.7312	80.0597	50.1296	61.9689	82.7523	71.5069	76.3201	43.716	51.475	80.6035	809.07
ENST00000420572	59.8211	78.6395	45.8203	67.996	46.4616	52.8801	75.997	62.129	74.9197	62.5475	115.429	65.6343	808.275
ENST00000504969	42.1816	65.9557	53.457	65.8025	24.4535	34.7026	56.5756	93.7796	67.9179	78.0162	161.444	62.1798	806.466
ENST00000533964	30.6775	153.728	42.5474	31.2562	21.3968	37.1813	60.7976	79.7127	60.2159	89.4496	152.865	46.0591	805.887
ENST00000533323	66.7236	86.7571	52.366	61.4157	56.243	61.9689	59.9532	51.5788	54.6144	95.5026	73.3129	81.7549	802.191
ENST00000451662	39.1138	102.992	51.8205	45.5134	19.5628	42.1388	94.5741	60.9567	90.3238	79.3613	124.008	51.8165	802.182
ENST00000458670	51.3848	93.86	49.6386	41.1266	22.6195	42.9651	77.6858	89.0906	55.3146	100.883	116.209	61.0283	801.806
ENST00000528887	97.4011	42.1102	83.4583	59.7706	62.3563	93.3664	72.6194	64.4735	68.6181	52.4592	52.2549	50.665	799.553
ENST00000530042	48.3171	70.5219	62.1846	71.2861	44.0162	52.8801	66.7085	75.0237	84.7223	65.2377	95.9307	62.1798	799.009
ENST00000428888	39.1138	63.4189	51.8205	63.6091	54.409	49.5751	53.1979	87.9184	85.4225	73.9809	124.788	49.5136	796.768
ENST00000507781	55.2195	79.1468	48.0022	54.2871	47.6843	39.6601	76.8414	77.3682	44.1116	118.369	102.95	52.968	796.609
ENST00000437207	55.9864	57.3307	64.912	64.7058	55.6316	49.5751	92.8852	73.8514	91.024	69.9455	68.6333	51.8165	796.298
ENST00000415182	78.2276	114.154	70.9123	38.3848	24.4535	31.3976	55.7311	77.3682	104.327	43.0434	113.089	41.4532	792.542
ENST00000431985	31.4444	113.139	53.457	47.1585	18.3401	20.6563	74.3082	92.6074	61.6162	108.281	124.788	44.9076	790.704
ENST00000415520	73.626	89.8012	56.7299	34.5463	14.6721	19.83	75.997	80.8849	76.3201	66.5828	156.765	44.9076	790.663
ENST00000531111	34.5122	59.3601	82.9129	80.6081	75.8057	59.4901	62.4864	65.6457	85.4225	51.1141	74.8727	56.4224	788.653
ENST00000450893	78.9946	13.6985	107.459	35.0947	46.4616	27.2663	67.5529	94.9518	49.0129	59.8572	155.205	50.665	786.22
ENST00000520993	62.8889	51.2425	106.368	67.996	69.081	86.7564	63.3308	59.7845	58.8155	56.4945	39.7761	63.3313	785.866
ENST00000520766	32.2114	75.5954	40.911	72.3828	51.9636	43.7913	79.3747	97.2963	49.0129	84.7417	110.749	44.9076	782.938
ENST00000427039	71.3252	98.9335	64.3666	58.6739	26.8988	36.3551	51.5091	89.0906	62.3164	80.0338	93.5909	49.5136	782.608
ENST00000518639	80.5285	43.1249	77.4581	61.9641	44.0162	76.0152	59.1088	60.9567	76.3201	59.1847	60.8341	82.9064	782.418
ENST00000505156	60.5881	68.4925	70.3668	54.8354	42.7936	59.4901	68.3973	67.9902	60.2159	70.6181	107.63	49.5136	780.931
ENST00000432905	41.4146	93.3527	62.7301	38.3848	32.4008	57.0114	55.7311	59.7845	85.4225	73.9809	113.869	65.6343	779.717
ENST00000422558	69.0244	83.713	49.0931	46.6101	27.5101	39.6601	66.7085	66.818	77.0203	73.9809	113.869	65.6343	779.642
ENST00000442179	139.583	50.7352	46.9112	50.4486	31.1782	47.0963	78.5303	65.6457	58.1153	55.1494	77.2125	78.3005	778.906
ENST00000428419	55.2195	68.9998	53.457	50.4486	46.4616	47.0963	76.8414	86.7461	58.8155	74.6534	94.3708	64.4828	777.593
ENST00000535495	35.2791	105.529	39.2745	21.3858	21.3968	29.7451	27.8656	105.502	107.828	35.6453	190.301	56.4224	776.176
ENST00000450613	62.1219	84.7277	43.0929	41.1266	28.7328	28.9188	81.9079	85.5739	62.3164	90.7947	109.189	56.4224	774.925
ENST00000436697	82.8293	54.794	64.912	77.8663	62.3563	70.2314	68.3973	41.0286	74.9197	59.8572	50.6951	65.6343	773.522
ENST00000427788	78.9946	68.4925	63.2756	37.2881	23.2308	36.3551	87.8188	92.6074	79.1208	51.1141	104.51	50.665	773.473
ENST00000510406	42.1816	70.0145	123.278	73.4795	67.247	80.9727	75.1526	56.2678	46.2122	43.0434	53.0348	41.4532	772.338
ENST00000441700	70.5583	59.8675	38.729	48.2552	38.5142	58.6639	70.9305	70.3347	70.0184	54.4768	124.788	64.4828	769.619
ENST00000512875	53.6856	65.9557	64.3666	75.1246	37.2915	54.5326	52.3535	75.0237	81.9216	58.5121	88.1314	58.7254	765.624
ENST00000411790	55.9864	72.0439	40.3655	41.1266	18.9514	31.3976	97.1073	87.9184	75.6199	59.1847	154.425	31.0899	765.217
ENST00000423354	100.469	68.9998	68.1849	45.5134	29.3442	64.4476	74.3082	59.7845	71.4188	59.1847	60.0542	63.3313	765.04
ENST00000436991	40.6477	102.992	41.4564	33.4496	19.5628	26.4401	58.2644	97.2963	57.4151	49.0964	195.761	42.6047	764.987
ENST00000525008	129.612	52.7646	35.4562	61.9641	29.3442	65.2739	81.9079	55.0955	52.5138	55.8219	74.0928	70.2402	764.087
ENST00000423737	115.808	127.345	42.0019	67.4476	44.6276	68.5789	27.8656	43.3731	53.9142	39.6806	60.8341	71.3916	762.868
ENST00000446730	95.8672	87.2645	54.5479	34.5463	31.1782	45.4438	92.8852	70.3347	56.7149	71.9632	63.9538	54.1195	758.819
ENST00000427373	49.8509	62.4042	37.6381	73.4795	34.2349	48.7488	64.1753	78.5404	65.8173	51.7866	116.209	74.8461	757.731
ENST00000415062	71.3252	50.7352	53.457	63.0608	55.6316	68.5789	81.9079	83.2294	56.0148	48.4238	63.1739	61.0283	756.567
ENST00000448942	63.6558	66.463	71.4578	58.1256	46.4616	42.1388	40.5317	90.2629	72.8192	41.0258	93.5909	69.0887	755.622
ENST00000426030	82.8293	113.139	52.9115	41.1266	31.1782	43.7913	61.642	41.0286	56.0148	90.7947	90.4712	50.665	755.593
ENST00000543286	79.7615	59.8675	42.5474	47.7068	23.8421	51.2276	71.775	72.6792	63.7168	78.0162	102.17	61.0283	754.338
ENST00000515570	27.6098	42.1102	81.2764	93.2203	86.8098	82.6252	39.6873	50.4065	79.821	45.7336	36.6564	87.5123	753.469
ENST00000457336	45.2493	40.5881	34.3652	74.0278	57.4656	56.1851	102.174	79.7127	72.8192	71.2906	64.7337	54.1195	752.731
ENST00000450551	64.4228	76.1027	38.1836	40.0299	39.1255	50.4014	80.2191	73.8514	67.2177	76.6711	101.39	44.9076	752.523
ENST00000448791	69.0244	39.0661	67.094	69.0927	56.8543	67.7526	64.1753	63.3012	91.024	37.663	49.9151	77.149	752.112
ENST00000518000	46.7832	55.8087	75.2761	50.997	39.7369	84.2777	48.9759	56.2678	94.5249	55.8219	68.6333	74.8461	751.949
ENST00000429292	44.4824	69.5072	54.5479	52.0937	34.8462	42.9651	46.4426	97.2963	66.5175	70.6181	133.367	39.1503	751.834
ENST00000441924	49.8509	72.5513	53.457	59.7706	36.0689	61.9689	62.4864	53.9233	88.9234	70.6181	83.4519	58.7254	751.796
ENST00000455416	54.4526	65.4483	54.0025	68.5443	73.9717	65.2739	47.287	60.9567	79.1208	52.4592	63.9538	65.6343	751.105
ENST00000494849	45.2493	59.3601	54.0025	57.5772	48.9069	83.4514	40.5317	82.0571	85.4225	55.1494	67.8534	71.3916	750.953
ENST00000499910	69.7913	49.7204	72.5488	53.7387	39.7369	47.9226	56.5756	90.2629	65.8173	44.3885	101.39	58.7254	750.619
ENST00000446442	49.084	121.764	32.1833	38.9332	27.5101	26.4401	82.7523	78.5404	47.6125	75.326	138.047	32.2414	750.434
ENST00000455931	52.1518	101.47	43.0929	33.4496	23.2308	25.6138	48.9759	113.708	92.4244	55.8219	131.807	27.6355	749.382
ENST00000415414	65.1897	51.2425	57.2753	52.642	36.6802	57.0114	70.0861	57.44	72.8192	58.5121	92.031	74.8461	745.776
ENST00000515808	72.0921	77.1174	68.7304	48.2552	33.0122	35.5288	49.8203	75.0237	66.5175	60.5298	110.749	48.3621	745.739
ENST00000506902	69.7913	77.6248	78.549	40.0299	39.7369	52.8801	46.4426	58.6122	84.0221	65.9102	74.8727	55.2709	743.743
ENST00000433186	31.4444	151.191	34.3652	38.9332	23.8421	25.6138	69.2417	50.4065	67.2177	90.1221	123.228	34.5443	740.15
ENST00000423060	82.8293	59.3601	50.1841	48.8035	34.2349	30.5713	84.4411	80.8849	51.8137	63.8926	109.189	42.6047	738.81
ENST00000517541	61.355	72.5513	54.0025	53.1904	28.1215	35.5288	58.2644	83.2294	81.2214	53.8043	109.969	47.2106	738.449
ENST00000505646	138.816	19.2794	124.369	52.642	40.3482	27.2663	58.2644	72.6792	60.2159	41.6983	48.3553	54.1195	738.053
ENST00000445884	43.7154	55.8087	60.5482	76.7696	38.5142	57.0114	54.8867	55.0955	71.4188	55.1494	54.5947	113.996	737.509
ENST00000420876	92.0325	58.3454	38.1836	46.0618	34.2349	33.0501	51.5091	77.3682	86.8229	55.1494	99.8303	64.4828	737.071
ENST00000440887	76.6938	56.316	48.0022	55.9322	68.4697	91.7139	54.0423	52.751	51.1135	48.4238	61.614	71.3916	736.464
ENST00000456177	65.9566	76.1027	41.4564	33.4496	21.3968	24.7876	72.6194	101.985	43.4114	83.3966	124.008	47.2106	735.781
ENST00000530190	62.8889	91.3233	55.0934	49.9003	17.7288	27.2663	76.8414	75.0237	71.4188	59.1847	102.95	46.0591	735.679
ENST00000499819	93.5664	59.8675	54.5479	44.9651	42.7936	57.8376	70.0861	64.4735	52.5138	57.167	78.7723	58.7254	735.316
ENST00000450860	60.5881	53.2719	57.2753	62.5124	40.3482	53.7064	50.6647	77.3682	72.119	46.4062	95.1507	65.6343	735.045
ENST00000419357	52.1518	74.5807	45.2748	43.32	50.1296	66.1001	57.42	69.1625	70.7186	61.2024	71.753	71.3916	733.205
ENST00000515296	106.604	58.8528	54.0025	28.5144	39.1255	52.0539	52.3535	66.818	67.9179	61.8749	100.61	42.6047	731.333
ENST00000442133	81.2954	49.2131	71.4578	46.0618	39.7369	40.4863	74.3082	86.7461	66.5175	53.8043	81.892	37.9988	729.518
ENST00000529961	49.8509	96.9041	37.6381	49.3519	36.6802	39.6601	56.5756	90.2629	70.0184	74.6534	99.8303	27.6355	729.061
ENST00000379093	55.9864	64.941	42.5474	67.4476	48.9069	83.4514	62.4864	48.062	63.0166	59.1847	70.1932	62.1798	728.404
ENST00000512838	62.8889	77.1174	32.7288	29.0628	28.7328	31.3976	69.2417	70.3347	65.8173	82.7241	119.328	58.7254	728.1
ENST00000437181	72.8591	70.0145	60.0027	37.2881	28.7328	55.3589	57.42	59.7845	71.4188	51.1141	101.39	61.0283	726.412
ENST00000438676	72.0921	56.316	84.5493	59.7706	47.6843	55.3589	41.3762	55.0955	80.5212	49.0964	50.6951	73.6946	726.25
ENST00000412749	64.4228	44.1396	62.1846	60.319	48.9069	60.3164	60.7976	66.818	67.9179	41.0258	85.7917	63.3313	725.971
ENST00000452442	30.6775	101.978	55.6389	37.8365	18.9514	24.7876	48.1314	66.818	70.7186	96.1751	123.228	50.665	725.606
ENST00000411427	80.5285	107.051	140.188	63.6091	39.7369	44.6176	57.42	37.5118	32.9087	53.8043	42.1159	24.181	723.673
ENST00000428667	54.4526	67.9851	55.6389	84.4466	60.5223	64.4476	58.2644	59.7845	65.8173	61.2024	53.8148	36.8473	723.224
ENST00000413911	63.6558	51.7499	52.9115	57.0289	40.9596	55.3589	88.6632	82.0571	65.8173	57.167	70.9731	36.8473	723.19
ENST00000414877	58.2873	70.5219	66.003	41.6749	33.6235	29.7451	59.9532	65.6457	71.4188	72.6358	120.888	32.2414	722.639
ENST00000457558	42.1816	68.4925	67.6394	46.6101	37.2915	50.4014	81.9079	52.751	57.4151	87.4319	84.2318	46.0591	722.413
ENST00000515722	38.3469	33.9926	71.4578	71.2861	84.3645	65.2739	62.4864	44.5453	85.4225	56.4945	51.475	55.2709	720.416
ENST00000416247	73.626	46.169	80.7309	52.0937	73.3604	48.7488	59.9532	50.4065	78.4207	34.9728	61.614	58.7254	718.821
ENST00000433671	74.3929	63.9263	38.1836	48.8035	36.6802	48.7488	66.7085	60.9567	69.3183	47.7513	98.2704	64.4828	718.223
ENST00000418218	36.813	52.2572	92.186	71.8344	20.1741	35.5288	95.4185	43.3731	49.7131	49.0964	77.9924	92.1182	716.505
ENST00000512674	43.7154	119.735	37.0926	41.1266	28.7328	31.3976	65.0197	59.7845	52.5138	100.21	101.39	35.6958	716.414
ENST00000515416	62.1219	56.8234	53.457	70.1894	38.5142	50.4014	70.9305	53.9233	59.5157	69.273	76.4326	54.1195	715.702
ENST00000501371	64.4228	30.9484	64.912	74.0278	53.7976	46.2701	70.0861	71.5069	63.0166	35.6453	84.2318	56.4224	715.288
ENST00000452714	19.9404	90.8159	80.1855	45.5134	22.0081	35.5288	56.5756	82.0571	54.6144	92.8124	99.0504	35.6958	714.798
ENST00000522092	36.813	51.7499	11.4551	26.321	23.8421	83.4514	20.2659	76.1959	157.542	25.557	94.3708	107.087	714.651
ENST00000449485	58.2873	76.1027	52.366	48.8035	28.1215	48.7488	43.065	80.8849	63.0166	74.6534	88.1314	51.8165	713.998
ENST00000435148	69.0244	52.2572	41.4564	46.0618	40.3482	57.8376	75.1526	48.062	59.5157	69.9455	85.7917	66.7857	712.239
ENST00000500590	73.626	48.1984	53.457	44.9651	27.5101	40.4863	84.4411	64.4735	51.8137	61.2024	88.1314	70.2402	708.545
ENST00000511981	34.5122	124.301	24.0011	27.4177	15.8948	11.5675	32.0876	116.052	56.7149	57.8396	178.603	28.787	707.778
ENST00000436413	67.4905	58.3454	56.7299	77.8663	46.4616	44.6176	38.8429	99.6408	55.3146	26.9021	97.4905	37.9988	707.701
ENST00000413983	71.3252	62.9116	36.0016	32.3529	17.7288	19.0038	71.775	106.674	51.1135	37.663	145.846	55.2709	707.666
ENST00000453476	7.66938	37.0367	59.4572	200.698	126.547	56.1851	29.5544	26.9616	60.9161	34.9728	49.1352	18.4236	707.557
ENST00000456587	34.5122	87.2645	41.4564	38.9332	26.8988	28.0926	47.287	70.3347	72.119	84.0692	138.047	37.9988	707.013
ENST00000432377	85.897	66.463	53.457	77.318	63.579	101.629	36.3097	43.3731	36.4096	66.5828	29.6371	46.0591	706.714
ENST00000456740	22.2412	50.7352	37.0926	38.3848	35.4575	26.4401	69.2417	71.5069	32.2085	119.714	180.942	21.8781	705.843
ENST00000420171	52.1518	55.3013	74.7307	49.9003	64.1903	84.2777	45.5982	53.9233	65.8173	47.7513	48.3553	63.3313	705.329
ENST00000507435	49.084	75.5954	34.9107	39.4815	25.6761	39.6601	74.3082	73.8514	65.1172	71.9632	101.39	54.1195	705.157
ENST00000514884	64.4228	42.6175	52.366	31.2562	18.3401	19.0038	56.5756	104.33	81.2214	61.2024	133.367	40.3017	705.004
ENST00000442982	101.236	35.0073	65.4575	51.5453	80.6964	42.1388	42.2206	85.5739	32.2085	59.1847	69.4132	39.1503	703.832
ENST00000411879	52.9187	92.8453	49.6386	40.0299	28.1215	31.3976	63.3308	60.9567	61.6162	69.9455	109.189	42.6047	702.595
ENST00000437016	39.8808	58.3454	69.2759	67.996	31.1782	52.8801	57.42	42.2008	90.3238	69.9455	38.9962	81.7549	700.198
ENST00000422818	35.2791	37.0367	43.6383	44.9651	39.1255	140.463	53.1979	41.0286	105.028	22.1943	44.4557	93.2697	699.681
ENST00000452509	48.3171	93.3527	51.8205	37.8365	15.8948	33.8763	74.3082	67.9902	77.7205	65.2377	95.1507	37.9988	699.504
ENST00000456602	54.4526	46.169	66.5485	39.4815	68.4697	44.6176	32.932	116.052	55.3146	47.7513	85.0117	42.6047	699.405
ENST00000529325	27.6098	53.7793	46.3657	57.5772	44.6276	43.7913	104.707	87.9184	53.9142	73.9809	71.753	32.2414	698.266
ENST00000457478	56.7534	88.2792	37.6381	44.4167	26.2875	33.0501	53.1979	89.0906	52.5138	71.9632	102.95	41.4532	697.594
ENST00000544086	36.813	102.992	32.7288	57.5772	33.0122	37.1813	52.3535	62.129	65.8173	52.4592	106.07	57.5739	696.707
ENST00000527450	79.7615	46.169	58.3663	35.643	34.2349	37.1813	66.7085	71.5069	65.8173	47.7513	92.031	59.8769	695.048
ENST00000454411	29.9106	109.588	33.2742	44.4167	22.6195	22.3088	55.7311	75.0237	53.9142	71.9632	131.027	44.9076	694.685
ENST00000509919	69.7913	68.9998	34.9107	37.2881	18.3401	36.3551	53.1979	99.6408	60.2159	73.9809	106.07	34.5443	693.335
ENST00000423733	59.8211	85.7424	46.3657	43.32	30.5668	27.2663	75.997	52.751	58.8155	59.8572	109.969	42.6047	693.077
ENST00000435643	82.0623	80.6689	76.3671	56.4805	33.0122	37.1813	69.2417	32.8229	50.4133	80.0338	55.3746	39.1503	692.809
ENST00000449782	52.9187	53.2719	52.9115	47.7068	51.3523	45.4438	52.3535	73.8514	76.3201	47.0787	67.8534	71.3916	692.454
ENST00000418250	35.2791	105.529	41.4564	35.0947	16.5061	19.83	60.7976	75.0237	58.8155	63.8926	138.047	41.4532	691.725
ENST00000429843	30.6775	131.911	34.3652	33.998	21.3968	28.0926	65.8641	78.5404	49.7131	60.5298	112.309	42.6047	690.003
ENST00000532353	68.2574	58.3454	64.912	44.4167	56.243	52.8801	52.3535	63.3012	60.9161	41.0258	67.8534	58.7254	689.23
ENST00000428516	65.9566	73.0586	45.8203	36.1914	15.2834	31.3976	63.3308	84.4016	61.6162	58.5121	96.7106	56.4224	688.702
ENST00000541383	239.285	35.0073	36.5471	29.6111	25.0648	52.0539	51.5091	45.7176	58.1153	23.5394	34.3167	57.5739	688.341
ENST00000431432	63.6558	62.9116	46.9112	38.3848	36.6802	33.0501	66.7085	75.0237	39.9105	66.5828	76.4326	80.6035	686.855
ENST00000417751	49.8509	66.463	42.5474	46.6101	35.4575	34.7026	55.7311	66.818	65.8173	62.5475	112.309	44.9076	683.762
ENST00000510453	88.9648	60.8822	32.7288	42.2233	40.3482	44.6176	59.9532	71.5069	53.9142	57.167	63.1739	67.9372	683.417
ENST00000513586	36.813	69.5072	70.9123	53.7387	38.5142	41.3126	38.8429	50.4065	74.2196	82.0515	78.7723	42.6047	677.696
ENST00000417643	59.0542	66.9704	43.0929	49.3519	39.1255	35.5288	55.7311	80.8849	67.2177	64.5651	74.0928	40.3017	675.917
ENST00000424630	44.4824	72.5513	40.911	38.9332	27.5101	37.1813	60.7976	75.0237	74.9197	86.7594	77.9924	36.8473	673.909
ENST00000519555	55.2195	45.6616	39.2745	28.5144	30.5668	56.1851	59.9532	62.129	58.1153	91.4672	98.2704	47.2106	672.568
ENST00000448347	39.8808	81.6836	36.5471	41.6749	19.5628	9.91502	60.7976	55.0955	59.5157	41.0258	188.742	37.9988	672.439
ENST00000526976	52.9187	62.9116	36.0016	46.0618	19.5628	32.2238	73.4638	70.3347	60.9161	62.5475	94.3708	61.0283	672.341
ENST00000499807	78.2276	56.316	49.0931	33.998	16.5061	37.1813	67.5529	59.7845	56.0148	56.4945	104.51	56.4224	672.101
ENST00000416226	72.0921	64.941	44.1838	47.1585	32.4008	45.4438	70.0861	53.9233	38.5101	86.0868	56.1545	61.0283	672.009
ENST00000519880	31.4444	91.3233	28.9104	38.3848	23.8421	23.135	54.0423	89.0906	51.8137	69.9455	124.788	44.9076	671.628
ENST00000430166	67.4905	47.691	58.9118	38.3848	34.8462	38.8338	62.4864	64.4735	61.6162	69.9455	83.4519	42.6047	670.736
ENST00000480018	65.9566	60.3748	46.9112	47.7068	40.3482	65.2739	39.6873	57.44	59.5157	53.8043	65.5136	67.9372	670.47
ENST00000478301	25.3089	91.3233	50.7296	51.5453	18.9514	20.6563	50.6647	86.7461	65.1172	71.9632	108.409	28.787	670.202
ENST00000534587	32.9783	66.9704	54.5479	35.643	34.8462	25.6138	51.5091	84.4016	60.9161	54.4768	120.108	46.0591	668.071
ENST00000501817	52.9187	45.1543	60.5482	54.2871	52.5749	57.8376	52.3535	62.129	81.2214	41.6983	67.0735	39.1503	666.947
ENST00000496220	48.3171	31.9631	62.7301	78.4147	57.4656	83.4514	27.8656	51.5788	70.7186	49.7689	41.336	63.3313	666.941
ENST00000501499	21.4743	46.6763	49.0931	94.8653	71.5264	64.4476	91.1964	62.129	54.6144	51.1141	39.7761	19.5751	666.488
ENST00000500227	93.5664	43.6322	31.0923	36.7397	23.2308	32.2238	100.485	55.0955	49.7131	50.4415	91.2511	58.7254	666.197
ENST00000503106	59.8211	74.0733	48.0022	38.3848	22.0081	21.4825	53.1979	73.8514	60.2159	63.22	113.089	37.9988	665.345
ENST00000454651	82.0623	41.0955	56.7299	44.4167	33.0122	49.5751	67.5529	58.6122	68.6181	30.2649	78.7723	54.1195	664.832
ENST00000505930	46.7832	76.6101	37.0926	40.0299	25.6761	31.3976	61.642	76.1959	56.7149	75.326	99.0504	37.9988	664.517
ENST00000543604	48.3171	60.8822	53.457	52.0937	21.3968	38.8338	70.9305	55.0955	74.9197	59.8572	90.4712	37.9988	664.254
ENST00000523733	40.6477	27.9043	57.8208	51.5453	65.413	67.7526	54.8867	64.4735	52.5138	59.8572	45.2356	75.9976	664.048
ENST00000439562	63.6558	60.3748	61.0937	67.996	39.7369	33.0501	54.8867	46.8898	56.0148	67.2553	54.5947	56.4224	661.971
ENST00000503449	55.2195	106.544	44.7293	20.8375	13.4494	19.83	38.8429	71.5069	56.7149	43.716	147.406	42.6047	661.401
ENST00000504861	37.5799	89.8012	51.2751	44.9651	21.3968	16.525	74.3082	60.9567	50.4133	91.4672	77.2125	44.9076	660.809
ENST00000543321	84.3631	55.3013	62.7301	53.1904	36.6802	90.8877	28.71	35.1673	64.417	40.3532	41.336	66.7857	659.922
ENST00000433182	37.5799	108.573	45.2748	28.5144	10.3927	23.135	59.9532	72.6792	51.8137	98.8653	85.7917	36.8473	659.42
ENST00000437648	72.8591	53.2719	46.3657	41.6749	34.2349	80.9727	47.287	48.062	46.9124	60.5298	62.3939	64.4828	659.047
ENST00000430694	29.1436	25.8749	112.914	60.319	52.5749	65.2739	47.287	62.129	66.5175	48.4238	44.4557	43.7562	658.67
ENST00000512054	49.084	89.8012	44.1838	46.6101	16.5061	36.3551	58.2644	69.1625	46.9124	61.8749	98.2704	40.3017	657.327
ENST00000424664	46.7832	70.0145	51.2751	48.8035	21.3968	23.9613	58.2644	71.5069	58.1153	73.9809	92.811	40.3017	657.215
ENST00000434942	38.3469	41.0955	21.2737	44.9651	42.7936	38.8338	65.8641	99.6408	46.9124	57.167	131.027	28.787	656.707
ENST00000470263	44.4824	78.1321	30.5468	34.5463	31.1782	45.4438	48.9759	56.2678	62.3164	74.6534	91.2511	58.7254	656.52
ENST00000512240	57.5203	65.4483	50.1841	37.2881	23.2308	40.4863	59.9532	51.5788	67.2177	67.2553	82.672	52.968	655.803
ENST00000530045	46.7832	92.8453	33.2742	33.998	18.9514	37.1813	54.0423	62.129	59.5157	78.0162	113.869	24.181	654.787
ENST00000536735	34.5122	121.764	36.5471	37.8365	22.6195	47.9226	44.7538	45.7176	60.2159	76.6711	81.892	43.7562	654.209
ENST00000540547	76.6938	27.397	39.82	55.3838	49.5183	70.2314	53.1979	73.8514	53.214	51.1141	41.336	62.1798	653.937
ENST00000416453	99.7019	43.1249	72.0033	42.2233	33.6235	44.6176	59.9532	56.2678	51.1135	42.3709	51.475	56.4224	652.897
ENST00000430134	34.5122	69.5072	34.9107	46.0618	18.9514	27.2663	65.0197	76.1959	44.8118	69.273	124.788	40.3017	651.6
ENST00000427859	107.371	66.463	62.7301	36.1914	48.9069	32.2238	29.5544	76.1959	58.1153	27.5747	67.0735	37.9988	650.399
ENST00000366209	50.6179	71.0292	37.6381	48.8035	20.7854	32.2238	48.9759	58.6122	67.9179	80.0338	85.7917	47.2106	649.64
ENST00000438010	71.3252	46.6763	45.8203	31.8046	26.8988	48.7488	37.9985	73.8514	70.0184	51.7866	74.8727	67.9372	647.739
ENST00000424245	48.3171	68.9998	48.5477	81.1565	64.8017	59.4901	47.287	32.8229	47.6125	63.22	35.8765	49.5136	647.645
ENST00000456519	46.0163	59.3601	61.0937	48.8035	36.6802	45.4438	53.1979	41.0286	62.3164	69.273	81.1121	42.6047	646.93
ENST00000452378	72.0921	50.7352	53.457	55.9322	47.6843	52.0539	51.5091	66.818	48.3127	38.3355	55.3746	54.1195	646.424
ENST00000541361	40.6477	29.4264	71.4578	47.1585	51.3523	48.7488	49.8203	90.2629	50.4133	49.7689	67.8534	48.3621	645.272
ENST00000449845	73.626	53.7793	48.5477	55.9322	50.1296	82.6252	33.7765	43.3731	40.6107	77.3436	40.5561	43.7562	644.056
ENST00000499502	59.0542	29.9337	72.0033	56.4805	34.2349	44.6176	76.8414	62.129	51.1135	38.3355	61.614	57.5739	643.931
ENST00000413510	42.9485	105.529	65.4575	48.8035	4.27936	38.8338	51.5091	24.6171	86.8229	83.3966	44.4557	47.2106	643.864
ENST00000465466	41.4146	33.4852	72.0033	67.996	75.8057	60.3164	53.1979	53.9233	46.2122	43.0434	40.5561	52.968	640.922
ENST00000499481	19.1734	52.2572	47.4567	46.0618	65.413	42.9651	61.642	72.6792	44.8118	49.0964	54.5947	84.0579	640.209
ENST00000420845	64.4228	67.9851	44.1838	50.4486	24.4535	10.7413	59.1088	52.751	46.9124	98.1928	95.1507	25.3325	639.683
ENST00000437488	60.5881	64.4336	52.366	41.6749	41.5709	39.6601	47.287	50.4065	58.8155	47.0787	87.3515	48.3621	639.595
ENST00000454605	47.5501	50.2278	75.2761	32.3529	23.2308	50.4014	37.9985	64.4735	85.4225	47.7513	68.6333	55.2709	638.589
ENST00000415586	73.626	46.169	69.2759	53.7387	47.0729	47.9226	63.3308	31.6506	56.0148	50.4415	46.7954	51.8165	637.855
ENST00000517664	72.0921	64.941	37.0926	26.8694	14.6721	30.5713	81.9079	70.3347	67.2177	64.5651	85.7917	20.7266	636.782
ENST00000505736	59.0542	42.6175	72.5488	53.1904	37.9029	50.4014	49.8203	52.751	46.2122	67.9279	49.9151	54.1195	636.461
ENST00000453810	52.9187	44.6469	70.9123	53.7387	72.1377	56.1851	45.5982	65.6457	49.7131	34.9728	38.2163	50.665	635.351
ENST00000503470	36.0461	81.1762	45.8203	51.5453	41.5709	47.0963	48.1314	51.5788	62.3164	49.7689	64.7337	55.2709	635.055
ENST00000417404	59.0542	40.5881	64.3666	61.4157	45.2389	47.9226	38.8429	51.5788	70.0184	36.9904	67.8534	50.665	634.535
ENST00000474826	134.981	34.4999	21.8192	48.8035	36.6802	79.3202	53.1979	36.3396	39.2103	51.1141	59.2742	39.1503	634.39
ENST00000499624	57.5203	71.0292	40.3655	50.997	44.6276	27.2663	75.997	55.0955	58.8155	47.0787	60.8341	43.7562	633.383
ENST00000447297	14.5718	67.4778	16.9099	26.321	18.9514	16.525	22.7991	113.708	62.3164	43.0434	205.9	24.181	632.705
ENST00000402410	30.6775	62.9116	58.9118	43.32	53.1863	60.3164	32.932	62.129	58.8155	37.663	65.5136	65.6343	632.011
ENST00000501133	78.2276	44.6469	47.4567	37.2881	29.9555	49.5751	55.7311	51.5788	60.9161	53.8043	80.3322	41.4532	630.966
ENST00000522460	65.9566	48.7057	67.094	67.996	66.6357	76.0152	23.6435	33.9951	58.1153	37.663	42.1159	42.6047	630.541
ENST00000455835	88.9648	37.0367	34.9107	57.5772	37.2915	52.0539	58.2644	39.8563	51.1135	75.9985	54.5947	42.6047	630.267
ENST00000437697	22.2412	75.5954	44.1838	42.7716	39.7369	47.0963	26.1768	67.9902	74.2196	48.4238	91.2511	49.5136	629.2
ENST00000438292	73.626	51.2425	35.4562	43.8684	21.3968	33.8763	66.7085	39.8563	56.0148	65.9102	106.07	34.5443	628.57
ENST00000502693	41.4146	75.088	21.2737	35.643	12.8381	22.3088	59.9532	65.6457	56.0148	47.0787	159.884	29.9384	627.082
ENST00000421534	73.626	37.544	42.5474	44.4167	37.2915	42.9651	54.8867	49.2343	89.6236	26.9021	60.8341	65.6343	625.506
ENST00000447308	77.4607	35.5146	44.1838	62.5124	49.5183	57.0114	46.4426	41.0286	40.6107	53.8043	42.1159	73.6946	623.898
ENST00000424835	33.7453	76.1027	34.3652	26.8694	50.1296	37.1813	41.3762	87.9184	38.5101	47.0787	114.649	35.6958	623.622
ENST00000487840	28.3767	42.6175	60.0027	48.8035	53.7976	63.6214	59.9532	37.5118	61.6162	61.8749	47.5754	57.5739	623.325
ENST00000436416	81.2954	52.2572	49.6386	55.3838	33.0122	61.1426	43.9094	39.8563	60.9161	57.167	44.4557	42.6047	621.639
ENST00000436383	50.6179	55.8087	40.3655	38.3848	25.0648	39.6601	49.8203	86.7461	41.3109	59.8572	95.9307	37.9988	621.566
ENST00000428777	41.4146	84.2204	37.6381	54.2871	17.7288	25.6138	33.7765	53.9233	58.1153	89.4496	94.3708	29.9384	620.477
ENST00000357045	65.9566	43.1249	83.4583	60.8673	45.8502	63.6214	46.4426	52.751	46.2122	43.0434	23.3977	43.7562	618.482
ENST00000531869	52.1518	42.6175	60.0027	52.0937	34.8462	58.6639	64.1753	53.9233	57.4151	55.8219	46.0155	40.3017	618.029
ENST00000439904	49.8509	42.1102	60.5482	44.9651	63.579	54.5326	36.3097	43.3731	60.2159	42.3709	62.3939	57.5739	617.823
ENST00000500193	39.8808	40.5881	55.0934	46.6101	47.0729	36.3551	59.9532	57.44	81.2214	27.5747	76.4326	49.5136	617.736
ENST00000510254	49.084	82.1909	32.1833	39.4815	26.2875	17.3513	47.287	52.751	53.9142	70.6181	104.51	41.4532	617.112
ENST00000454104	51.3848	50.7352	71.4578	53.7387	35.4575	65.2739	44.7538	44.5453	37.1098	41.0258	53.8148	66.7857	616.083
ENST00000451766	69.7913	54.2866	45.8203	49.9003	41.5709	20.6563	80.2191	39.8563	37.81	76.6711	60.0542	39.1503	615.786
ENST00000503268	39.1138	50.2278	61.0937	34.5463	89.2551	81.7989	28.71	52.751	52.5138	51.1141	52.2549	21.8781	615.258
ENST00000317122	69.0244	45.1543	54.0025	58.1256	32.4008	66.1001	59.1088	36.3396	44.8118	47.0787	45.2356	57.5739	614.956
ENST00000464939	104.304	26.8896	72.0033	55.9322	33.0122	46.2701	54.8867	52.751	39.2103	35.6453	55.3746	36.8473	613.126
ENST00000441803	52.9187	32.4705	54.0025	54.2871	46.4616	64.4476	101.329	43.3731	51.8137	61.8749	25.7375	24.181	612.897
ENST00000452042	65.9566	44.6469	70.3668	43.32	51.9636	48.7488	48.1314	38.6841	58.8155	34.3002	47.5754	59.8769	612.386
ENST00000418598	54.4526	74.5807	47.4567	41.1266	28.1215	38.8338	41.3762	35.1673	68.6181	51.7866	88.1314	42.6047	612.256
ENST00000499418	60.5881	43.6322	51.8205	40.5782	39.7369	40.4863	43.065	76.1959	54.6144	38.3355	75.6526	47.2106	611.916
ENST00000520598	66.7236	35.5146	49.0931	50.997	31.1782	62.7951	36.3097	43.3731	76.3201	42.3709	58.4943	57.5739	610.744
ENST00000520426	34.5122	71.0292	42.0019	31.8046	15.8948	30.5713	63.3308	49.2343	67.2177	59.8572	120.888	24.181	610.523
ENST00000438047	95.8672	27.397	59.4572	58.1256	37.2915	66.1001	41.3762	32.8229	43.4114	51.7866	39.7761	56.4224	609.834
ENST00000425901	50.6179	58.3454	56.1844	41.6749	53.1863	46.2701	32.0876	52.751	46.2122	63.22	56.1545	52.968	609.672
ENST00000458030	46.0163	78.1321	47.4567	36.7397	23.2308	25.6138	57.42	51.5788	59.5157	55.1494	96.7106	31.0899	608.654
ENST00000426204	65.9566	69.5072	28.9104	37.2881	25.0648	36.3551	46.4426	46.8898	65.1172	61.8749	71.753	52.968	608.128
ENST00000544183	16.8726	44.1396	32.1833	44.4167	18.3401	28.0926	70.0861	44.5453	102.927	72.6358	85.7917	46.0591	606.09
ENST00000500334	52.1518	57.3307	54.0025	33.998	15.2834	32.2238	63.3308	50.4065	55.3146	55.8219	79.5523	56.4224	605.839
ENST00000536131	204.772	32.9778	21.8192	47.1585	67.8584	39.6601	36.3097	26.9616	33.6089	24.2119	21.8379	46.0591	603.235
ENST00000451350	68.2574	55.3013	46.3657	50.4486	31.7895	45.4438	63.3308	33.9951	44.1116	80.7064	39.7761	41.4532	600.98
ENST00000317596	78.2276	58.3454	22.3647	64.7058	25.6761	28.0926	52.3535	39.8563	39.9105	112.316	42.8958	35.6958	600.441
ENST00000412701	85.1301	49.7204	47.4567	19.1924	5.50203	11.5675	67.5529	98.4686	45.512	69.273	78.7723	21.8781	600.026
ENST00000447748	23.7751	116.691	35.4562	44.4167	10.3927	32.2238	37.1541	60.9567	36.4096	78.0162	82.672	41.4532	599.617
ENST00000415661	46.7832	43.1249	40.3655	37.2881	22.0081	41.3126	69.2417	55.0955	55.3146	59.8572	57.7144	70.2402	598.346
ENST00000434182	50.6179	43.1249	44.7293	43.32	44.6276	44.6176	48.9759	65.6457	52.5138	24.8845	77.2125	57.5739	597.844
ENST00000442116	135.748	39.0661	67.6394	27.4177	39.1255	35.5288	24.4879	51.5788	47.6125	20.1766	38.9962	70.2402	597.618
ENST00000442579	67.4905	45.6616	52.366	60.319	29.9555	52.0539	35.4653	35.1673	46.9124	85.4143	29.6371	56.4224	596.865
ENST00000451646	61.355	85.2351	24.5466	30.1595	13.4494	26.4401	55.7311	43.3731	84.0221	66.5828	63.9538	41.4532	596.302
ENST00000429398	61.355	35.5146	74.7307	37.2881	33.6235	28.9188	56.5756	52.751	51.8137	38.3355	91.2511	33.3929	595.55
ENST00000432194	32.2114	88.2792	81.2764	12.6122	64.8017	40.4863	20.2659	64.4735	60.2159	18.1589	71.753	40.3017	594.836
ENST00000448927	57.5203	33.9926	54.0025	42.2233	31.1782	38.8338	59.1088	78.5404	49.7131	25.557	60.8341	63.3313	594.835
ENST00000456100	44.4824	64.4336	52.366	46.0618	11.6154	22.3088	48.9759	67.9902	53.9142	53.8043	99.8303	28.787	594.57
ENST00000446709	37.5799	41.6028	76.9126	55.3838	42.7936	60.3164	49.8203	57.44	32.9087	45.7336	36.6564	56.4224	593.571
ENST00000523101	24.542	102.485	49.6386	52.642	23.8421	30.5713	48.9759	45.7176	56.7149	49.7689	71.753	36.8473	593.499
ENST00000465846	62.1219	23.8455	27.274	50.4486	20.1741	48.7488	64.1753	41.0286	82.6218	33.6277	72.5329	64.4828	591.082
ENST00000538416	37.5799	63.4189	65.4575	58.6739	51.3523	59.4901	40.5317	17.5837	62.3164	51.1141	28.8572	50.665	587.041
ENST00000319682	63.6558	24.3529	75.2761	64.7058	14.6721	28.9188	42.2206	56.2678	49.7131	72.6358	60.8341	31.0899	584.343
ENST00000507541	98.168	74.0733	41.4564	33.998	23.8421	24.7876	48.1314	43.3731	46.9124	46.4062	46.0155	56.4224	583.586
ENST00000452996	29.1436	57.3307	58.3663	69.0927	83.1418	56.1851	44.7538	42.2008	30.8081	65.9102	28.0773	18.4236	583.434
ENST00000511329	22.2412	38.5587	78.0035	72.3828	70.915	57.0114	28.71	45.7176	63.0166	34.9728	35.0966	35.6958	582.322
ENST00000442434	27.6098	68.4925	37.6381	30.7078	26.2875	23.9613	43.065	50.4065	86.1227	42.3709	92.031	52.968	581.661
ENST00000505347	67.4905	50.7352	32.1833	36.1914	18.3401	34.7026	59.9532	57.44	65.8173	50.4415	77.2125	31.0899	581.597
ENST00000514092	50.6179	50.2278	34.9107	44.9651	32.4008	62.7951	42.2206	44.5453	49.7131	73.3083	65.5136	29.9384	581.157
ENST00000440880	46.0163	71.5366	38.729	22.4825	17.1174	19.83	89.5076	59.7845	53.214	48.4238	85.7917	27.6355	580.069
ENST00000518905	58.2873	60.8822	30.5468	35.643	18.9514	30.5713	35.4653	59.7845	49.0129	68.6004	77.9924	54.1195	579.857
ENST00000440160	32.2114	61.3895	44.7293	25.7727	40.3482	28.9188	48.9759	55.0955	66.5175	41.0258	85.0117	48.3621	578.358
ENST00000423539	49.084	67.9851	46.9112	65.2542	36.0689	55.3589	43.065	12.8947	68.6181	59.1847	41.336	32.2414	578.002
ENST00000457706	48.3171	86.2498	41.4564	42.2233	25.0648	52.0539	51.5091	24.6171	33.6089	51.7866	54.5947	63.3313	574.813
ENST00000499524	60.5881	33.9926	60.5482	38.9332	30.5668	39.6601	54.0423	58.6122	52.5138	31.61	68.6333	44.9076	574.608
ENST00000529369	40.6477	36.5293	40.3655	50.4486	47.6843	47.0963	33.7765	64.4735	70.7186	38.3355	56.1545	48.3621	574.592
ENST00000428156	41.4146	42.1102	31.0923	31.8046	53.7976	75.1889	43.065	50.4065	65.8173	44.3885	47.5754	47.2106	573.872
ENST00000523792	48.3171	74.0733	36.5471	32.9013	29.9555	23.135	59.1088	56.2678	51.8137	51.7866	64.7337	44.9076	573.547
ENST00000426282	36.813	29.4264	51.2751	29.0628	55.6316	91.7139	26.1768	26.9616	70.0184	39.0081	36.6564	80.6035	573.348
ENST00000456002	29.9106	58.3454	36.5471	37.2881	18.9514	25.6138	59.9532	59.7845	54.6144	58.5121	88.9114	43.7562	572.188
ENST00000414261	33.7453	58.8528	37.6381	32.3529	14.0607	35.5288	42.2206	59.7845	55.3146	52.4592	95.1507	54.1195	571.228
ENST00000417123	29.1436	109.081	49.0931	28.5144	11.0041	20.6563	42.2206	43.3731	44.8118	57.8396	96.7106	36.8473	569.295
ENST00000453451	44.4824	51.7499	39.2745	34.5463	17.1174	38.8338	43.9094	56.2678	47.6125	70.6181	81.1121	43.7562	569.28
ENST00000439979	48.3171	37.0367	55.0934	41.1266	50.7409	42.1388	51.5091	56.2678	58.1153	35.6453	47.5754	44.9076	568.474
ENST00000445581	38.3469	31.9631	46.9112	42.7716	36.0689	46.2701	67.5529	46.8898	60.2159	71.2906	49.9151	29.9384	568.135
ENST00000513055	106.604	20.2941	13.0915	16.4506	15.2834	47.9226	118.218	67.9902	49.0129	20.8492	32.7568	58.7254	567.199
ENST00000414538	33.7453	60.8822	46.9112	44.4167	26.8988	22.3088	61.642	65.6457	49.7131	42.3709	85.0117	27.6355	567.182
ENST00000527770	10.7371	25.8749	51.8205	40.5782	38.5142	9.91502	32.0876	107.847	29.4077	58.5121	139.606	20.7266	565.627
ENST00000440657	31.4444	66.463	51.2751	33.4496	23.2308	27.2663	43.9094	60.9567	61.6162	39.6806	94.3708	31.0899	564.753
ENST00000417969	29.9106	64.941	26.7285	13.7089	6.11337	8.26252	35.4653	87.9184	44.8118	32.2826	197.321	17.2722	564.736
ENST00000430756	39.8808	56.8234	45.2748	49.9003	31.1782	38.8338	37.1541	39.8563	69.3183	57.8396	63.9538	34.5443	564.558
ENST00000452097	74.3929	24.8602	45.2748	38.3848	29.9555	65.2739	48.9759	60.9567	50.4133	31.61	46.0155	48.3621	564.476
ENST00000523317	32.2114	60.8822	30.5468	34.5463	17.7288	23.9613	40.5317	58.6122	52.5138	65.9102	121.668	24.181	563.294
ENST00000510632	46.0163	49.7204	21.8192	44.4167	20.1741	27.2663	56.5756	48.062	56.0148	51.7866	85.7917	55.2709	562.915
ENST00000419808	27.6098	59.3601	25.6375	64.7058	38.5142	70.2314	43.065	29.3061	37.81	76.6711	26.5174	63.3313	562.76
ENST00000514240	36.0461	113.647	25.092	31.8046	17.7288	28.9188	40.5317	44.5453	55.3146	51.1141	87.3515	29.9384	562.033
ENST00000476561	45.2493	41.0955	54.0025	36.1914	33.0122	38.8338	43.9094	51.5788	43.4114	57.8396	81.892	34.5443	561.56
ENST00000447709	50.6179	79.1468	33.2742	36.1914	28.7328	27.2663	45.5982	62.129	51.8137	45.7336	71.753	28.787	561.044
ENST00000500358	40.6477	64.4336	28.3649	26.8694	20.7854	40.4863	60.7976	44.5453	42.0111	57.8396	84.2318	49.5136	560.526
ENST00000500076	35.2791	39.0661	71.4578	36.7397	35.4575	57.0114	27.8656	49.2343	72.8192	30.2649	69.4132	35.6958	560.305
ENST00000543527	42.1816	42.6175	66.5485	62.5124	39.1255	49.5751	48.1314	48.062	48.3127	39.6806	39.7761	32.2414	558.765
ENST00000503478	28.3767	50.7352	37.0926	36.7397	28.1215	32.2238	43.065	69.1625	74.2196	41.0258	74.0928	43.7562	558.611
ENST00000455572	59.0542	67.9851	45.8203	47.7068	23.2308	35.5288	35.4653	36.3396	49.0129	55.8219	62.3939	39.1503	557.51
ENST00000458063	55.9864	24.3529	62.7301	41.1266	29.3442	49.5751	47.287	44.5453	60.2159	30.9375	53.8148	57.5739	557.49
ENST00000441331	43.7154	43.1249	41.4564	37.2881	33.0122	62.7951	32.932	46.8898	50.4133	41.0258	53.0348	71.3916	557.08
ENST00000487238	35.2791	53.2719	31.6378	30.7078	18.3401	52.8801	47.287	50.4065	60.9161	61.2024	70.9731	43.7562	556.658
ENST00000426634	58.2873	35.0073	48.0022	59.7706	28.7328	53.7064	42.2206	58.6122	46.2122	37.663	35.8765	51.8165	555.908
ENST00000453498	26.0759	73.0586	49.6386	52.642	32.4008	34.7026	29.5544	39.8563	49.0129	48.4238	87.3515	32.2414	554.959
ENST00000433702	62.1219	38.0514	42.0019	25.2243	21.3968	39.6601	43.065	58.6122	42.7113	45.7336	67.8534	67.9372	554.369
ENST00000449695	38.3469	32.4705	26.183	39.4815	36.0689	51.2276	37.9985	65.6457	53.214	41.6983	74.8727	56.4224	553.63
ENST00000500778	48.3171	55.3013	24.5466	31.8046	28.1215	36.3551	56.5756	53.9233	46.2122	61.2024	76.4326	34.5443	553.336
ENST00000443374	43.7154	40.0808	50.7296	55.9322	46.4616	60.3164	57.42	38.6841	49.0129	35.6453	35.0966	39.1503	552.245
ENST00000453677	68.2574	38.0514	32.1833	43.8684	31.1782	58.6639	61.642	35.1673	42.0111	61.2024	31.9769	47.2106	551.413
ENST00000423403	66.7236	54.794	30.0014	30.1595	23.8421	30.5713	57.42	43.3731	49.7131	73.3083	67.0735	24.181	551.161
ENST00000455275	59.8211	50.7352	31.6378	31.8046	20.1741	28.9188	53.1979	56.2678	56.7149	47.0787	73.3129	41.4532	551.117
ENST00000510317	43.7154	51.7499	42.0019	41.1266	27.5101	48.7488	50.6647	29.3061	65.8173	68.6004	38.9962	40.3017	548.539
ENST00000450840	26.8428	45.1543	42.0019	65.8025	44.6276	49.5751	39.6873	43.3731	62.3164	32.2826	43.6758	52.968	548.307
ENST00000513755	73.626	30.9484	59.4572	34.5463	18.3401	32.2238	52.3535	67.9902	47.6125	34.9728	49.9151	46.0591	548.045
ENST00000442882	56.7534	48.7057	39.2745	30.1595	18.9514	42.9651	55.7311	69.1625	49.0129	38.3355	65.5136	33.3929	547.958
ENST00000498967	52.9187	22.3235	46.3657	46.6101	39.7369	66.1001	43.9094	41.0286	58.1153	38.3355	25.7375	65.6343	546.816
ENST00000521021	70.5583	37.0367	45.2748	42.2233	36.0689	52.0539	48.9759	37.5118	34.309	47.0787	41.336	54.1195	546.547
ENST00000443714	23.0081	33.4852	31.6378	34.5463	12.8381	74.3627	32.0876	55.0955	32.9087	32.9551	53.0348	130.117	546.077
ENST00000503007	38.3469	57.8381	22.3647	37.2881	23.2308	17.3513	46.4426	56.2678	54.6144	39.0081	119.328	33.3929	545.474
ENST00000529488	45.2493	67.9851	36.0016	29.6111	22.6195	45.4438	32.932	52.751	46.2122	46.4062	84.2318	35.6958	545.14
ENST00000456681	31.4444	85.2351	38.1836	19.1924	9.17005	9.08877	35.4653	63.3012	54.6144	42.3709	141.946	14.9692	544.981
ENST00000445730	47.5501	55.3013	34.9107	37.2881	19.5628	33.8763	80.2191	38.6841	44.1116	65.2377	49.9151	37.9988	544.656
ENST00000432993	54.4526	43.6322	31.6378	34.5463	18.3401	28.0926	38.8429	51.5788	44.1116	73.9809	73.3129	50.665	543.194
ENST00000458001	53.6856	42.1102	42.5474	38.9332	29.3442	32.2238	37.9985	65.6457	44.8118	30.9375	83.4519	41.4532	543.143
ENST00000518054	36.0461	40.5881	31.6378	35.0947	27.5101	28.0926	43.065	87.9184	32.9087	49.7689	94.3708	35.6958	542.697
ENST00000423793	59.0542	39.5734	55.6389	33.4496	25.6761	40.4863	55.7311	42.2008	58.1153	36.3179	52.2549	43.7562	542.255
ENST00000443207	52.1518	63.9263	31.6378	38.3848	18.9514	33.0501	53.1979	50.4065	43.4114	40.3532	76.4326	40.3017	542.206
ENST00000443523	48.3171	47.691	38.729	25.2243	15.8948	33.0501	46.4426	60.9567	50.4133	51.7866	71.753	50.665	540.924
ENST00000504012	39.8808	64.4336	32.1833	30.7078	14.0607	25.6138	61.642	50.4065	44.8118	60.5298	84.2318	32.2414	540.743
ENST00000436290	17.6396	27.9043	42.0019	38.3848	61.1337	71.8839	35.4653	62.129	46.9124	58.5121	26.5174	50.665	539.149
ENST00000417218	33.7453	48.1984	30.5468	39.4815	23.2308	24.7876	48.1314	52.751	41.3109	61.8749	92.031	41.4532	537.543
ENST00000412643	44.4824	55.3013	31.0923	38.9332	9.17005	24.7876	48.9759	45.7176	50.4133	62.5475	81.892	43.7562	537.069
ENST00000447262	44.4824	52.2572	31.0923	25.7727	22.6195	38.0076	52.3535	58.6122	46.2122	48.4238	70.9731	46.0591	536.866
ENST00000523678	55.9864	62.9116	36.0016	34.5463	22.6195	25.6138	50.6647	38.6841	42.7113	60.5298	60.0542	46.0591	536.382
ENST00000523703	47.5501	56.8234	36.5471	27.9661	21.3968	45.4438	49.8203	36.3396	46.9124	56.4945	68.6333	41.4532	535.381
ENST00000436889	45.2493	17.25	48.5477	40.5782	29.9555	76.0152	59.1088	44.5453	56.7149	30.2649	33.5367	52.968	534.734
ENST00000503616	51.3848	48.1984	31.0923	29.6111	34.2349	32.2238	39.6873	41.0286	53.214	43.716	81.892	48.3621	534.645
ENST00000430920	70.5583	42.6175	23.4556	49.9003	27.5101	39.6601	54.8867	44.5453	35.7094	30.2649	68.6333	46.0591	533.801
ENST00000475939	46.7832	57.8381	30.0014	25.2243	17.1174	23.135	51.5091	52.751	47.6125	44.3885	111.529	25.3325	533.222
ENST00000444728	45.2493	35.5146	42.5474	52.0937	29.3442	36.3551	54.0423	35.1673	42.7113	41.0258	56.9345	62.1798	533.165
ENST00000413518	26.8428	33.4852	37.6381	40.5782	34.2349	62.7951	49.8203	39.8563	66.5175	51.1141	29.6371	59.8769	532.396
ENST00000457989	39.1138	20.8014	60.0027	37.8365	28.7328	120.633	32.0876	29.3061	48.3127	35.6453	21.8379	57.5739	531.884
ENST00000520085	59.8211	45.6616	49.6386	20.8375	64.1903	26.4401	32.932	53.9233	37.1098	18.8315	91.2511	31.0899	531.727
ENST00000520017	23.7751	38.0514	39.82	41.6749	40.9596	65.2739	40.5317	43.3731	43.4114	49.7689	40.5561	64.4828	531.679
ENST00000484859	12.271	86.2498	34.3652	20.8375	33.0122	23.9613	43.065	75.0237	21.7057	41.6983	103.73	35.6958	531.615
ENST00000524768	69.0244	66.463	47.4567	29.6111	36.0689	29.7451	43.065	43.3731	35.0092	32.2826	64.7337	34.5443	531.377
ENST00000519140	57.5203	55.8087	34.9107	36.1914	27.5101	30.5713	42.2206	32.8229	47.6125	54.4768	72.5329	39.1503	531.329
ENST00000421237	45.2493	38.5587	48.5477	42.2233	57.4656	61.1426	23.6435	28.1339	42.0111	57.8396	46.0155	40.3017	531.133
ENST00000485162	47.5501	20.8014	22.3647	37.2881	33.6235	98.3239	34.6209	36.3396	61.6162	28.2472	34.3167	75.9976	531.09
ENST00000422201	41.4146	51.7499	40.3655	37.2881	12.2267	28.0926	59.9532	52.751	40.6107	43.0434	89.6913	31.0899	528.277
ENST00000510419	35.2791	19.7867	193.645	62.5124	86.1985	16.525	7.5997	7.03347	52.5138	19.504	13.2587	13.8177	527.674
ENST00000427722	27.6098	58.8528	28.9104	20.8375	17.7288	20.6563	33.7765	76.1959	49.0129	41.0258	124.008	28.787	527.401
ENST00000413221	35.2791	36.5293	65.4575	30.7078	34.2349	40.4863	55.7311	66.818	45.512	31.61	49.1352	35.6958	527.197
ENST00000437461	79.7615	42.1102	31.6378	32.9013	18.3401	24.7876	60.7976	44.5453	28.7076	55.8219	63.9538	42.6047	525.969
ENST00000500803	41.4146	55.8087	30.0014	32.3529	15.8948	31.3976	46.4426	53.9233	55.3146	46.4062	74.8727	41.4532	525.282
ENST00000520224	27.6098	65.9557	28.9104	23.5792	9.78139	28.0926	36.3097	69.1625	60.2159	55.1494	97.4905	21.8781	524.135
ENST00000482985	29.1436	49.7204	42.0019	39.4815	14.6721	42.9651	43.9094	36.3396	58.1153	49.0964	77.2125	41.4532	524.111
ENST00000518316	25.3089	16.7426	15.2734	16.4506	24.4535	15.6988	34.6209	86.7461	35.7094	14.1236	216.039	21.8781	523.045
ENST00000456687	68.2574	40.5881	24.5466	50.997	35.4575	35.5288	39.6873	50.4065	23.8063	48.4238	67.8534	36.8473	522.4
ENST00000441830	20.7073	45.6616	62.7301	51.5453	40.9596	42.9651	32.0876	33.9951	51.8137	47.7513	53.0348	37.9988	521.25
ENST00000457683	40.6477	34.4999	42.5474	43.8684	45.2389	66.9264	36.3097	36.3396	58.8155	26.9021	42.8958	46.0591	521.05
ENST00000441052	79.7615	41.0955	57.2753	35.643	47.6843	50.4014	31.2432	33.9951	30.8081	36.9904	23.3977	51.8165	520.112
ENST00000514187	51.3848	65.9557	33.8197	29.6111	25.0648	45.4438	41.3762	30.4784	48.3127	40.3532	54.5947	51.8165	518.212
ENST00000511219	45.2493	60.3748	30.5468	33.998	28.1215	26.4401	32.932	59.7845	47.6125	39.0081	68.6333	44.9076	517.609
ENST00000419183	47.5501	27.397	48.5477	51.5453	22.6195	40.4863	40.5317	42.2008	56.7149	43.716	46.7954	48.3621	516.467
ENST00000523935	73.626	15.2205	54.0025	155.184	44.6276	42.1388	10.9773	15.2392	31.5083	22.1943	15.5985	34.5443	514.862
ENST00000417084	29.9106	56.8234	35.4562	23.5792	17.1174	14.8725	35.4653	69.1625	37.81	63.22	99.0504	31.0899	513.557
ENST00000523011	55.9864	42.6175	38.1836	39.4815	28.7328	29.7451	58.2644	31.6506	30.1079	30.9375	87.3515	40.3017	513.361
ENST00000436543	36.0461	51.7499	40.911	26.8694	16.5061	15.6988	31.2432	53.9233	54.6144	40.3532	110.749	34.5443	513.209
ENST00000509445	32.2114	53.7793	25.092	24.6759	6.11337	4.13126	64.1753	52.751	58.1153	55.8219	113.089	23.0296	512.985
ENST00000539135	52.9187	24.8602	31.6378	40.5782	30.5668	48.7488	57.42	69.1625	49.7131	27.5747	45.2356	34.5443	512.961
ENST00000504063	35.2791	40.5881	43.0929	55.3838	45.8502	61.1426	27.0212	51.5788	44.1116	36.3179	49.1352	21.8781	511.38
ENST00000441749	41.4146	33.9926	52.9115	67.996	33.0122	42.1388	42.2206	29.3061	30.1079	66.5828	16.3784	55.2709	511.332
ENST00000503323	52.1518	58.8528	36.5471	36.1914	28.1215	32.2238	45.5982	51.5788	37.81	47.7513	42.8958	41.4532	511.176
ENST00000311990	46.7832	36.022	39.2745	38.9332	29.3442	38.0076	55.7311	48.062	50.4133	36.9904	57.7144	32.2414	509.517
ENST00000451230	34.5122	47.691	39.2745	22.4825	33.6235	30.5713	25.3323	51.5788	71.4188	25.557	85.7917	41.4532	509.287
ENST00000412161	55.2195	21.3088	39.82	35.0947	11.6154	14.8725	85.2855	67.9902	39.2103	44.3885	67.8534	26.484	509.143
ENST00000424733	68.2574	38.5587	43.0929	40.0299	28.7328	27.2663	67.5529	30.4784	44.1116	17.4864	67.8534	35.6958	509.117
ENST00000399760	42.9485	77.6248	22.9101	18.6441	27.5101	35.5288	41.3762	38.6841	41.3109	57.8396	75.6526	28.787	508.817
ENST00000500498	36.813	45.6616	42.0019	37.2881	23.2308	42.1388	48.1314	43.3731	60.9161	40.3532	46.0155	42.6047	508.528
ENST00000484322	45.2493	42.6175	28.9104	25.7727	48.2956	35.5288	42.2206	59.7845	30.8081	55.1494	56.9345	36.8473	508.119
ENST00000451690	23.0081	39.0661	37.6381	40.5782	33.6235	38.8338	48.9759	41.0286	39.2103	66.5828	74.8727	21.8781	505.296
ENST00000526605	37.5799	63.9263	32.1833	24.6759	23.2308	23.9613	41.3762	44.5453	48.3127	58.5121	80.3322	26.484	505.12
ENST00000532946	78.2276	17.7573	41.4564	54.8354	26.8988	55.3589	44.7538	44.5453	25.2066	36.9904	47.5754	31.0899	504.696
ENST00000418015	28.3767	37.0367	36.5471	27.4177	11.0041	10.7413	43.065	78.5404	31.5083	64.5651	111.529	24.181	504.513
ENST00000435295	33.7453	47.691	56.7299	58.1256	20.7854	28.9188	49.8203	35.1673	47.6125	53.8043	53.0348	18.4236	503.859
ENST00000425264	37.5799	16.7426	32.1833	39.4815	28.1215	90.8877	32.932	39.8563	56.0148	37.663	26.5174	65.6343	503.614
ENST00000418941	55.2195	35.5146	44.1838	49.9003	42.1822	36.3551	43.9094	41.0286	29.4077	38.3355	48.3553	39.1503	503.542
ENST00000423621	36.0461	37.544	52.366	40.0299	41.5709	64.4476	34.6209	30.4784	49.7131	26.2296	40.5561	49.5136	503.116
ENST00000422048	46.0163	53.7793	36.5471	32.9013	21.3968	32.2238	40.5317	32.8229	42.0111	55.1494	62.3939	47.2106	502.984
ENST00000534988	42.9485	32.4705	46.3657	38.9332	28.7328	38.0076	65.8641	43.3731	57.4151	37.663	40.5561	28.787	501.117
ENST00000431341	26.8428	31.4558	45.8203	41.1266	18.3401	19.0038	61.642	76.1959	41.3109	50.4415	64.7337	24.181	501.094
ENST00000466292	36.0461	63.4189	30.0014	32.3529	24.4535	12.3938	41.3762	38.6841	53.9142	59.8572	78.7723	28.787	500.058
ENST00000429872	39.1138	27.397	50.1841	46.0618	31.7895	52.8801	44.7538	38.6841	51.1135	42.3709	24.9576	50.665	499.971
ENST00000514624	32.2114	35.0073	40.911	50.4486	40.3482	52.8801	51.5091	35.1673	40.6107	52.4592	21.058	47.2106	499.821
ENST00000441217	62.8889	35.0073	18.5463	38.3848	19.5628	54.5326	56.5756	36.3396	41.3109	43.0434	42.8958	50.665	499.753
ENST00000520024	55.2195	24.3529	27.274	26.8694	14.0607	22.3088	38.8429	59.7845	58.8155	41.6983	77.9924	51.8165	499.035
ENST00000356006	36.813	39.5734	35.4562	34.5463	44.0162	34.7026	35.4653	52.751	46.2122	39.6806	57.7144	41.4532	498.384
ENST00000426771	55.2195	42.1102	58.9118	47.1585	25.6761	51.2276	32.0876	10.5502	55.3146	31.61	29.6371	58.7254	498.229
ENST00000517655	35.2791	45.6616	55.6389	27.4177	29.9555	36.3551	48.1314	45.7176	53.9142	36.3179	47.5754	35.6958	497.66
ENST00000424948	107.371	15.2205	40.911	38.3848	34.8462	52.0539	21.1103	51.5788	48.3127	32.9551	20.278	34.5443	497.567
ENST00000442316	33.7453	38.5587	25.6375	49.3519	26.2875	22.3088	40.5317	38.6841	49.7131	69.9455	71.753	29.9384	496.456
ENST00000465215	15.3388	51.7499	49.6386	54.8354	18.3401	18.1775	49.8203	25.7894	44.1116	66.5828	58.4943	42.6047	495.483
ENST00000475395	60.5881	41.6028	49.6386	40.0299	37.9029	30.5713	20.2659	36.3396	45.512	34.9728	50.6951	47.2106	495.329
ENST00000429067	31.4444	82.1909	30.5468	16.999	20.1741	28.0926	37.1541	32.8229	44.1116	65.2377	63.9538	41.4532	494.181
ENST00000433396	33.7453	54.794	30.0014	26.8694	14.0607	31.3976	46.4426	64.4735	49.7131	46.4062	66.2936	29.9384	494.136
ENST00000499111	20.7073	37.544	50.7296	48.2552	48.2956	26.4401	48.9759	65.6457	33.6089	43.716	46.0155	24.181	494.115
ENST00000506645	19.1734	18.2647	56.1844	59.2223	41.5709	25.6138	47.287	60.9567	25.2066	40.3532	50.6951	48.3621	492.89
ENST00000527912	38.3469	61.8969	45.8203	50.997	26.8988	29.7451	48.1314	28.1339	42.0111	47.7513	46.7954	25.3325	491.861
ENST00000514115	49.8509	41.0955	33.2742	31.8046	18.3401	24.7876	42.2206	52.751	30.8081	51.7866	76.4326	36.8473	489.999
ENST00000414844	41.4146	49.2131	41.4564	32.9013	19.5628	29.7451	57.42	39.8563	57.4151	34.3002	55.3746	31.0899	489.749
ENST00000434627	42.1816	46.169	40.3655	40.0299	35.4575	48.7488	43.9094	31.6506	42.0111	33.6277	36.6564	48.3621	489.17
ENST00000420773	24.542	57.3307	34.3652	36.1914	19.5628	17.3513	60.7976	52.751	37.81	67.9279	63.1739	17.2722	489.076
ENST00000532597	41.4146	52.2572	43.0929	27.4177	20.1741	18.1775	40.5317	63.3012	44.1116	39.6806	66.2936	31.0899	487.543
ENST00000474979	24.542	25.8749	24.5466	39.4815	62.3563	43.7913	32.932	30.4784	44.1116	34.3002	38.2163	85.2094	485.841
ENST00000445604	42.1816	24.3529	43.6383	34.5463	29.3442	39.6601	31.2432	75.0237	32.9087	28.2472	75.6526	28.787	485.586
ENST00000427015	46.7832	36.022	30.5468	37.8365	22.6195	31.3976	37.1541	41.0286	35.0092	55.8219	69.4132	41.4532	485.086
ENST00000534723	23.0081	70.0145	28.9104	19.7408	14.6721	17.3513	43.065	43.3731	47.6125	61.8749	77.2125	36.8473	483.682
ENST00000499966	26.8428	33.9926	43.0929	58.1256	60.5223	29.7451	40.5317	66.818	28.0074	32.2826	53.8148	9.21182	482.987
ENST00000499096	47.5501	31.4558	34.3652	44.4167	27.5101	39.6601	38.8429	38.6841	49.7131	29.5923	51.475	47.2106	480.476
ENST00000416191	32.9783	37.544	50.1841	20.2891	17.7288	42.1388	65.8641	35.1673	48.3127	28.2472	45.2356	56.4224	480.113
ENST00000488210	36.0461	53.7793	29.4559	27.4177	22.6195	24.7876	48.1314	55.0955	42.0111	53.8043	64.7337	21.8781	479.76
ENST00000531710	26.0759	51.2425	41.4564	32.9013	23.2308	23.135	58.2644	50.4065	36.4096	30.2649	71.753	34.5443	479.685
ENST00000528660	23.0081	53.7793	14.1825	23.5792	11.6154	22.3088	37.1541	35.1673	67.2177	59.1847	100.61	31.0899	478.897
ENST00000439595	51.3848	22.8308	37.6381	44.4167	57.4656	50.4014	52.3535	30.4784	37.81	32.2826	28.8572	32.2414	478.16
ENST00000422930	31.4444	43.1249	34.9107	38.9332	26.8988	38.8338	32.0876	38.6841	55.3146	37.663	68.6333	31.0899	477.618
ENST00000418534	21.4743	60.3748	37.0926	35.643	16.5061	19.83	37.9985	51.5788	33.6089	47.7513	84.2318	29.9384	476.029
ENST00000397264	41.4146	33.4852	36.5471	29.6111	34.8462	49.5751	52.3535	49.2343	41.3109	33.6277	36.6564	36.8473	475.509
ENST00000418803	120.409	15.7279	34.3652	31.8046	23.8421	50.4014	40.5317	22.2727	37.81	32.2826	47.5754	18.4236	475.446
ENST00000431064	66.7236	36.022	42.0019	24.6759	33.0122	28.9188	34.6209	35.1673	42.7113	30.2649	53.8148	47.2106	475.144
ENST00000524132	32.9783	38.5587	30.0014	25.2243	20.1741	36.3551	32.932	38.6841	42.7113	59.8572	65.5136	51.8165	474.807
ENST00000424151	28.3767	32.9778	61.6392	54.2871	49.5183	48.7488	27.0212	32.8229	50.4133	36.9904	22.6178	28.787	474.2
ENST00000454137	41.4146	31.9631	25.092	46.6101	22.0081	28.9188	42.2206	41.0286	43.4114	45.7336	63.1739	42.6047	474.18
ENST00000463076	36.0461	39.0661	46.3657	52.0937	58.6883	38.0076	35.4653	33.9951	42.0111	19.504	32.7568	37.9988	471.999
ENST00000421554	42.1816	53.7793	24.5466	29.6111	20.7854	22.3088	37.1541	41.0286	49.0129	50.4415	60.0542	40.3017	471.206
ENST00000527799	56.7534	42.6175	30.0014	26.8694	18.9514	39.6601	48.1314	48.062	45.512	28.9198	60.8341	24.181	470.494
ENST00000439559	28.3767	42.6175	30.0014	33.4496	28.7328	42.1388	30.3988	62.129	70.0184	23.5394	42.1159	33.3929	466.911
ENST00000437071	20.7073	45.1543	32.7288	23.5792	14.6721	33.0501	46.4426	42.2008	42.0111	47.0787	72.5329	46.0591	466.217
ENST00000460407	26.8428	6.59557	64.912	47.1585	40.3482	79.3202	48.1314	28.1339	44.8118	24.8845	25.7375	28.787	465.663
ENST00000446281	36.813	54.794	24.0011	26.8694	15.8948	23.135	42.2206	52.751	31.5083	47.0787	72.5329	37.9988	465.598
ENST00000452647	24.542	39.0661	66.5485	43.32	38.5142	40.4863	30.3988	24.6171	42.0111	34.9728	49.9151	29.9384	464.33
ENST00000517437	20.7073	57.8381	30.0014	23.5792	15.8948	10.7413	29.5544	43.3731	56.0148	47.0787	101.39	27.6355	463.809
ENST00000503691	43.7154	60.8822	31.0923	35.643	19.5628	14.0463	39.6873	39.8563	37.1098	51.7866	60.8341	28.787	463.003
ENST00000423311	43.7154	39.5734	25.6375	25.7727	20.1741	42.1388	49.8203	51.5788	35.7094	33.6277	56.1545	37.9988	461.901
ENST00000484892	38.3469	50.2278	27.8194	26.8694	13.4494	25.6138	33.7765	42.2008	51.1135	25.557	86.5716	40.3017	461.848
ENST00000429562	42.1816	48.7057	23.4556	35.0947	16.5061	21.4825	50.6647	33.9951	56.7149	45.0611	60.0542	26.484	460.4
ENST00000419993	68.2574	16.2352	36.5471	46.0618	18.9514	66.1001	35.4653	22.2727	46.9124	38.3355	29.6371	34.5443	459.32
ENST00000316786	42.1816	38.5587	36.5471	20.2891	22.0081	76.0152	26.1768	15.2392	42.0111	45.0611	42.1159	52.968	459.172
ENST00000433371	40.6477	35.0073	58.3663	48.2552	18.3401	41.3126	32.932	45.7176	53.9142	16.8138	32.7568	34.5443	458.608
ENST00000433656	26.8428	33.4852	66.003	55.9322	13.4494	19.83	64.1753	26.9616	38.5101	41.0258	37.4364	32.2414	455.893
ENST00000431708	41.4146	48.1984	31.0923	23.5792	23.2308	32.2238	30.3988	35.1673	41.3109	34.9728	63.9538	49.5136	455.056
ENST00000442637	48.3171	34.4999	37.6381	25.7727	19.5628	14.0463	66.7085	35.1673	33.6089	35.6453	58.4943	43.7562	453.217
ENST00000424377	19.1734	57.8381	32.7288	31.2562	15.2834	31.3976	43.065	55.0955	46.2122	32.2826	66.2936	21.8781	452.504
ENST00000456031	34.5122	39.0661	21.8192	30.7078	17.7288	18.1775	41.3762	56.2678	54.6144	48.4238	65.5136	24.181	452.388
ENST00000424119	23.0081	78.6395	18.0008	27.9661	13.4494	31.3976	46.4426	37.5118	37.81	63.22	50.6951	24.181	452.322
ENST00000440005	50.6179	59.8675	27.274	21.9342	21.3968	42.9651	21.9547	38.6841	42.7113	20.8492	56.1545	47.2106	451.62
ENST00000453176	0.766938	174.529	105.278	13.1605	7.33604	5.78376	29.5544	23.4449	21.0055	20.1766	38.9962	11.5148	451.546
ENST00000526089	34.5122	28.4117	52.9115	40.0299	37.9029	47.0963	37.9985	38.6841	30.8081	39.6806	33.5367	29.9384	451.511
ENST00000442865	52.1518	46.169	30.0014	23.5792	21.3968	42.1388	46.4426	37.5118	32.9087	30.2649	42.1159	46.0591	450.74
ENST00000414074	49.084	32.4705	21.8192	30.7078	6.11337	13.22	48.1314	43.3731	40.6107	33.6277	99.8303	31.0899	450.078
ENST00000527191	55.2195	22.8308	31.6378	38.3848	26.2875	66.1001	43.9094	26.9616	33.6089	28.9198	17.1583	58.7254	449.744
ENST00000414926	41.4146	58.3454	40.3655	11.5154	13.4494	9.91502	32.0876	33.9951	34.309	47.7513	80.3322	46.0591	449.54
ENST00000518973	37.5799	44.1396	26.183	33.4496	11.6154	30.5713	50.6647	37.5118	39.9105	34.9728	69.4132	33.3929	449.405
ENST00000528496	29.1436	50.2278	34.9107	27.9661	7.33604	10.7413	42.2206	57.44	40.6107	51.7866	65.5136	31.0899	448.987
ENST00000512405	39.8808	51.2425	32.1833	43.8684	22.0081	35.5288	36.3097	12.8947	53.214	59.8572	35.0966	26.484	448.568
ENST00000545572	90.4986	35.0073	24.5466	26.8694	9.78139	34.7026	65.8641	32.8229	38.5101	37.663	23.3977	28.787	448.451
ENST00000503048	35.2791	44.6469	32.7288	33.998	18.3401	31.3976	37.9985	46.8898	30.8081	34.9728	59.2742	41.4532	447.787
ENST00000444853	34.5122	61.8969	26.7285	12.6122	9.78139	11.5675	33.7765	44.5453	46.9124	51.7866	77.9924	34.5443	446.656
ENST00000428485	26.8428	44.1396	37.6381	24.6759	14.6721	14.8725	26.1768	63.3012	49.0129	45.0611	77.9924	21.8781	446.263
ENST00000521411	41.4146	39.0661	31.0923	30.1595	14.6721	33.0501	41.3762	44.5453	45.512	33.6277	63.9538	27.6355	446.105
ENST00000533378	56.7534	31.9631	31.6378	38.9332	23.2308	27.2663	56.5756	30.4784	31.5083	30.9375	41.336	44.9076	445.528
ENST00000421767	35.2791	50.7352	28.3649	23.0309	22.6195	22.3088	43.065	45.7176	32.2085	47.0787	54.5947	40.3017	445.305
ENST00000421943	52.9187	33.9926	28.3649	32.3529	29.9555	52.0539	39.6873	41.0286	38.5101	23.5394	38.2163	33.3929	444.013
ENST00000448674	40.6477	35.5146	33.8197	29.6111	26.2875	34.7026	49.8203	29.3061	37.81	49.0964	41.336	35.6958	443.648
ENST00000445225	46.0163	40.5881	46.3657	33.4496	21.3968	29.7451	36.3097	32.8229	49.7131	34.3002	38.2163	34.5443	443.468
ENST00000528090	39.8808	35.5146	30.5468	24.6759	26.8988	32.2238	40.5317	32.8229	40.6107	39.6806	49.1352	50.665	443.187
ENST00000421685	38.3469	21.8161	44.7293	29.0628	38.5142	43.7913	37.1541	35.1673	39.2103	32.2826	38.2163	42.6047	440.896
ENST00000537149	42.1816	46.6763	36.5471	42.7716	28.7328	28.9188	27.8656	30.4784	36.4096	32.2826	45.2356	42.6047	440.705
ENST00000420449	36.0461	45.1543	28.3649	24.6759	17.7288	31.3976	44.7538	38.6841	35.7094	47.0787	58.4943	32.2414	440.329
ENST00000444229	35.2791	49.7204	20.7282	24.1276	10.3927	9.91502	37.9985	53.9233	33.6089	47.0787	99.0504	18.4236	440.247
ENST00000446912	31.4444	52.2572	18.0008	27.9661	12.2267	23.9613	34.6209	43.3731	29.4077	46.4062	92.811	27.6355	440.111
ENST00000445240	49.8509	38.0514	45.8203	40.0299	40.3482	38.0076	20.2659	31.6506	25.2066	48.4238	28.8572	33.3929	439.905
ENST00000510655	28.3767	33.4852	50.1841	44.4167	34.8462	40.4863	37.1541	38.6841	30.1079	31.61	31.9769	36.8473	438.176
ENST00000441539	22.2412	31.4558	39.2745	32.9013	38.5142	28.0926	35.4653	55.0955	58.8155	20.8492	45.2356	29.9384	437.879
ENST00000504555	36.813	38.0514	37.0926	26.8694	25.0648	33.0501	42.2206	53.9233	38.5101	27.5747	38.2163	40.3017	437.688
ENST00000420902	41.4146	105.022	6.54575	24.6759	8.55871	6.61001	61.642	44.5453	14.0037	36.3179	72.5329	14.9692	436.838
ENST00000419796	24.542	42.1102	40.3655	32.3529	15.8948	29.7451	36.3097	35.1673	29.4077	53.1317	67.0735	29.9384	436.039
ENST00000449175	30.6775	41.0955	36.0016	21.9342	17.1174	17.3513	71.775	32.8229	35.7094	38.3355	63.1739	29.9384	435.933
ENST00000453128	36.813	52.7646	36.0016	24.1276	11.0041	17.3513	54.0423	28.1339	30.1079	63.22	56.9345	25.3325	435.833
ENST00000442994	28.3767	52.7646	28.3649	30.7078	26.2875	18.1775	34.6209	59.7845	28.7076	39.6806	67.0735	20.7266	435.273
ENST00000437593	54.4526	18.2647	24.5466	25.7727	17.1174	35.5288	31.2432	39.8563	46.9124	39.6806	54.5947	47.2106	435.181
ENST00000418215	49.8509	37.0367	44.7293	32.9013	13.4494	18.1775	59.9532	33.9951	35.0092	37.663	56.9345	14.9692	434.669
ENST00000403371	14.5718	23.3382	34.9107	55.3838	42.1822	42.1388	21.9547	41.0286	28.0074	49.7689	23.3977	57.5739	434.257
ENST00000505408	30.6775	40.5881	22.3647	29.6111	11.6154	16.525	24.4879	49.2343	43.4114	45.0611	80.3322	40.3017	434.21
ENST00000442326	16.8726	33.4852	37.6381	56.4805	46.4616	46.2701	36.3097	42.2008	40.6107	20.1766	41.336	16.1207	433.963
ENST00000511327	27.6098	60.3748	32.7288	30.7078	16.5061	28.0926	27.0212	64.4735	39.9105	36.3179	44.4557	24.181	432.38
ENST00000333487	50.6179	32.9778	31.0923	33.998	19.5628	44.6176	31.2432	42.2008	32.2085	25.557	47.5754	40.3017	431.953
ENST00000423455	23.7751	47.691	22.9101	44.9651	38.5142	54.5326	45.5982	26.9616	39.2103	30.2649	35.0966	21.8781	431.398
ENST00000510907	33.7453	43.6322	22.3647	29.0628	16.5061	25.6138	42.2206	44.5453	39.2103	34.9728	71.753	27.6355	431.262
ENST00000420707	40.6477	62.9116	33.8197	19.1924	12.8381	15.6988	26.1768	42.2008	32.9087	36.3179	77.9924	29.9384	430.643
ENST00000522244	35.2791	46.6763	26.183	25.2243	12.8381	20.6563	38.8429	39.8563	43.4114	40.3532	66.2936	34.5443	430.159
ENST00000533954	39.1138	32.9778	33.2742	32.3529	33.0122	38.0076	27.8656	46.8898	21.0055	46.4062	44.4557	34.5443	429.906
ENST00000445976	23.0081	29.4264	18.5463	15.9023	27.5101	14.0463	25.3323	79.7127	17.5046	31.61	130.247	16.1207	428.967
ENST00000533009	40.6477	21.8161	44.7293	36.1914	29.9555	36.3551	32.0876	33.9951	39.9105	24.2119	48.3553	40.3017	428.557
ENST00000525337	49.084	35.5146	28.9104	25.2243	12.2267	50.4014	45.5982	35.1673	37.81	41.0258	22.6178	44.9076	428.488
ENST00000449923	22.2412	68.4925	20.7282	29.0628	17.1174	18.1775	28.71	50.4065	36.4096	39.0081	72.5329	25.3325	428.219
ENST00000419165	24.542	50.7352	28.3649	24.1276	11.6154	20.6563	35.4653	39.8563	32.9087	36.3179	94.3708	28.787	427.747
ENST00000414053	52.1518	25.3676	52.366	42.2233	21.3968	33.8763	36.3097	24.6171	48.3127	41.6983	15.5985	33.3929	427.311
ENST00000434351	49.8509	33.4852	32.7288	31.8046	13.4494	40.4863	48.9759	25.7894	33.6089	43.0434	34.3167	39.1503	426.69
ENST00000444210	54.4526	23.3382	30.5468	30.1595	17.7288	46.2701	38.8429	36.3396	51.8137	22.1943	34.3167	40.3017	426.305
ENST00000452254	37.5799	36.5293	30.5468	32.3529	15.8948	21.4825	32.0876	46.8898	39.9105	39.6806	66.2936	26.484	425.732
ENST00000448834	43.7154	36.022	22.9101	31.8046	17.1174	13.22	49.8203	33.9951	56.7149	31.61	53.8148	34.5443	425.289
ENST00000437753	40.6477	35.5146	27.8194	32.3529	17.1174	23.9613	42.2206	49.2343	39.9105	24.2119	67.0735	24.181	424.245
ENST00000413606	39.1138	41.6028	39.82	31.8046	17.7288	14.8725	49.8203	46.8898	35.7094	30.2649	48.3553	27.6355	423.618
ENST00000498630	19.1734	55.8087	31.6378	18.0957	17.7288	11.5675	29.5544	38.6841	35.7094	57.167	77.9924	29.9384	423.058
ENST00000514506	48.3171	25.8749	43.6383	37.8365	28.7328	51.2276	24.4879	26.9616	42.7113	29.5923	31.197	31.0899	421.667
ENST00000503619	30.6775	32.4705	21.2737	33.4496	30.5668	39.6601	38.8429	32.8229	39.2103	34.3002	52.2549	35.6958	421.225
ENST00000414992	36.813	46.169	25.6375	22.4825	17.1174	23.9613	30.3988	32.8229	34.309	38.3355	69.4132	43.7562	421.216
ENST00000455438	22.2412	40.0808	24.0011	40.0299	28.1215	41.3126	30.3988	25.7894	42.0111	24.2119	54.5947	48.3621	421.155
ENST00000526897	33.7453	41.0955	26.183	28.5144	20.7854	30.5713	57.42	41.0286	29.4077	31.61	41.336	39.1503	420.847
ENST00000436225	3.83469	32.4705	78.0035	29.0628	42.1822	49.5751	21.1103	42.2008	25.2066	34.9728	23.3977	37.9988	420.016
ENST00000444112	29.1436	26.8896	32.7288	41.1266	26.8988	46.2701	45.5982	32.8229	36.4096	41.0258	25.7375	33.3929	418.044
ENST00000426549	22.2412	44.1396	44.1838	31.2562	37.9029	39.6601	38.8429	30.4784	34.309	30.9375	39.7761	24.181	417.909
ENST00000424435	59.8211	33.4852	20.7282	21.3858	17.1174	33.0501	39.6873	31.6506	33.6089	46.4062	45.2356	35.6958	417.872
ENST00000454429	24.542	31.9631	27.274	30.1595	42.1822	34.7026	18.577	57.44	51.8137	18.1589	50.6951	29.9384	417.447
ENST00000526045	35.2791	20.8014	43.0929	52.642	33.6235	31.3976	54.8867	16.4114	28.0074	42.3709	21.8379	36.8473	417.198
ENST00000343987	41.4146	36.022	26.7285	46.0618	39.7369	50.4014	44.7538	16.4114	31.5083	28.9198	34.3167	20.7266	417.002
ENST00000500224	32.9783	36.022	39.2745	32.9013	22.0081	19.83	32.932	32.8229	41.3109	41.6983	59.2742	25.3325	416.385
ENST00000505668	35.2791	49.7204	37.0926	25.2243	8.55871	20.6563	31.2432	39.8563	36.4096	47.0787	68.6333	16.1207	415.873
ENST00000498905	28.3767	38.5587	31.6378	26.321	23.2308	37.1813	35.4653	42.2008	33.6089	44.3885	46.0155	28.787	415.772
ENST00000433465	52.1518	19.7867	39.82	45.5134	31.7895	23.9613	50.6647	32.8229	35.7094	26.2296	32.7568	24.181	415.387
ENST00000439412	151.854	35.0073	39.82	20.8375	7.33604	35.5288	10.9773	12.8947	26.607	15.4687	24.9576	33.3929	414.681
ENST00000420595	17.6396	20.8014	34.3652	15.9023	32.4008	95.0189	6.75529	24.6171	66.5175	16.8138	20.278	63.3313	414.441
ENST00000453459	27.6098	57.8381	18.5463	23.5792	15.8948	19.0038	36.3097	36.3396	32.2085	48.4238	73.3129	25.3325	414.399
ENST00000505364	62.8889	37.0367	27.8194	18.0957	7.33604	19.83	34.6209	43.3731	46.2122	35.6453	58.4943	23.0296	414.382
ENST00000415252	19.1734	45.1543	20.7282	19.7408	11.6154	14.0463	37.1541	65.6457	35.0092	39.6806	83.4519	21.8781	413.278
ENST00000528520	36.813	59.8675	27.274	16.999	13.4494	19.83	43.065	38.6841	38.5101	32.2826	57.7144	28.787	413.276
ENST00000451556	39.1138	60.8822	20.1827	12.0638	3.66802	21.4825	23.6435	44.5453	44.1116	39.6806	71.753	31.0899	412.217
ENST00000422013	61.355	32.4705	36.0016	24.6759	16.5061	29.7451	22.7991	38.6841	32.2085	23.5394	42.1159	51.8165	411.918
ENST00000521953	19.1734	38.0514	37.0926	42.7716	50.1296	40.4863	20.2659	11.7224	39.9105	47.0787	20.278	44.9076	411.868
ENST00000422966	47.5501	30.4411	24.5466	32.3529	23.2308	26.4401	29.5544	33.9951	35.0092	55.1494	53.8148	19.5751	411.66
ENST00000431955	18.4065	51.7499	37.6381	27.9661	44.0162	16.525	21.1103	59.7845	29.4077	29.5923	50.6951	24.181	411.073
ENST00000455336	22.2412	41.0955	25.092	29.0628	21.3968	18.1775	46.4426	48.062	42.0111	30.9375	57.7144	28.787	411.02
ENST00000422117	33.7453	43.6322	26.183	26.321	12.8381	15.6988	42.2206	44.5453	37.81	34.9728	77.9924	14.9692	410.929
ENST00000512269	23.7751	25.8749	36.5471	38.3848	45.8502	39.6601	37.9985	36.3396	34.309	21.5217	40.5561	29.9384	410.756
ENST00000459965	44.4824	36.022	25.6375	24.6759	33.6235	44.6176	32.0876	21.1004	40.6107	32.9551	44.4557	29.9384	410.207
ENST00000425137	29.9106	41.6028	29.4559	29.6111	23.2308	19.0038	34.6209	53.9233	27.3072	51.1141	46.0155	24.181	409.977
ENST00000416498	49.8509	17.25	28.3649	38.3848	29.9555	28.0926	55.7311	36.3396	19.6052	35.6453	56.9345	12.6663	408.821
ENST00000425799	32.2114	34.4999	41.4564	38.3848	23.2308	37.1813	33.7765	18.7559	26.607	32.9551	61.614	27.6355	408.309
ENST00000419542	36.813	40.5881	33.2742	36.7397	25.0648	49.5751	34.6209	30.4784	18.905	45.0611	35.0966	21.8781	408.095
ENST00000523840	28.3767	49.2131	27.8194	25.2243	22.0081	28.0926	44.7538	26.9616	31.5083	46.4062	54.5947	23.0296	407.988
ENST00000500025	25.3089	28.919	46.3657	47.7068	55.6316	31.3976	10.1329	32.8229	14.7039	29.5923	26.5174	57.5739	406.673
ENST00000454922	44.4824	40.5881	12.546	27.9661	11.0041	22.3088	49.8203	56.2678	40.6107	30.2649	42.8958	27.6355	406.39
ENST00000509808	42.1816	25.3676	27.274	23.0309	19.5628	47.0963	47.287	22.2727	39.9105	37.663	40.5561	33.3929	405.595
ENST00000448835	32.2114	58.3454	41.4564	18.0957	25.6761	10.7413	29.5544	53.9233	18.2048	28.2472	74.0928	14.9692	405.518
ENST00000434868	24.542	44.6469	25.092	15.9023	18.9514	18.1775	33.7765	56.2678	41.3109	24.8845	64.7337	36.8473	405.133
ENST00000472323	29.1436	54.2866	33.2742	22.4825	9.17005	12.3938	37.9985	23.4449	42.0111	51.7866	67.0735	21.8781	404.943
ENST00000532473	85.897	24.8602	38.729	31.2562	29.3442	33.8763	25.3323	32.8229	20.3054	30.9375	21.8379	28.787	403.986
ENST00000414418	33.7453	52.7646	26.7285	29.6111	12.2267	23.9613	32.0876	43.3731	25.9068	42.3709	59.2742	21.8781	403.928
ENST00000432859	44.4824	37.0367	31.0923	27.4177	20.1741	36.3551	28.71	15.2392	49.0129	41.0258	27.2973	46.0591	403.903
ENST00000436124	33.7453	54.2866	31.0923	40.0299	22.6195	26.4401	27.8656	28.1339	35.0092	29.5923	43.6758	31.0899	403.58
ENST00000533886	66.7236	25.3676	29.4559	27.4177	22.0081	23.135	36.3097	35.1673	29.4077	22.1943	46.0155	40.3017	403.504
ENST00000530249	32.2114	53.2719	24.0011	18.6441	14.0607	21.4825	57.42	35.1673	38.5101	34.9728	43.6758	29.9384	403.356
ENST00000443696	80.5285	53.7793	20.7282	20.2891	3.66802	7.43627	41.3762	28.1339	29.4077	18.8315	88.9114	9.21182	402.302
ENST00000503589	47.5501	44.1396	30.0014	20.8375	25.0648	29.7451	43.9094	33.9951	22.4059	33.6277	44.4557	26.484	402.216
ENST00000459855	38.3469	46.169	30.0014	30.1595	23.8421	27.2663	32.0876	35.1673	35.0092	29.5923	49.1352	25.3325	402.109
ENST00000455866	76.6938	27.9043	22.9101	20.8375	14.0607	36.3551	38.8429	25.7894	42.0111	33.6277	28.0773	34.5443	401.654
ENST00000490324	37.5799	13.6985	45.2748	36.1914	37.2915	38.8338	32.932	36.3396	34.309	32.2826	18.7182	37.9988	401.45
ENST00000416959	39.8808	37.544	16.9099	21.9342	18.3401	26.4401	45.5982	38.6841	25.2066	40.3532	55.3746	33.3929	399.659
ENST00000415917	29.1436	30.9484	20.1827	26.8694	13.4494	30.5713	52.3535	37.5118	45.512	29.5923	54.5947	28.787	399.516
ENST00000508851	59.0542	36.022	14.1825	34.5463	28.1215	32.2238	38.8429	29.3061	22.4059	34.3002	44.4557	23.0296	396.491
ENST00000452377	26.8428	37.544	27.8194	30.1595	25.6761	23.135	40.5317	30.4784	33.6089	51.7866	45.2356	23.0296	395.848
ENST00000533311	29.9106	40.0808	26.7285	17.5473	14.0607	20.6563	47.287	36.3396	33.6089	33.6277	70.1932	25.3325	395.373
ENST00000506292	27.6098	64.941	24.5466	15.9023	14.6721	18.1775	28.71	57.44	22.4059	26.2296	81.892	12.6663	395.193
ENST00000418025	32.9783	25.8749	27.8194	21.9342	43.4049	37.1813	18.577	44.5453	51.1135	22.1943	41.336	27.6355	394.595
ENST00000411846	43.7154	44.1396	15.2734	13.7089	10.3927	35.5288	20.2659	28.1339	76.3201	26.2296	41.336	39.1503	394.195
ENST00000500016	34.5122	56.316	33.8197	24.1276	12.8381	11.5675	32.0876	57.44	33.6089	20.8492	61.614	14.9692	393.75
ENST00000488720	46.7832	28.4117	40.911	42.2233	28.1215	31.3976	25.3323	39.8563	29.4077	16.1413	40.5561	24.181	393.323
ENST00000438553	23.0081	29.4264	45.2748	19.7408	23.2308	26.4401	38.8429	38.6841	37.81	26.9021	56.1545	27.6355	393.15
ENST00000445839	31.4444	48.1984	41.4564	36.7397	10.3927	22.3088	22.7991	32.8229	44.1116	34.3002	47.5754	20.7266	392.876
ENST00000542620	39.1138	28.919	21.2737	26.321	12.8381	29.7451	38.8429	44.5453	30.8081	39.6806	41.336	39.1503	392.574
ENST00000447550	16.8726	41.6028	22.9101	35.0947	18.3401	21.4825	27.0212	22.2727	38.5101	47.0787	65.5136	35.6958	392.395
ENST00000510452	78.9946	58.8528	40.3655	23.5792	16.5061	9.08877	30.3988	29.3061	26.607	19.504	33.5367	25.3325	392.072
ENST00000432967	30.6775	37.0367	34.3652	30.1595	14.6721	32.2238	38.8429	32.8229	35.7094	26.9021	46.0155	32.2414	391.669
ENST00000449346	23.7751	67.9851	20.1827	23.5792	10.3927	19.0038	38.8429	35.1673	28.0074	40.3532	60.8341	23.0296	391.153
ENST00000423667	24.542	26.8896	24.0011	35.0947	31.1782	58.6639	21.1103	35.1673	37.1098	16.8138	39.7761	40.3017	390.649
ENST00000513329	30.6775	31.4558	28.9104	19.1924	28.7328	38.0076	43.065	44.5453	21.7057	30.2649	31.197	42.6047	390.359
ENST00000441955	34.5122	23.8455	44.1838	32.9013	33.0122	57.8376	20.2659	26.9616	31.5083	36.9904	22.6178	25.3325	389.969
ENST00000538920	39.8808	43.6322	33.8197	20.8375	12.8381	23.9613	22.7991	33.9951	48.3127	40.3532	47.5754	21.8781	389.883
ENST00000436779	72.8591	31.4558	32.7288	24.6759	17.7288	18.1775	37.9985	32.8229	28.7076	29.5923	29.6371	33.3929	389.777
ENST00000452900	45.2493	29.9337	28.3649	28.5144	21.3968	21.4825	46.4426	35.1673	35.0092	28.2472	46.7954	23.0296	389.633
ENST00000507251	37.5799	22.8308	35.4562	28.5144	34.2349	23.135	41.3762	51.5788	25.2066	43.716	37.4364	8.06035	389.125
ENST00000527978	29.1436	26.3823	25.6375	31.8046	9.78139	38.8338	31.2432	37.5118	32.2085	34.3002	55.3746	36.8473	389.069
ENST00000453525	42.1816	40.0808	27.274	29.0628	12.2267	31.3976	44.7538	30.4784	29.4077	50.4415	38.2163	12.6663	388.187
ENST00000438051	31.4444	39.0661	34.9107	41.6749	58.077	36.3551	32.0876	11.7224	22.4059	34.3002	24.1776	21.8781	388.1
ENST00000529875	13.8049	40.0808	20.7282	50.4486	45.2389	26.4401	36.3097	22.2727	37.81	36.9904	18.7182	39.1503	387.993
ENST00000453347	26.8428	44.1396	20.1827	21.9342	17.7288	27.2663	43.065	31.6506	42.0111	34.9728	51.475	26.484	387.753
ENST00000519568	29.9106	30.4411	30.5468	33.4496	36.6802	26.4401	30.3988	48.062	25.2066	27.5747	38.9962	29.9384	387.645
ENST00000500527	44.4824	37.0367	25.092	23.0309	9.17005	32.2238	43.9094	25.7894	33.6089	26.9021	56.1545	29.9384	387.339
ENST00000525758	26.8428	48.1984	36.0016	28.5144	23.8421	25.6138	34.6209	36.3396	32.9087	29.5923	35.8765	28.787	387.138
ENST00000511703	13.8049	31.9631	27.274	46.0618	53.1863	31.3976	29.5544	39.8563	16.1042	36.9904	32.7568	27.6355	386.585
ENST00000412772	26.0759	41.6028	23.4556	34.5463	19.5628	59.4901	19.4215	17.5837	35.0092	42.3709	13.2587	54.1195	386.497
ENST00000454737	48.3171	29.9337	32.7288	24.6759	22.0081	21.4825	27.8656	29.3061	44.8118	31.61	46.0155	27.6355	386.391
ENST00000498032	44.4824	18.772	40.3655	39.4815	43.4049	51.2276	27.0212	22.2727	32.9087	19.504	28.0773	18.4236	385.941
ENST00000506519	20.7073	36.5293	41.4564	33.998	34.8462	20.6563	28.71	30.4784	29.4077	24.2119	63.1739	20.7266	384.902
ENST00000440100	32.2114	28.4117	33.8197	31.2562	19.5628	38.0076	37.1541	28.1339	33.6089	23.5394	42.1159	36.8473	384.669
ENST00000415088	17.6396	56.8234	36.5471	32.3529	7.94738	8.26252	37.1541	42.2008	26.607	51.7866	47.5754	19.5751	384.472
ENST00000507442	34.5122	36.022	31.0923	20.8375	27.5101	22.3088	35.4653	30.4784	36.4096	24.2119	47.5754	37.9988	384.422
ENST00000454113	34.5122	53.2719	21.8192	16.4506	15.8948	27.2663	9.28852	33.9951	36.4096	34.3002	58.4943	42.6047	384.307
ENST00000424915	24.542	25.8749	42.0019	38.9332	20.1741	21.4825	37.9985	36.3396	47.6125	27.5747	38.9962	21.8781	383.408
ENST00000502101	41.4146	25.8749	27.8194	29.0628	18.3401	26.4401	22.7991	36.3396	37.1098	21.5217	65.5136	31.0899	383.326
ENST00000428660	23.0081	32.4705	23.4556	26.8694	19.5628	29.7451	33.7765	33.9951	35.7094	28.9198	50.6951	44.9076	383.115
ENST00000433036	42.1816	20.8014	44.1838	35.0947	34.2349	25.6138	21.9547	29.3061	36.4096	25.557	24.9576	42.6047	382.9
ENST00000533814	39.8808	14.2058	45.8203	13.1605	40.3482	55.3589	28.71	29.3061	44.1116	28.2472	17.1583	26.484	382.792
ENST00000502243	59.8211	31.9631	21.8192	36.1914	16.5061	32.2238	33.7765	22.2727	38.5101	21.5217	28.8572	39.1503	382.613
ENST00000433673	44.4824	26.3823	27.274	38.9332	30.5668	23.9613	30.3988	31.6506	35.0092	43.0434	33.5367	17.2722	382.511
ENST00000376609	40.6477	28.919	24.0011	20.2891	22.6195	19.0038	29.5544	26.9616	37.1098	26.9021	64.7337	41.4532	382.195
ENST00000537366	41.4146	30.4411	37.6381	26.8694	25.0648	26.4401	32.932	26.9616	28.7076	41.0258	33.5367	31.0899	382.122
ENST00000522228	14.5718	18.772	58.9118	29.6111	18.3401	22.3088	36.3097	53.9233	25.9068	36.3179	42.8958	24.181	382.05
ENST00000521034	19.1734	35.0073	32.1833	25.7727	14.0607	22.3088	24.4879	35.1673	44.8118	50.4415	51.475	26.484	381.374
ENST00000504175	32.9783	46.6763	28.3649	19.1924	5.50203	14.8725	32.932	48.062	39.9105	32.2826	46.7954	32.2414	379.811
ENST00000425894	32.2114	44.1396	20.1827	22.4825	17.7288	23.135	23.6435	38.6841	30.1079	38.3355	55.3746	33.3929	379.419
ENST00000537019	31.4444	31.9631	18.0008	30.7078	28.7328	8.26252	32.0876	60.9567	26.607	17.4864	46.7954	46.0591	379.104
ENST00000518535	32.2114	40.0808	13.637	20.8375	11.0041	10.7413	30.3988	42.2008	38.5101	32.9551	75.6526	29.9384	378.168
ENST00000501009	46.7832	17.7573	34.9107	29.0628	18.9514	31.3976	31.2432	30.4784	29.4077	34.3002	31.197	42.6047	378.094
ENST00000506480	30.6775	41.6028	15.8189	26.321	14.0607	19.0038	40.5317	31.6506	26.607	39.6806	63.9538	27.6355	377.544
ENST00000511194	32.9783	39.5734	21.8192	18.0957	7.94738	33.0501	27.0212	31.6506	44.1116	45.7336	54.5947	20.7266	377.302
ENST00000499173	62.8889	22.3235	23.4556	21.9342	21.3968	38.8338	32.932	38.6841	31.5083	22.1943	35.0966	25.3325	376.581
ENST00000440609	29.1436	43.1249	20.7282	12.6122	18.3401	28.9188	35.4653	31.6506	46.9124	33.6277	51.475	24.181	376.18
ENST00000435434	9.20325	50.7352	36.0016	30.7078	28.7328	38.8338	27.0212	19.9282	42.7113	49.0964	10.9189	32.2414	376.132
ENST00000525097	35.2791	42.6175	25.092	26.8694	15.8948	21.4825	26.1768	37.5118	35.7094	36.3179	52.2549	20.7266	375.933
ENST00000428766	78.9946	29.9337	18.0008	13.1605	16.5061	28.0926	51.5091	23.4449	35.0092	20.8492	40.5561	19.5751	375.632
ENST00000428289	33.7453	23.3382	27.8194	27.4177	28.7328	60.3164	31.2432	19.9282	37.81	24.2119	24.1776	36.8473	375.588
ENST00000500917	59.0542	24.3529	30.5468	14.8056	29.3442	23.9613	33.7765	38.6841	43.4114	12.106	34.3167	31.0899	375.449
ENST00000456363	26.0759	42.1102	25.092	31.8046	10.3927	9.91502	48.9759	48.062	22.4059	29.5923	64.7337	16.1207	375.281
ENST00000521815	49.084	39.0661	21.2737	19.1924	14.6721	19.83	44.7538	32.8229	27.3072	30.2649	63.1739	13.8177	375.259
ENST00000447344	44.4824	30.4411	30.0014	18.0957	22.6195	26.4401	37.9985	39.8563	30.8081	14.1236	56.1545	23.0296	374.051
ENST00000439041	31.4444	24.8602	40.3655	22.4825	18.9514	49.5751	34.6209	29.3061	32.9087	25.557	35.0966	28.787	373.955
ENST00000448318	32.2114	46.6763	19.6373	25.7727	21.3968	26.4401	32.0876	28.1339	30.1079	28.9198	39.7761	42.6047	373.765
ENST00000414656	43.7154	26.3823	23.4556	23.5792	25.0648	25.6138	28.71	35.1673	19.6052	26.2296	47.5754	48.3621	373.461
ENST00000366181	30.6775	31.4558	18.5463	20.8375	18.9514	23.9613	42.2206	32.8229	39.2103	38.3355	46.0155	29.9384	372.973
ENST00000442584	43.7154	32.9778	24.5466	29.0628	16.5061	17.3513	49.8203	24.6171	36.4096	28.2472	54.5947	14.9692	372.818
ENST00000536540	36.0461	18.772	33.8197	41.1266	27.5101	37.1813	30.3988	22.2727	33.6089	34.3002	20.278	36.8473	372.162
ENST00000456035	72.8591	30.4411	28.9104	29.0628	12.2267	28.0926	56.5756	21.1004	19.6052	20.1766	36.6564	16.1207	371.828
ENST00000437833	51.3848	31.4558	24.0011	18.0957	12.2267	27.2663	29.5544	35.1673	34.309	24.2119	46.0155	37.9988	371.687
ENST00000535449	33.7453	33.9926	21.2737	25.2243	12.2267	28.0926	30.3988	25.7894	35.7094	36.9904	57.7144	29.9384	371.096
ENST00000520562	35.2791	27.397	41.4564	23.5792	18.3401	13.22	24.4879	41.0286	39.2103	36.3179	52.2549	18.4236	370.995
ENST00000412563	28.3767	41.6028	31.0923	25.7727	11.0041	14.8725	30.3988	22.2727	37.1098	36.9904	67.0735	24.181	370.747
ENST00000423687	28.3767	49.2131	21.8192	15.3539	10.3927	28.0926	23.6435	52.751	39.9105	30.9375	41.336	27.6355	369.462
ENST00000441659	11.5041	45.6616	19.6373	31.8046	4.89069	7.43627	37.9985	45.7176	19.6052	51.7866	74.8727	18.4236	369.339
ENST00000515243	26.8428	46.6763	21.8192	14.8056	12.8381	16.525	45.5982	38.6841	23.8063	54.4768	54.5947	12.6663	369.333
ENST00000507924	31.4444	51.2425	34.9107	35.0947	11.6154	28.9188	28.71	26.9616	29.4077	34.3002	35.0966	19.5751	367.278
ENST00000430643	25.3089	31.9631	28.3649	30.7078	25.0648	38.8338	37.1541	28.1339	42.0111	26.9021	29.6371	23.0296	367.111
ENST00000539897	26.0759	18.772	24.0011	38.3848	27.5101	31.3976	40.5317	42.2008	35.7094	25.557	21.058	35.6958	366.894
ENST00000528132	28.3767	30.4411	20.1827	18.0957	12.8381	14.8725	48.1314	35.1673	28.7076	32.2826	67.0735	29.9384	366.108
ENST00000433945	17.6396	31.9631	13.0915	24.1276	18.3401	17.3513	30.3988	41.0286	39.2103	29.5923	70.1932	32.2414	365.178
ENST00000511497	26.0759	40.0808	23.4556	16.4506	17.1174	15.6988	29.5544	32.8229	42.7113	32.2826	70.1932	17.2722	363.716
ENST00000520524	13.0379	21.8161	10.9096	12.6122	12.2267	38.0076	18.577	32.8229	77.7205	9.41575	60.0542	56.4224	363.623
ENST00000452622	3.83469	19.7867	15.2734	21.9342	35.4575	90.0614	13.5106	39.8563	34.309	14.7962	14.8186	59.8769	363.515
ENST00000431293	31.4444	27.397	37.6381	44.9651	27.5101	29.7451	21.9547	26.9616	30.1079	32.9551	28.0773	24.181	362.937
ENST00000400385	67.4905	22.3235	27.8194	29.0628	17.1174	22.3088	51.5091	26.9616	20.3054	18.8315	34.3167	24.181	362.228
ENST00000509012	21.4743	34.4999	22.3647	20.2891	17.1174	21.4825	22.7991	37.5118	28.7076	34.3002	66.2936	34.5443	361.385
ENST00000540200	27.6098	30.4411	26.7285	31.2562	28.7328	42.1388	26.1768	21.1004	29.4077	31.61	21.058	44.9076	361.168
ENST00000514010	29.9106	38.5587	33.8197	47.1585	43.4049	30.5713	26.1768	8.20571	30.8081	28.9198	20.278	23.0296	360.842
ENST00000500169	22.2412	36.5293	26.7285	20.2891	16.5061	19.0038	23.6435	29.3061	44.1116	35.6453	69.4132	17.2722	360.69
ENST00000485974	44.4824	20.8014	28.3649	36.1914	18.3401	33.0501	29.5544	31.6506	39.9105	22.8668	31.197	24.181	360.591
ENST00000417559	49.8509	20.8014	32.7288	20.2891	18.3401	11.5675	34.6209	33.9951	30.8081	39.0081	49.9151	18.4236	360.349
ENST00000533146	24.542	28.919	34.9107	31.8046	32.4008	23.135	19.4215	18.7559	48.3127	19.504	33.5367	44.9076	360.151
ENST00000439024	40.6477	26.8896	24.5466	26.8694	24.4535	34.7026	43.9094	21.1004	21.7057	20.1766	39.7761	34.5443	359.322
ENST00000416578	32.9783	23.3382	29.4559	30.7078	39.7369	25.6138	24.4879	32.8229	37.81	27.5747	25.7375	28.787	359.051
ENST00000522815	46.7832	26.3823	42.0019	21.9342	14.0607	24.7876	27.8656	30.4784	21.7057	25.557	26.5174	50.665	358.739
ENST00000445617	35.2791	37.544	23.4556	21.3858	8.55871	16.525	19.4215	37.5118	30.8081	28.9198	78.7723	19.5751	357.757
ENST00000508884	32.2114	29.4264	31.0923	21.9342	15.2834	25.6138	35.4653	38.6841	37.1098	28.2472	42.8958	19.5751	357.539
ENST00000501965	24.542	25.3676	28.9104	22.4825	20.1741	33.8763	28.71	41.0286	36.4096	32.2826	40.5561	23.0296	357.369
ENST00000501504	37.5799	25.8749	18.5463	13.1605	22.6195	57.8376	27.0212	24.6171	26.607	38.3355	28.0773	36.8473	357.124
ENST00000295112	35.2791	25.3676	41.4564	24.1276	18.9514	38.0076	23.6435	18.7559	42.7113	32.2826	24.1776	32.2414	357.002
ENST00000414383	29.9106	23.8455	33.8197	26.8694	28.1215	22.3088	21.1103	45.7176	27.3072	21.5217	49.9151	26.484	356.931
ENST00000415195	32.2114	21.3088	22.3647	31.8046	26.8988	52.0539	18.577	29.3061	35.7094	35.6453	11.6989	39.1503	356.729
ENST00000513082	16.1057	40.0808	21.2737	27.9661	6.7247	12.3938	42.2206	31.6506	30.1079	42.3709	69.4132	16.1207	356.429
ENST00000446768	22.2412	45.6616	28.9104	26.321	11.6154	13.22	23.6435	33.9951	30.1079	35.6453	56.9345	27.6355	355.931
ENST00000506926	39.8808	45.6616	21.2737	16.4506	11.0041	27.2663	32.0876	37.5118	21.7057	38.3355	46.0155	18.4236	355.617
ENST00000412652	32.2114	32.4705	20.7282	22.4825	14.6721	20.6563	30.3988	41.0286	33.6089	31.61	42.1159	33.3929	355.376
ENST00000456353	26.8428	62.4042	19.0918	17.5473	7.33604	15.6988	24.4879	39.8563	30.1079	20.1766	67.8534	21.8781	353.281
ENST00000462176	32.2114	45.6616	28.3649	19.7408	10.3927	18.1775	27.0212	35.1673	25.9068	37.663	49.9151	23.0296	353.252
ENST00000414795	23.7751	48.7057	47.4567	19.1924	12.2267	32.2238	10.1329	24.6171	46.2122	23.5394	30.417	34.5443	353.043
ENST00000433572	27.6098	50.2278	39.82	20.2891	18.9514	15.6988	27.0212	39.8563	20.3054	39.0081	26.5174	27.6355	352.941
ENST00000493038	27.6098	38.0514	23.4556	13.7089	17.1174	19.83	15.1994	56.2678	47.6125	27.5747	47.5754	18.4236	352.426
ENST00000511616	26.0759	26.3823	19.0918	23.5792	18.9514	23.135	36.3097	25.7894	22.4059	34.9728	55.3746	40.3017	352.37
ENST00000506562	22.2412	50.7352	21.8192	20.2891	5.50203	4.95751	44.7538	41.0286	36.4096	37.663	57.7144	9.21182	352.325
ENST00000434829	9.97019	20.8014	22.3647	27.4177	36.6802	50.4014	30.3988	51.5788	46.2122	16.1413	13.2587	26.484	351.709
ENST00000478814	19.9404	34.4999	17.4553	9.87038	17.1174	22.3088	19.4215	38.6841	32.2085	51.7866	59.2742	28.787	351.354
ENST00000527426	29.1436	18.2647	28.3649	30.7078	25.6761	38.0076	28.71	21.1004	33.6089	26.9021	33.5367	36.8473	350.87
ENST00000533203	23.7751	19.7867	18.0008	24.1276	8.55871	16.525	47.287	37.5118	40.6107	37.663	53.8148	23.0296	350.691
ENST00000511921	42.1816	36.5293	36.0016	42.2233	30.5668	26.4401	35.4653	12.8947	14.7039	41.0258	9.35909	23.0296	350.421
ENST00000542875	20.7073	7.61027	44.1838	33.998	17.7288	24.7876	67.5529	17.5837	32.2085	34.9728	31.197	17.2722	349.803
ENST00000420156	29.1436	35.5146	35.4562	27.4177	21.3968	15.6988	32.0876	25.7894	29.4077	34.9728	39.7761	23.0296	349.691
ENST00000429798	8.43631	14.2058	39.2745	69.641	27.5101	33.0501	70.0861	11.7224	22.4059	34.9728	12.4788	5.75739	349.541
ENST00000457975	29.9106	24.3529	17.4553	16.999	12.8381	19.0038	33.7765	31.6506	32.2085	43.0434	46.7954	41.4532	349.487
ENST00000433152	26.0759	30.9484	21.2737	36.1914	9.17005	17.3513	48.1314	28.1339	28.7076	43.716	31.9769	27.6355	349.312
ENST00000326734	13.0379	29.4264	34.9107	16.999	9.78139	31.3976	34.6209	30.4784	46.2122	24.2119	42.1159	35.6958	348.888
ENST00000541092	24.542	55.3013	24.5466	24.1276	18.3401	34.7026	31.2432	17.5837	37.81	27.5747	34.3167	18.4236	348.512
ENST00000501618	32.2114	24.8602	24.0011	26.321	25.0648	19.83	16.8882	37.5118	36.4096	22.8668	42.1159	39.1503	347.231
ENST00000430912	36.0461	23.3382	24.0011	21.9342	19.5628	42.9651	34.6209	26.9616	28.7076	24.8845	27.2973	36.8473	347.167
ENST00000433997	34.5122	23.8455	32.1833	27.9661	27.5101	31.3976	16.8882	29.3061	45.512	18.8315	38.9962	19.5751	346.524
ENST00000443012	23.7751	52.7646	34.3652	25.7727	14.0607	19.0038	17.7326	36.3396	39.2103	35.6453	35.0966	12.6663	346.433
ENST00000435597	36.813	27.397	19.6373	20.2891	17.7288	20.6563	37.1541	38.6841	35.0092	18.8315	31.197	42.6047	346.002
ENST00000428681	34.5122	27.397	22.3647	35.643	12.2267	52.8801	30.3988	17.5837	29.4077	41.0258	14.8186	27.6355	345.894
ENST00000414512	26.0759	25.3676	19.6373	20.2891	15.8948	29.7451	28.71	29.3061	33.6089	30.2649	61.614	25.3325	345.846
ENST00000437680	32.2114	24.8602	28.3649	23.0309	22.6195	14.0463	34.6209	22.2727	27.3072	19.504	50.6951	46.0591	345.592
ENST00000418963	26.8428	61.8969	16.9099	27.9661	9.17005	14.0463	32.932	35.1673	25.2066	24.2119	44.4557	26.484	345.29
ENST00000444141	62.1219	28.4117	40.911	28.5144	26.2875	38.8338	16.8882	22.2727	21.0055	20.1766	10.9189	28.787	345.129
ENST00000515026	29.9106	37.544	20.1827	24.1276	19.5628	11.5675	26.1768	23.4449	37.81	32.9551	53.0348	28.787	345.104
ENST00000504537	14.5718	37.0367	25.092	32.9013	10.3927	17.3513	27.0212	26.9616	30.1079	39.0081	54.5947	29.9384	344.978
ENST00000513626	23.7751	29.9337	25.092	25.7727	33.6235	21.4825	27.0212	24.6171	21.7057	66.5828	18.7182	26.484	344.809
ENST00000521294	42.1816	42.6175	18.0008	19.7408	11.6154	18.1775	23.6435	36.3396	37.81	37.663	45.2356	11.5148	344.54
ENST00000440377	31.4444	23.3382	43.0929	27.4177	23.2308	27.2663	30.3988	17.5837	37.81	27.5747	29.6371	25.3325	344.127
ENST00000436899	36.0461	21.3088	12.0005	30.7078	11.6154	33.8763	43.9094	16.4114	30.8081	34.9728	42.1159	29.9384	343.711
ENST00000441558	35.2791	30.9484	17.4553	25.2243	14.0607	11.5675	44.7538	36.3396	33.6089	23.5394	35.8765	34.5443	343.198
ENST00000416046	32.2114	40.0808	16.3644	18.6441	11.0041	16.525	26.1768	33.9951	35.7094	37.663	45.2356	28.787	342.396
ENST00000509416	35.2791	31.4558	28.3649	25.2243	15.2834	21.4825	29.5544	30.4784	23.1061	41.6983	41.336	18.4236	341.687
ENST00000538731	19.9404	14.7132	25.092	29.6111	36.0689	23.135	31.2432	32.8229	25.2066	18.8315	31.9769	52.968	341.61
ENST00000434565	30.6775	33.9926	16.9099	18.6441	12.8381	21.4825	30.3988	45.7176	23.1061	28.2472	57.7144	21.8781	341.607
ENST00000456301	43.7154	22.3235	24.0011	27.4177	17.7288	26.4401	29.5544	31.6506	35.7094	26.9021	31.197	24.181	340.821
ENST00000471357	20.7073	43.6322	14.7279	24.6759	19.5628	15.6988	43.065	31.6506	34.309	25.557	43.6758	23.0296	340.292
ENST00000357401	37.5799	27.9043	45.8203	29.6111	9.78139	13.22	31.2432	21.1004	39.9105	32.9551	23.3977	27.6355	340.16
ENST00000453606	36.0461	34.4999	20.7282	14.8056	16.5061	16.525	35.4653	30.4784	34.309	29.5923	42.1159	28.787	339.859
ENST00000447775	24.542	24.3529	36.0016	21.9342	32.4008	29.7451	26.1768	26.9616	34.309	25.557	32.7568	24.181	338.919
ENST00000520149	33.7453	28.4117	25.6375	30.1595	14.0607	79.3202	12.6662	9.37796	23.1061	32.2826	8.57917	41.4532	338.8
ENST00000418854	21.4743	40.0808	21.2737	22.4825	14.6721	20.6563	28.71	43.3731	35.7094	31.61	43.6758	14.9692	338.687
ENST00000535200	13.8049	23.8455	24.0011	35.643	17.1174	25.6138	26.1768	35.1673	30.8081	26.2296	28.0773	51.8165	338.301
ENST00000425081	8.43631	25.3676	28.3649	37.8365	45.2389	39.6601	20.2659	32.8229	28.0074	30.9375	14.0386	26.484	337.46
ENST00000457489	18.4065	40.0808	18.5463	18.6441	9.78139	20.6563	31.2432	36.3396	38.5101	41.6983	53.0348	10.3633	337.305
ENST00000413356	29.9106	31.4558	15.2734	21.3858	11.6154	11.5675	37.9985	41.0286	25.2066	24.8845	56.9345	29.9384	337.2
ENST00000501448	41.4146	26.8896	26.7285	33.4496	17.7288	27.2663	30.3988	37.5118	24.5065	19.504	34.3167	17.2722	336.987
ENST00000412445	16.1057	23.8455	30.5468	16.999	15.2834	12.3938	46.4426	35.1673	27.3072	35.6453	53.8148	23.0296	336.581
ENST00000451979	38.3469	22.3235	41.4564	33.998	25.6761	31.3976	27.8656	26.9616	26.607	20.1766	28.8572	12.6663	336.333
ENST00000444431	19.1734	29.9337	22.3647	29.6111	13.4494	15.6988	33.7765	35.1673	28.7076	29.5923	42.8958	35.6958	336.067
ENST00000449063	37.5799	31.4558	21.8192	18.6441	15.2834	38.0076	26.1768	25.7894	25.9068	22.8668	46.0155	26.484	336.029
ENST00000421734	28.3767	35.0073	22.3647	24.1276	17.7288	28.9188	31.2432	32.8229	23.8063	42.3709	28.0773	20.7266	335.571
ENST00000522350	22.2412	30.4411	18.0008	24.1276	11.0041	15.6988	27.0212	44.5453	32.2085	31.61	53.0348	25.3325	335.266
ENST00000437097	19.9404	42.6175	13.637	24.6759	9.78139	19.0038	27.8656	29.3061	38.5101	33.6277	57.7144	18.4236	335.104
ENST00000420537	44.4824	27.9043	24.5466	28.5144	15.2834	21.4825	23.6435	29.3061	23.1061	36.3179	35.0966	24.181	333.865
ENST00000506106	23.7751	27.9043	24.5466	25.2243	12.8381	22.3088	32.932	31.6506	26.607	33.6277	38.9962	33.3929	333.804
ENST00000442130	39.1138	29.4264	33.8197	22.4825	22.6195	14.0463	21.9547	36.3396	37.1098	17.4864	35.8765	23.0296	333.305
ENST00000454396	23.7751	17.7573	18.0008	32.3529	26.2875	45.4438	28.71	22.2727	35.7094	28.2472	25.7375	28.787	333.081
ENST00000419865	37.5799	10.147	18.0008	20.8375	22.6195	33.0501	30.3988	35.1673	42.0111	18.8315	36.6564	27.6355	332.935
ENST00000430296	19.9404	32.9778	16.9099	18.6441	15.2834	17.3513	48.9759	33.9951	37.81	31.61	42.8958	16.1207	332.514
ENST00000428825	34.5122	19.2794	23.4556	20.8375	24.4535	28.9188	44.7538	39.8563	21.7057	24.2119	36.6564	13.8177	332.459
ENST00000427379	36.0461	25.3676	17.4553	17.5473	11.6154	28.9188	32.932	23.4449	44.1116	18.1589	42.1159	34.5443	332.258
ENST00000491930	26.0759	41.0955	20.1827	17.5473	11.0041	16.525	32.932	29.3061	29.4077	26.2296	50.6951	31.0899	332.091
ENST00000429450	24.542	32.4705	18.0008	12.6122	15.8948	12.3938	21.9547	45.7176	31.5083	16.1413	62.3939	37.9988	331.629
ENST00000431558	36.0461	24.3529	14.7279	24.1276	13.4494	14.0463	46.4426	41.0286	24.5065	19.504	42.1159	31.0899	331.438
ENST00000475981	32.9783	37.0367	31.0923	22.4825	14.0607	22.3088	26.1768	30.4784	37.81	34.9728	30.417	11.5148	331.329
ENST00000477246	26.0759	37.544	21.2737	10.9671	14.0607	21.4825	33.7765	29.3061	23.8063	30.9375	67.0735	14.9692	331.273
ENST00000440322	20.7073	28.919	20.7282	36.7397	19.5628	22.3088	28.71	35.1673	35.0092	22.8668	42.1159	18.4236	331.259
ENST00000424628	23.7751	37.544	28.9104	18.6441	10.3927	15.6988	21.1103	26.9616	34.309	39.0081	50.6951	24.181	331.23
ENST00000447019	10.7371	40.0808	28.9104	21.9342	9.78139	21.4825	22.7991	45.7176	30.8081	35.6453	48.3553	14.9692	331.221
ENST00000415344	40.6477	27.9043	23.4556	26.8694	15.2834	23.135	21.1103	25.7894	30.1079	26.9021	37.4364	32.2414	330.883
ENST00000446713	21.4743	49.7204	14.1825	18.6441	14.0607	7.43627	30.3988	30.4784	24.5065	41.0258	50.6951	27.6355	330.258
ENST00000502995	27.6098	48.7057	24.0011	16.999	14.0607	12.3938	32.0876	23.4449	32.9087	21.5217	53.0348	23.0296	329.797
ENST00000423747	33.7453	37.544	21.8192	19.7408	10.3927	7.43627	26.1768	38.6841	28.7076	30.9375	56.1545	18.4236	329.762
ENST00000457632	26.0759	10.6544	28.9104	12.0638	3.66802	3.30501	44.7538	42.2008	32.9087	31.61	79.5523	13.8177	329.521
ENST00000452813	19.1734	44.6469	10.3641	15.9023	9.17005	11.5675	40.5317	37.5118	21.0055	32.9551	72.5329	13.8177	329.179
ENST00000425517	31.4444	31.9631	22.9101	16.4506	12.8381	27.2663	25.3323	32.8229	32.2085	30.2649	42.1159	23.0296	328.647
ENST00000540093	31.4444	26.8896	16.3644	14.8056	11.0041	14.8725	29.5544	44.5453	30.8081	35.6453	55.3746	17.2722	328.581
ENST00000422744	26.0759	32.9778	21.8192	15.3539	10.3927	13.22	28.71	22.2727	27.3072	34.3002	74.8727	20.7266	328.029
ENST00000435915	22.2412	33.9926	31.0923	33.998	19.5628	22.3088	50.6647	29.3061	13.3035	36.9904	21.8379	12.6663	327.964
ENST00000466740	39.8808	23.3382	16.9099	13.1605	14.6721	22.3088	29.5544	21.1004	42.0111	26.2296	45.2356	33.3929	327.794
ENST00000438136	32.2114	34.4999	26.7285	18.6441	26.2875	30.5713	22.7991	25.7894	23.8063	29.5923	35.8765	20.7266	327.533
ENST00000530690	26.8428	22.8308	30.5468	23.0309	29.3442	32.2238	37.9985	22.2727	20.3054	28.2472	27.2973	26.484	327.424
ENST00000521975	33.7453	30.9484	22.3647	18.6441	14.6721	14.8725	25.3323	43.3731	30.1079	30.9375	41.336	20.7266	327.06
ENST00000518540	21.4743	29.9337	26.183	26.321	23.2308	26.4401	21.1103	35.1673	28.0074	35.6453	30.417	23.0296	326.96
ENST00000446592	27.6098	33.4852	25.6375	19.1924	7.94738	19.0038	30.3988	25.7894	42.7113	32.2826	39.7761	23.0296	326.864
ENST00000451355	19.1734	42.6175	23.4556	15.3539	10.3927	17.3513	27.8656	35.1673	32.2085	34.3002	49.9151	18.4236	326.225
ENST00000501259	18.4065	31.4558	22.3647	27.9661	20.1741	17.3513	23.6435	36.3396	25.2066	41.6983	49.9151	11.5148	326.036
ENST00000514290	36.813	39.5734	21.8192	15.9023	14.0607	23.135	16.8882	36.3396	28.7076	22.1943	49.1352	19.5751	324.144
ENST00000502544	21.4743	11.6691	16.3644	16.999	42.7936	42.9651	10.9773	33.9951	26.607	21.5217	28.0773	50.665	324.109
ENST00000421759	32.9783	27.397	28.3649	20.8375	11.0041	15.6988	36.3097	32.8229	18.905	27.5747	48.3553	23.0296	323.278
ENST00000427824	21.4743	27.397	43.0929	18.6441	23.2308	29.7451	27.8656	24.6171	43.4114	15.4687	31.9769	16.1207	323.044
ENST00000504827	36.0461	33.9926	14.7279	24.6759	16.5061	14.8725	22.7991	30.4784	25.9068	30.2649	46.7954	25.3325	322.398
ENST00000466692	39.1138	19.7867	34.9107	22.4825	18.3401	31.3976	18.577	30.4784	30.1079	24.8845	18.7182	33.3929	322.19
ENST00000424084	44.4824	8.11762	14.1825	24.6759	14.0607	22.3088	34.6209	33.9951	28.0074	21.5217	55.3746	20.7266	322.074
ENST00000511917	24.542	37.544	22.3647	18.6441	14.6721	19.83	33.7765	23.4449	28.0074	34.3002	45.2356	19.5751	321.937
ENST00000444038	12.271	35.5146	14.7279	20.2891	12.2267	12.3938	14.355	39.8563	49.0129	23.5394	63.1739	24.181	321.542
ENST00000439964	31.4444	24.3529	20.1827	20.8375	26.2875	31.3976	28.71	25.7894	20.3054	32.2826	41.336	18.4236	321.349
ENST00000425742	17.6396	42.1102	31.6378	13.1605	5.50203	11.5675	15.1994	25.7894	45.512	18.8315	70.9731	23.0296	320.953
ENST00000425966	16.8726	36.022	14.1825	23.0309	7.94738	9.08877	16.8882	49.2343	39.2103	36.3179	56.9345	14.9692	320.698
ENST00000503100	33.7453	36.022	24.5466	12.0638	12.8381	13.22	37.9985	35.1673	19.6052	25.557	49.1352	20.7266	320.626
ENST00000512934	41.4146	21.3088	22.3647	22.4825	15.2834	17.3513	19.4215	45.7176	35.7094	24.8845	37.4364	16.1207	319.495
ENST00000424895	18.4065	41.6028	19.0918	15.9023	6.11337	7.43627	22.7991	45.7176	27.3072	32.9551	74.8727	6.90887	319.114
ENST00000499625	13.0379	53.2719	22.3647	13.7089	9.78139	9.91502	14.355	45.7176	30.1079	22.1943	64.7337	19.5751	318.763
ENST00000432171	25.3089	24.3529	22.3647	14.2572	9.78139	30.5713	32.0876	29.3061	28.0074	21.5217	49.9151	31.0899	318.564
ENST00000521482	17.6396	54.2866	15.2734	23.5792	8.55871	12.3938	21.1103	24.6171	21.7057	32.2826	68.6333	18.4236	318.504
ENST00000479030	23.0081	43.1249	18.5463	14.8056	6.11337	2.47876	29.5544	35.1673	35.7094	32.9551	63.1739	13.8177	318.455
ENST00000513853	33.7453	25.3676	20.7282	16.999	10.3927	21.4825	32.0876	31.6506	29.4077	30.9375	41.336	24.181	318.316
ENST00000416909	28.3767	32.4705	16.9099	24.1276	14.0607	27.2663	27.8656	23.4449	23.8063	32.9551	38.2163	28.787	318.287
ENST00000447175	19.9404	28.4117	18.5463	16.4506	13.4494	16.525	14.355	46.8898	21.7057	41.6983	64.7337	14.9692	317.675
ENST00000419128	38.3469	22.8308	25.6375	22.4825	10.3927	14.0463	31.2432	29.3061	32.9087	21.5217	39.7761	28.787	317.28
ENST00000497379	24.542	29.4264	15.8189	21.3858	10.3927	15.6988	27.8656	36.3396	32.9087	34.3002	45.2356	23.0296	316.944
ENST00000420721	21.4743	47.691	18.5463	14.8056	7.33604	10.7413	18.577	31.6506	30.1079	16.1413	70.9731	28.787	316.831
ENST00000441009	27.6098	32.9778	18.0008	23.5792	12.8381	12.3938	24.4879	35.1673	31.5083	32.2826	50.6951	14.9692	316.51
ENST00000399123	18.4065	24.8602	37.6381	17.5473	13.4494	14.8725	34.6209	30.4784	28.0074	26.9021	54.5947	14.9692	316.347
ENST00000450290	23.0081	22.3235	15.8189	23.5792	10.3927	16.525	37.1541	32.8229	25.2066	41.6983	45.2356	21.8781	315.643
ENST00000534275	17.6396	41.0955	26.183	14.8056	9.78139	15.6988	26.1768	36.3396	36.4096	26.9021	50.6951	13.8177	315.545
ENST00000447147	14.5718	17.25	21.8192	25.2243	25.6761	23.135	30.3988	35.1673	43.4114	24.8845	31.9769	21.8781	315.393
ENST00000514797	39.1138	26.8896	19.0918	25.7727	9.78139	9.91502	22.7991	23.4449	35.0092	27.5747	48.3553	27.6355	315.383
ENST00000449177	16.1057	39.0661	29.4559	31.2562	28.7328	25.6138	16.0438	33.9951	27.3072	14.1236	28.8572	24.181	314.738
ENST00000423260	43.7154	22.3235	29.4559	24.1276	9.78139	19.83	37.9985	24.6171	23.1061	36.9904	26.5174	16.1207	314.584
ENST00000439849	13.8049	32.4705	16.3644	16.999	12.8381	21.4825	25.3323	32.8229	48.3127	22.8668	54.5947	16.1207	314.009
ENST00000474798	23.7751	23.3382	25.6375	15.3539	11.6154	26.4401	31.2432	25.7894	21.0055	36.3179	51.475	21.8781	313.869
ENST00000503488	29.1436	24.3529	30.0014	19.1924	12.8381	23.135	26.1768	31.6506	36.4096	16.1413	40.5561	23.0296	312.627
ENST00000523658	15.3388	42.6175	23.4556	19.1924	14.6721	9.91502	32.0876	25.7894	28.0074	37.663	47.5754	16.1207	312.435
ENST00000412085	33.7453	20.2941	28.3649	21.9342	26.8988	35.5288	21.1103	19.9282	31.5083	33.6277	20.278	18.4236	311.642
ENST00000439145	31.4444	27.9043	24.0011	38.3848	15.2834	17.3513	20.2659	19.9282	35.7094	20.8492	34.3167	24.181	309.62
ENST00000421483	35.2791	18.2647	25.092	25.2243	25.6761	19.0038	23.6435	22.2727	26.607	40.3532	22.6178	25.3325	309.367
ENST00000434563	30.6775	26.3823	21.8192	15.9023	9.78139	23.135	26.1768	24.6171	35.7094	34.9728	41.336	18.4236	308.933
ENST00000499670	36.0461	13.1911	20.7282	30.7078	17.7288	28.9188	29.5544	29.3061	33.6089	26.2296	18.7182	24.181	308.919
ENST00000513480	36.0461	17.25	14.1825	30.1595	11.0041	28.9188	27.0212	25.7894	30.8081	23.5394	42.1159	21.8781	308.713
ENST00000428765	49.084	17.7573	15.2734	22.4825	18.9514	19.0038	32.0876	24.6171	25.2066	26.9021	26.5174	28.787	306.67
ENST00000504004	20.7073	39.5734	20.7282	12.0638	7.33604	18.1775	16.8882	37.5118	37.81	17.4864	51.475	26.484	306.242
ENST00000412218	26.0759	18.2647	15.2734	18.6441	19.5628	28.9188	27.0212	22.2727	31.5083	30.2649	44.4557	21.8781	304.14
ENST00000502684	27.6098	30.9484	15.2734	16.999	18.9514	20.6563	28.71	29.3061	28.0074	22.8668	35.8765	28.787	303.992
ENST00000440321	12.271	22.3235	26.183	34.5463	34.8462	47.0963	23.6435	21.1004	25.9068	10.7609	23.3977	21.8781	303.954
ENST00000435112	32.9783	31.9631	20.1827	25.2243	14.0607	12.3938	17.7326	46.8898	20.3054	27.5747	38.2163	16.1207	303.642
ENST00000453157	26.0759	21.8161	31.0923	29.0628	23.8421	32.2238	26.1768	28.1339	20.3054	14.1236	21.8379	28.787	303.477
ENST00000451381	24.542	22.8308	22.9101	15.3539	17.1174	30.5713	30.3988	21.1004	32.9087	32.2826	33.5367	19.5751	303.128
ENST00000439501	42.1816	24.8602	15.2734	6.0319	20.1741	20.6563	27.0212	22.2727	15.4041	25.557	54.5947	28.787	302.814
ENST00000426157	44.4824	36.022	21.8192	22.4825	9.78139	17.3513	27.8656	29.3061	18.2048	20.1766	36.6564	18.4236	302.572
ENST00000524336	34.5122	40.0808	19.6373	16.999	7.33604	15.6988	27.0212	22.2727	28.0074	28.9198	41.336	20.7266	302.548
ENST00000536034	33.7453	20.8014	29.4559	14.8056	17.1174	14.0463	31.2432	26.9616	25.2066	30.2649	28.8572	29.9384	302.444
ENST00000448958	9.20325	18.2647	13.0915	13.7089	14.0607	17.3513	34.6209	42.2008	32.9087	35.6453	46.0155	25.3325	302.404
ENST00000532242	10.7371	13.1911	24.5466	30.7078	26.2875	16.525	28.71	26.9616	15.4041	49.0964	45.2356	14.9692	302.372
ENST00000509628	26.8428	33.4852	17.4553	16.4506	12.8381	15.6988	31.2432	18.7559	28.0074	27.5747	43.6758	29.9384	301.966
ENST00000456895	23.7751	31.9631	19.6373	20.8375	12.8381	18.1775	34.6209	18.7559	32.2085	24.2119	52.2549	12.6663	301.947
ENST00000535594	11.5041	53.2719	33.2742	23.5792	11.6154	25.6138	15.1994	17.5837	28.0074	31.61	31.9769	18.4236	301.66
ENST00000509051	29.9106	27.9043	12.546	14.8056	13.4494	19.0038	27.0212	24.6171	32.2085	24.8845	45.2356	29.9384	301.525
ENST00000523510	11.5041	43.1249	16.3644	13.1605	12.8381	6.61001	17.7326	45.7176	25.9068	28.9198	61.614	17.2722	300.765
ENST00000530030	32.2114	23.3382	20.7282	27.4177	15.2834	24.7876	33.7765	17.5837	29.4077	27.5747	28.8572	19.5751	300.541
ENST00000424215	26.8428	17.7573	30.0014	33.4496	19.5628	19.0038	31.2432	24.6171	29.4077	26.9021	24.9576	16.1207	299.866
ENST00000508178	26.0759	25.8749	9.81863	20.2891	22.0081	27.2663	19.4215	29.3061	15.4041	38.3355	32.7568	32.2414	298.798
ENST00000496389	37.5799	19.2794	17.4553	15.9023	8.55871	9.91502	32.932	39.8563	21.7057	18.1589	67.0735	10.3633	298.78
ENST00000418204	0.766938	60.3748	1.09096	47.1585	8.55871	0	45.5982	24.6171	0	55.8219	54.5947	0	298.582
ENST00000509911	26.8428	16.2352	21.2737	12.6122	12.8381	17.3513	41.3762	37.5118	21.7057	28.2472	47.5754	14.9692	298.539
ENST00000513157	25.3089	36.5293	13.0915	25.2243	15.8948	13.22	22.7991	35.1673	18.2048	33.6277	42.1159	17.2722	298.456
ENST00000391625	32.9783	94.3674	1.09096	14.8056	1.83401	4.13126	45.5982	21.1004	6.30166	18.8315	53.8148	3.45443	298.308
ENST00000414886	15.3388	40.5881	16.9099	16.4506	5.50203	12.3938	21.9547	30.4784	30.1079	34.3002	61.614	12.6663	298.305
ENST00000400362	46.0163	19.7867	32.1833	19.1924	22.0081	18.1775	21.1103	28.1339	21.7057	24.8845	19.4981	25.3325	298.029
ENST00000543279	27.6098	23.3382	20.1827	19.1924	18.9514	18.1775	23.6435	36.3396	30.1079	22.8668	31.9769	25.3325	297.719
ENST00000464131	4.60163	16.7426	32.1833	31.2562	99.0365	35.5288	16.8882	4.68898	16.1042	14.7962	21.058	4.60591	297.491
ENST00000425290	42.1816	20.8014	29.4559	33.4496	17.7288	37.1813	27.8656	12.8947	11.9031	24.8845	19.4981	19.5751	297.42
ENST00000448643	19.1734	42.1102	22.3647	20.2891	14.0607	12.3938	16.8882	31.6506	30.1079	31.61	43.6758	12.6663	296.991
ENST00000457302	27.6098	19.2794	22.3647	30.1595	13.4494	33.8763	32.0876	29.3061	26.607	18.1589	16.3784	27.6355	296.913
ENST00000440769	23.0081	54.794	10.3641	6.0319	7.33604	17.3513	37.9985	21.1004	20.3054	39.6806	28.0773	29.9384	295.986
ENST00000444219	20.7073	21.8161	15.8189	32.3529	22.0081	42.9651	18.577	25.7894	25.9068	27.5747	24.9576	17.2722	295.746
ENST00000522776	24.542	18.2647	20.7282	11.5154	31.1782	15.6988	34.6209	43.3731	22.4059	23.5394	35.8765	13.8177	295.561
ENST00000454172	27.6098	35.5146	13.0915	15.3539	11.6154	19.0038	29.5544	36.3396	20.3054	33.6277	32.7568	20.7266	295.499
ENST00000513461	32.2114	23.3382	19.0918	12.6122	21.3968	22.3088	21.1103	29.3061	32.2085	20.8492	48.3553	12.6663	295.455
ENST00000507813	19.9404	28.919	21.8192	23.0309	14.6721	19.83	27.0212	26.9616	23.8063	29.5923	42.1159	17.2722	294.981
ENST00000482617	26.0759	20.8014	16.9099	14.8056	15.2834	21.4825	43.065	26.9616	23.1061	26.2296	40.5561	19.5751	294.852
ENST00000473753	31.4444	36.022	34.9107	16.999	15.8948	20.6563	22.7991	21.1004	35.0092	20.1766	22.6178	16.1207	293.751
ENST00000435466	16.1057	27.397	14.1825	13.7089	11.6154	19.83	19.4215	35.1673	23.1061	27.5747	69.4132	16.1207	293.643
ENST00000510225	16.1057	45.6616	28.3649	14.8056	11.0041	2.47876	34.6209	24.6171	25.2066	22.1943	39.7761	28.787	293.623
ENST00000441613	32.2114	28.4117	24.5466	23.5792	13.4494	27.2663	28.71	28.1339	23.8063	14.7962	16.3784	32.2414	293.531
ENST00000376482	48.3171	14.7132	19.0918	27.4177	20.7854	33.0501	16.0438	31.6506	14.0037	16.1413	17.1583	34.5443	292.917
ENST00000423310	17.6396	19.2794	21.2737	26.321	9.78139	25.6138	40.5317	28.1339	18.905	34.3002	38.2163	12.6663	292.662
ENST00000498944	33.7453	23.8455	35.4562	22.4825	17.1174	21.4825	12.6662	39.8563	18.2048	24.2119	24.1776	18.4236	291.67
ENST00000499765	23.7751	30.9484	26.7285	15.3539	13.4494	19.0038	26.1768	28.1339	30.1079	24.2119	22.6178	31.0899	291.597
ENST00000422047	28.3767	26.8896	22.9101	14.2572	12.2267	18.1775	18.577	32.8229	30.8081	26.2296	38.9962	20.7266	290.998
ENST00000433374	27.6098	27.9043	19.0918	24.6759	14.6721	8.26252	33.7765	23.4449	32.9087	31.61	31.9769	14.9692	290.903
ENST00000523874	44.4824	23.8455	12.546	21.3858	14.6721	14.0463	35.4653	28.1339	25.9068	22.1943	27.2973	20.7266	290.702
ENST00000418430	27.6098	34.4999	13.0915	18.6441	7.94738	15.6988	36.3097	25.7894	32.9087	23.5394	45.2356	9.21182	290.486
ENST00000439075	37.5799	21.8161	27.8194	16.4506	22.0081	19.83	27.0212	28.1339	25.9068	21.5217	27.2973	14.9692	290.354
ENST00000440408	15.3388	20.2941	18.0008	33.4496	31.1782	21.4825	20.2659	35.1673	24.5065	14.7962	28.0773	27.6355	290.193
ENST00000413179	19.1734	23.8455	31.0923	34.5463	18.9514	30.5713	28.71	11.7224	23.1061	23.5394	17.9383	26.484	289.681
ENST00000415663	24.542	24.3529	38.1836	31.2562	33.0122	40.4863	13.5106	14.0669	16.8044	9.41575	12.4788	31.0899	289.2
ENST00000418255	25.3089	17.25	25.092	46.6101	15.8948	44.6176	20.2659	18.7559	19.6052	26.9021	10.139	18.4236	288.865
ENST00000461943	23.7751	12.6838	49.6386	20.8375	18.3401	28.0926	21.1103	29.3061	23.1061	19.504	21.058	20.7266	288.179
ENST00000420644	16.1057	15.2205	31.0923	14.8056	28.7328	14.0463	48.9759	26.9616	28.7076	21.5217	25.7375	16.1207	288.028
ENST00000424926	24.542	29.9337	15.2734	22.4825	8.55871	18.1775	27.0212	25.7894	26.607	23.5394	36.6564	28.787	287.368
ENST00000417881	22.2412	43.6322	49.6386	14.8056	3.66802	16.525	10.1329	16.4114	49.7131	10.7609	25.7375	23.0296	286.296
ENST00000400430	15.3388	24.3529	23.4556	18.0957	14.6721	15.6988	26.1768	30.4784	21.7057	30.2649	45.2356	20.7266	286.202
ENST00000520894	14.5718	22.3235	19.6373	20.8375	10.3927	16.525	33.7765	23.4449	35.0092	34.9728	38.2163	16.1207	285.828
ENST00000439529	26.0759	29.4264	30.0014	19.7408	14.0607	17.3513	36.3097	18.7559	18.2048	29.5923	24.1776	21.8781	285.575
ENST00000502589	17.6396	21.3088	15.8189	26.8694	15.2834	39.6601	11.8218	21.1004	33.6089	30.2649	27.2973	24.181	284.854
ENST00000457319	39.1138	22.8308	36.5471	23.5792	19.5628	20.6563	10.1329	30.4784	28.7076	18.8315	14.8186	19.5751	284.834
ENST00000421122	19.1734	30.4411	28.9104	17.5473	14.6721	16.525	22.7991	26.9616	23.8063	26.9021	39.7761	17.2722	284.787
ENST00000445646	17.6396	25.8749	30.5468	19.7408	34.2349	30.5713	14.355	14.0669	35.7094	15.4687	19.4981	26.484	284.19
ENST00000412369	9.20325	32.4705	7.09123	20.8375	10.3927	2.47876	36.3097	48.062	13.3035	47.0787	52.2549	4.60591	284.089
ENST00000378769	29.1436	23.8455	36.0016	15.3539	11.0041	37.1813	16.8882	16.4114	24.5065	14.7962	14.0386	44.9076	284.079
ENST00000513793	24.542	32.4705	15.8189	19.1924	13.4494	21.4825	19.4215	24.6171	34.309	28.2472	38.9962	11.5148	284.062
ENST00000468859	17.6396	25.8749	15.2734	13.1605	8.55871	13.22	25.3323	43.3731	23.8063	23.5394	51.475	21.8781	283.131
ENST00000425499	47.5501	13.1911	20.1827	29.0628	20.1741	23.135	19.4215	18.7559	22.4059	16.1413	20.278	32.2414	282.54
ENST00000424322	27.6098	28.4117	15.2734	17.5473	9.17005	11.5675	17.7326	31.6506	30.8081	41.0258	38.9962	12.6663	282.459
ENST00000502188	32.9783	30.4411	14.7279	20.2891	7.33604	13.22	13.5106	28.1339	30.8081	31.61	42.1159	17.2722	282.443
ENST00000420330	27.6098	15.2205	19.0918	30.7078	5.50203	10.7413	43.065	31.6506	23.8063	22.8668	35.8765	16.1207	282.259
ENST00000413845	12.271	19.7867	18.5463	24.1276	8.55871	8.26252	32.0876	42.2008	25.9068	36.3179	41.336	12.6663	282.068
ENST00000376025	79.7615	11.1617	11.4551	15.3539	9.17005	30.5713	19.4215	9.37796	38.5101	8.07064	17.9383	31.0899	281.882
ENST00000541162	42.9485	19.7867	24.0011	10.9671	8.55871	22.3088	27.8656	33.9951	17.5046	14.1236	49.1352	10.3633	281.558
ENST00000458693	28.3767	26.3823	29.4559	18.0957	7.94738	23.135	22.7991	18.7559	29.4077	26.2296	21.8379	28.787	281.21
ENST00000505776	23.7751	35.5146	24.0011	20.2891	13.4494	12.3938	35.4653	22.2727	17.5046	21.5217	31.9769	23.0296	281.194
ENST00000462792	28.3767	28.919	17.4553	21.9342	10.3927	5.78376	29.5544	26.9616	23.1061	28.9198	39.7761	19.5751	280.755
ENST00000451712	22.2412	20.2941	15.2734	29.0628	31.1782	23.135	33.7765	31.6506	19.6052	18.1589	15.5985	19.5751	279.549
ENST00000438368	46.0163	26.3823	15.8189	15.3539	10.3927	14.8725	23.6435	28.1339	30.8081	14.7962	31.9769	20.7266	278.922
ENST00000419883	19.1734	30.9484	13.637	10.4187	8.55871	9.08877	17.7326	26.9616	30.8081	24.8845	50.6951	35.6958	278.603
ENST00000500702	7.66938	58.8528	15.2734	14.8056	6.11337	9.91502	17.7326	23.4449	23.8063	36.3179	41.336	23.0296	278.297
ENST00000456187	38.3469	15.2205	27.274	28.5144	20.1741	19.0038	21.1103	28.1339	21.7057	24.8845	8.57917	25.3325	278.28
ENST00000412654	13.0379	17.7573	17.4553	23.5792	49.5183	42.1388	21.9547	16.4114	32.2085	10.7609	17.9383	14.9692	277.73
ENST00000423269	13.8049	30.4411	27.274	17.5473	9.17005	18.1775	22.7991	23.4449	30.8081	22.8668	47.5754	13.8177	277.727
ENST00000513211	35.2791	60.8822	13.637	7.67696	14.0607	10.7413	9.28852	30.4784	16.8044	17.4864	42.8958	18.4236	277.654
ENST00000414282	38.3469	24.8602	28.9104	16.4506	17.7288	23.9613	21.9547	22.2727	20.3054	12.7785	21.058	28.787	277.414
ENST00000443763	13.0379	38.0514	14.1825	13.1605	5.50203	6.61001	13.5106	42.2008	27.3072	32.9551	59.2742	11.5148	277.307
ENST00000423924	42.1816	29.9337	15.2734	6.58025	16.5061	12.3938	24.4879	26.9616	23.1061	34.3002	28.0773	17.2722	277.074
ENST00000443621	36.0461	24.8602	17.4553	16.999	16.5061	18.1775	27.8656	16.4114	24.5065	23.5394	28.0773	26.484	276.928
ENST00000415423	32.2114	24.3529	15.8189	15.3539	12.8381	19.83	20.2659	37.5118	25.9068	26.2296	24.9576	20.7266	276.003
ENST00000417843	25.3089	28.4117	29.4559	29.6111	26.8988	14.0463	25.3323	18.7559	16.1042	36.9904	17.9383	6.90887	275.763
ENST00000536791	23.0081	25.8749	23.4556	8.77367	7.33604	9.08877	22.7991	36.3396	21.7057	18.8315	70.1932	8.06035	275.467
ENST00000492975	24.542	33.4852	22.3647	15.9023	10.3927	19.0038	5.91088	25.7894	21.0055	27.5747	55.3746	13.8177	275.163
[truncated: 4,433 more rows]

## Sheet: S2C - HC vs PD pre
Table S2C
PD pre vs HC
ENSEMBL__ID	logFC	logCPM	PValue	FDR	Ensembl Transcript ID	Ensembl Gene ID	Chromosome Name	Gene Start (bp)	Gene End (bp)	Strand	Associated Gene Name	Associated Transcript Name	Description	Status (gene)	Status (transcript)
ENST00000451250	1.33698	6.98852	1.23334e-06	0.0079304	ENST00000451250	ENSG00000231090	1	55683534	55699850	1	RP11-101C11.1	RP11-101C11.1-001	0	NOVEL	KNOWN
ENST00000414926	-1.55684	5.20807	4.77688e-06	0.0102384	ENST00000414926	ENSG00000230684	9	132695815	132698820	1	RP11-409K20.6	RP11-409K20.6-001	0	NOVEL	KNOWN
ENST00000415386	2.18944	3.82594	4.02038e-06	0.0102384	ENST00000415386	ENSG00000233421	1	16860381	16862144	-1	U1	U1.2-001	U1 spliceosomal RNA [Source:RFAM;Acc:RF00003]	NOVEL	KNOWN
ENST00000512692	1.38299	8.82396	6.52664e-06	0.0104916	ENST00000512692	ENSG00000196951	4	141204878	141294535	-1	RP11-425I13.3	RP11-425I13.3-001	0	NOVEL	KNOWN
ENST00000456355	1.45419	10.8586	8.66165e-06	0.0111389	ENST00000456355	ENSG00000234961	10	17275324	17276832	-1	RP11-124N14.3	RP11-124N14.3-001	0	NOVEL	KNOWN
ENST00000505955	1.50717	6.42171	2.92458e-05	0.0291139	ENST00000505955	ENSG00000249149	5	72678211	72706336	1	RP11-79P5.3	RP11-79P5.3-002	0	KNOWN	KNOWN
ENST00000412672	-2.73086	3.21955	3.16948e-05	0.0291139	ENST00000412672	ENSG00000230324	20	37842420	37853391	-1	RP4-705O1.1	RP4-705O1.1-001	0	NOVEL	KNOWN
ENST00000447057	-2.88017	2.8466	4.70341e-05	0.0292875	ENST00000447057	ENSG00000226522	7	18931719	18939056	-1	AC004744.3	AC004744.3-001	0	NOVEL	KNOWN
ENST00000513681	5.76802	1.60844	5.38673e-05	0.0292875	ENST00000513681	ENSG00000250739	4	190580759	190582640	1	RP11-462G22.1	RP11-462G22.1-001	0	NOVEL	KNOWN
ENST00000412701	-1.93125	5.57948	5.46578e-05	0.0292875	ENST00000412701	ENSG00000223946	6	41997791	41999120	1	RP11-533O20.2	RP11-533O20.2-001	0	NOVEL	KNOWN
ENST00000412262	-5.82367	1.60722	3.68225e-05	0.0292875	ENST00000412262	ENSG00000231465	9	125233637	125238096	1	RP11-542K23.9	RP11-542K23.9-001	0	NOVEL	KNOWN
ENST00000428272	1.89976	3.82872	4.72394e-05	0.0292875	ENST00000428272	ENSG00000230294	12	131832015	131852100	1	RP13-507P19.2	RP13-507P19.2-001	0	NOVEL	KNOWN
ENST00000412654	1.70849	4.7112	9.67829e-05	0.0478703	ENST00000412654	ENSG00000225937	9	79379352	79402485	1	PCA3	PCA3-001	prostate cancer antigen 3 (non-protein coding) [Source:HGNC Symbol;Acc:8637]	KNOWN	KNOWN
ENST00000445817	1.63517	6.72376	0.000114151	0.052428	ENST00000445817	ENSG00000234277	1	227581292	227618736	1	CTD-2090I13.1	CTD-2090I13.1-001	0	NOVEL	KNOWN
ENST00000448255	-2.32264	2.92294	0.000140941	0.0604166	ENST00000448255	ENSG00000226383	2	156868129	156881125	-1	AC093375.1	AC093375.1-001	0	NOVEL	KNOWN
ENST00000510327	1.60157	12.031	0.000174117	0.0620067	ENST00000510327	ENSG00000250697	5	32925745	33298016	-1	CTD-2066L21.3	CTD-2066L21.3-002	0	NOVEL	KNOWN
ENST00000527945	-4.38461	3.32784	0.00015616	0.0620067	ENST00000527945	ENSG00000251381	11	12984057	13011095	-1	LINC00958	LINC00958-007	long intergenic non-protein coding RNA 958 [Source:HGNC Symbol;Acc:48671]	NOVEL	KNOWN
ENST00000423515	1.26521	6.8904	0.00016431	0.0620067	ENST00000423515	ENSG00000227463	9	86678358	86709492	1	RP11-158D2.2	RP11-158D2.2-001	0	NOVEL	KNOWN
ENST00000444853	-1.43077	5.18478	0.000183223	0.0620067	ENST00000444853	ENSG00000225195	12	65022124	65023756	1	RP11-338E21.2	RP11-338E21.2-001	0	NOVEL	KNOWN
ENST00000499797	1.51293	9.10757	0.00026535	0.0812476	ENST00000499797	ENSG00000246863	15	40213243	40218081	1	RP11-325N19.3	RP11-325N19.3-001	0	NOVEL	KNOWN
ENST00000457336	1.07627	6.00525	0.000302829	0.0885086	ENST00000457336	ENSG00000237753	2	113399409	113403267	-1	AC079922.3	AC079922.3-001	0	NOVEL	KNOWN
ENST00000453476	2.25248	6.09147	0.000564494	0.0995323	ENST00000453476	ENSG00000223929	2	60586351	60618510	-1	AC007381.2	AC007381.2-001	0	NOVEL	KNOWN
ENST00000447289	1.43958	6.7005	0.000453918	0.0995323	ENST00000447289	ENSG00000236886	2	217559187	217858802	1	AC007563.5	AC007563.5-001	0	NOVEL	KNOWN
ENST00000413928	1.09341	10.6072	0.000544795	0.0995323	ENST00000413928	ENSG00000237805	17	34195971	34212867	1	AC015849.2	AC015849.2-001	0	KNOWN	KNOWN
ENST00000415520	-1.26529	5.9702	0.000670349	0.0995323	ENST00000415520	ENSG00000223884	2	7202858	7218011	-1	AC019048.1	AC019048.1-001	0	NOVEL	KNOWN
ENST00000447571	1.98054	11.9982	0.000553833	0.0995323	ENST00000447571	ENSG00000230773	2	48168835	48468122	-1	AC079807.4	AC079807.4-001	0	NOVEL	KNOWN
ENST00000434256	1.61062	3.82118	0.000648104	0.0995323	ENST00000434256	ENSG00000232729	7	74103273	74143339	-1	AC083884.8	AC083884.8-002	0	NOVEL	KNOWN
ENST00000485491	4.10199	1.84606	0.000539212	0.0995323	ENST00000485491	ENSG00000151651	10	135075907	135090372	-1	ADAM8	ADAM8-005	ADAM metallopeptidase domain 8 [Source:HGNC Symbol;Acc:215]	KNOWN	KNOWN
ENST00000414776	-3.11629	2.87908	0.000383417	0.0995323	ENST00000414776	ENSG00000225084	17	2135974	2136904	1	AL450226.2	AL450226.2-001	0	NOVEL	KNOWN
ENST00000492461	1.42144	10.6792	0.000617547	0.0995323	ENST00000492461	ENSG00000239718	3	148804119	148820610	1	HLTF-AS1	HLTF-AS1-001	HLTF antisense RNA 1 [Source:HGNC Symbol;Acc:40554]	NOVEL	KNOWN
ENST00000507031	1.06474	6.47084	0.000544741	0.0995323	ENST00000507031	ENSG00000251417	16	28814097	28829149	1	RP11-1348G14.4	RP11-1348G14.4-001	0	NOVEL	KNOWN
ENST00000532217	1.21288	10.0614	0.000614337	0.0995323	ENST00000532217	ENSG00000245832	11	81590893	82429124	-1	RP11-179A16.1	RP11-179A16.1-003	0	NOVEL	KNOWN
ENST00000440321	1.31594	4.80637	0.000636514	0.0995323	ENST00000440321	ENSG00000232959	1	169993218	169993824	1	RP11-332H17.1	RP11-332H17.1-001	0	PUTATIVE	PUTATIVE
ENST00000454396	1.20988	4.88682	0.000449901	0.0995323	ENST00000454396	ENSG00000238158	6	3832167	3855971	1	RP11-420L9.4	RP11-420L9.4-001	0	NOVEL	KNOWN
ENST00000537827	1.18198	8.23592	0.000543063	0.0995323	ENST00000537827	ENSG00000256152	12	123349882	123351568	1	RP11-463O12.3	RP11-463O12.3-001	0	NOVEL	KNOWN
ENST00000427492	1.36383	6.86297	0.000514151	0.0995323	ENST00000427492	ENSG00000233144	10	75141191	75143254	1	RP11-537A6.9	RP11-537A6.9-001	0	NOVEL	KNOWN
ENST00000523507	1.78521	3.1468	0.000458234	0.0995323	ENST00000523507	ENSG00000253181	8	37575097	37591274	1	RP11-863K10.2	RP11-863K10.2-001	0	NOVEL	KNOWN
ENST00000415477	1.31753	9.92425	0.000681092	0.0995323	ENST00000415477	ENSG00000223598	6	151409239	151549582	-1	RP1-292B18.4	RP1-292B18.4-001	0	NOVEL	KNOWN
ENST00000435867	2.73145	2.0031	0.000549467	0.0995323	ENST00000435867	ENSG00000225012	X	88678737	88701982	1	RP13-348B13.2	RP13-348B13.2-001	0	NOVEL	KNOWN
ENST00000444219	1.1247	4.72746	0.000662312	0.0995323	ENST00000444219	ENSG00000233365	6	166650457	166657197	1	RP4-655C5.4	RP4-655C5.4-001	0	NOVEL	KNOWN
ENST00000428222	-1.60806	3.92569	0.000453027	0.0995323	ENST00000428222	ENSG00000230392	X	118425492	118469573	1	RP5-1139I1.1	RP5-1139I1.1-001	0	NOVEL	KNOWN
ENST00000427551	2.42235	2.0616	0.000643296	0.0995323	ENST00000427551	ENSG00000234230	X	24164342	24167771	-1	ZFX-AS1	ZFX-AS1-001	ZFX antisense RNA 1 [Source:HGNC Symbol;Acc:40617]	NOVEL	KNOWN
ENST00000447643	-1.21993	7.55181	0.000771895	0.104123	ENST00000447643	ENSG00000228434	7	44043645	44047465	-1	AC004951.6	AC004951.6-001	0	NOVEL	KNOWN
ENST00000411780	-1.28945	7.01882	0.00077509	0.104123	ENST00000411780	ENSG00000166619	20	36120874	36156333	-1	BLCAP	BLCAP-011	bladder cancer associated protein [Source:HGNC Symbol;Acc:1055]	KNOWN	KNOWN
ENST00000454752	1.52997	10.5676	0.00079347	0.104123	ENST00000454752	ENSG00000224356	13	101187995	101232371	-1	RP11-151A6.4	RP11-151A6.4-001	0	NOVEL	KNOWN
ENST00000421132	1.28667	6.87786	0.000787535	0.104123	ENST00000421132	ENSG00000237128	10	28721937	28784742	-1	RP11-351M16.3	RP11-351M16.3-001	0	NOVEL	KNOWN
ENST00000445838	-3.62765	2.14721	0.00079265	0.104123	ENST00000445838	ENSG00000226455	6	90659835	90662905	1	RP3-512E2.2	RP3-512E2.2-001	0	NOVEL	KNOWN
ENST00000544591	1.82618	7.04788	0.000830117	0.105007	ENST00000544591	ENSG00000256039	12	10705962	10710648	1	RP11-291B21.2	RP11-291B21.2-001	0	NOVEL	KNOWN
ENST00000503449	-1.51668	5.71643	0.00083287	0.105007	ENST00000503449	ENSG00000170089	5	177236408	177377733	1	RP11-423H2.1	RP11-423H2.1-013	0	KNOWN	KNOWN
ENST00000412896	1.32248	6.57772	0.000944178	0.115958	ENST00000412896	ENSG00000197585	2	215114764	215548970	-1	AC107218.3	AC107218.3-002	0	NOVEL	KNOWN
ENST00000422483	1.04355	6.55469	0.000969305	0.115958	ENST00000422483	ENSG00000229111	13	48651273	48654127	1	MED4-AS1	MED4-AS1-001	MED4 antisense RNA 1 [Source:HGNC Symbol;Acc:39213]	NOVEL	KNOWN
ENST00000441363	1.37696	8.91055	0.000991866	0.115958	ENST00000441363	ENSG00000229852	6	73972938	74011124	1	RP11-398K22.12	RP11-398K22.12-003	0	NOVEL	KNOWN
ENST00000420908	1.33836	13.0733	0.000985049	0.115958	ENST00000420908	ENSG00000225273	15	82647360	82712277	1	UBE2Q2P2	UBE2Q2P2-002	ubiquitin-conjugating enzyme E2Q family member 2 pseudogene 2 [Source:HGNC Symbol;Acc:37440]	KNOWN	KNOWN
ENST00000434164	-5.02827	1.78333	0.00109886	0.121822	ENST00000434164	ENSG00000228787	Y	16905522	16915913	-1	NLGN4Y-AS1	NLGN4Y-AS1-001	NLGN4Y antisense RNA 1 [Source:HGNC Symbol;Acc:38793]	NOVEL	KNOWN
ENST00000456777	1.2756	6.46555	0.00132692	0.124427	ENST00000456777	ENSG00000223561	7	25632971	25790614	-1	AC003090.1	AC003090.1-005	0	NOVEL	KNOWN
ENST00000442326	1.15198	5.28724	0.00133522	0.124427	ENST00000442326	ENSG00000226505	2	70321026	70330352	-1	AC016700.3	AC016700.3-003	0	NOVEL	KNOWN
ENST00000420186	1.3062	10.8268	0.00114339	0.124427	ENST00000420186	ENSG00000231236	21	28731204	28820898	-1	AP001604.3	AP001604.3-001	0	NOVEL	KNOWN
ENST00000501499	1.37279	5.89976	0.00130623	0.124427	ENST00000501499	ENSG00000245017	12	98879322	98897633	-1	RP11-181C3.1	RP11-181C3.1-001	Uncharacterized protein [Source:UniProtKB/TrEMBL;Acc:G3V2P1]	NOVEL	PUTATIVE
ENST00000543217	0.920751	6.30251	0.00120807	0.124427	ENST00000543217	ENSG00000235423	12	123736577	123746030	-1	RP11-282O18.3	RP11-282O18.3-002	0	NOVEL	KNOWN
ENST00000497885	1.40116	8.56423	0.00119903	0.124427	ENST00000497885	ENSG00000244184	17	4607525	4608824	1	RP11-314A20.2	RP11-314A20.2-001	0	NOVEL	KNOWN
ENST00000523063	1.00145	8.80535	0.00123569	0.124427	ENST00000523063	ENSG00000253642	8	33462374	33896526	1	RP11-317N12.1	RP11-317N12.1-003	0	NOVEL	KNOWN
ENST00000418741	-3.62562	1.75734	0.00116175	0.124427	ENST00000418741	ENSG00000227332	13	19433967	19434882	1	RP11-38M15.11	RP11-38M15.11-001	0	NOVEL	KNOWN
ENST00000505248	-5.08686	1.73153	0.00131631	0.124427	ENST00000505248	ENSG00000249186	5	177284946	177298195	-1	RP11-423H2.5	RP11-423H2.5-002	0	NOVEL	KNOWN
ENST00000508813	-1.83495	3.88242	0.0012723	0.124427	ENST00000508813	ENSG00000248115	4	53811816	53824254	1	RP11-752D24.2	RP11-752D24.2-002	0	NOVEL	KNOWN
ENST00000369605	2.02289	2.49482	0.00128591	0.124427	ENST00000369605	ENSG00000203875	6	86370710	86388451	-1	SNHG5	SNHG5-001	small nucleolar RNA host gene 5 (non-protein coding) [Source:HGNC Symbol;Acc:21026]	KNOWN	KNOWN
ENST00000501075	1.13226	9.37251	0.00137257	0.126081	ENST00000501075	ENSG00000247853	12	6687788	6693905	1	RP5-940J5.6	RP5-940J5.6-001	0	NOVEL	KNOWN
ENST00000429630	1.16114	6.206	0.00144275	0.127081	ENST00000429630	ENSG00000232533	7	143076785	143077588	-1	AC093673.5	AC093673.5-001	0	NOVEL	KNOWN
ENST00000433310	-1.58501	6.64856	0.00142129	0.127081	ENST00000433310	ENSG00000232855	21	29811667	30047170	-1	AF131217.1	AF131217.1-001	0	NOVEL	KNOWN
ENST00000511291	-1.46362	3.91492	0.00142797	0.127081	ENST00000511291	ENSG00000251216	4	174845358	174912012	-1	RP11-161D15.3	RP11-161D15.3-001	0	NOVEL	KNOWN
ENST00000420695	1.39002	10.0509	0.00160665	0.135931	ENST00000420695	ENSG00000238279	1	153506079	153507591	1	BX470102.3	BX470102.3-008	0	NOVEL	KNOWN
ENST00000513405	-5.11917	1.34354	0.00157289	0.135931	ENST00000513405	ENSG00000251226	11	134605490	134633704	1	RP11-469N6.1	RP11-469N6.1-001	0	NOVEL	KNOWN
ENST00000452624	1.54542	3.08299	0.00160551	0.135931	ENST00000452624	ENSG00000235099	6	93780105	93813102	1	RP1-23E21.2	RP1-23E21.2-001	0	NOVEL	KNOWN
ENST00000411804	1.0889	6.67628	0.00168129	0.139757	ENST00000411804	ENSG00000227415	1	152346430	152417932	1	RP1-91G5.3	RP1-91G5.3-001	0	NOVEL	KNOWN
ENST00000500370	1.328	12.7085	0.00178378	0.14456	ENST00000500370	ENSG00000247092	14	95998634	96001209	-1	SNHG10	SNHG10-001	small nucleolar RNA host gene 10 (non-protein coding) [Source:HGNC Symbol;Acc:27510]	KNOWN	KNOWN
ENST00000472838	-2.04008	3.0799	0.00184319	0.145673	ENST00000472838	ENSG00000241345	7	123634676	123667713	1	RP4-630C24.3	RP4-630C24.3-002	0	NOVEL	KNOWN
ENST00000422145	1.21488	8.80317	0.00192635	0.149234	ENST00000422145	ENSG00000236922	4	118349552	118612343	1	AC092661.1	AC092661.1-002	0	NOVEL	KNOWN
ENST00000501016	1.58488	10.9013	0.00195467	0.149625	ENST00000501016	ENSG00000245970	8	99053954	99056349	1	KB-1208A12.3	KB-1208A12.3-001	0	NOVEL	KNOWN
ENST00000434531	-2.90529	2.01573	0.00201472	0.151319	ENST00000434531	ENSG00000225703	7	76601996	76606278	-1	AC005522.7	AC005522.7-001	0	NOVEL	KNOWN
ENST00000530663	1.0346	7.36654	0.00202386	0.151319	ENST00000530663	ENSG00000255496	11	27717859	27899195	-1	RP11-587D21.4	RP11-587D21.4-001	0	NOVEL	KNOWN
ENST00000416076	-1.07693	7.02292	0.00210667	0.1557	ENST00000416076	ENSG00000225761	10	75764895	75787673	1	RP11-417O11.5	RP11-417O11.5-001	0	NOVEL	KNOWN
ENST00000542422	-1.17267	6.1263	0.00213853	0.156258	ENST00000542422	ENSG00000257000	12	132562348	132565005	-1	RP13-820C6.2	RP13-820C6.2-001	0	NOVEL	KNOWN
ENST00000423489	-2.25307	2.92713	0.00222882	0.161026	ENST00000423489	ENSG00000237567	6	106060542	106080071	-1	RP3-359N14.2	RP3-359N14.2-001	0	NOVEL	KNOWN
ENST00000429505	-0.792906	7.2714	0.00226213	0.161617	ENST00000429505	ENSG00000237491	1	714150	745440	1	RP11-206L10.9	RP11-206L10.9-001	0	NOVEL	KNOWN
ENST00000452622	2.2801	5.01817	0.00235455	0.166371	ENST00000452622	ENSG00000223855	7	560028	564869	1	AC147651.3	AC147651.3-001	0	NOVEL	KNOWN
ENST00000420707	-1.10423	5.15568	0.00247174	0.172146	ENST00000420707	ENSG00000237975	1	152140601	152339163	1	FLG-AS1	FLG-AS1-003	FLG antisense RNA 1 [Source:HGNC Symbol;Acc:27913]	NOVEL	KNOWN
ENST00000473595	1.1623	9.44745	0.00248983	0.172146	ENST00000473595	ENSG00000240567	3	161144215	161166030	1	RP11-3P17.4	RP11-3P17.4-001	0	NOVEL	KNOWN
ENST00000474979	1.43121	5.43117	0.00272159	0.17857	ENST00000474979	ENSG00000242104	3	141382041	141439915	1	RP11-340E6.1	RP11-340E6.1-001	0	NOVEL	KNOWN
ENST00000412228	-2.45279	1.88129	0.0026964	0.17857	ENST00000412228	ENSG00000231050	1	1822910	1824097	1	RP1-140A9.1	RP1-140A9.1-001	0	NOVEL	KNOWN
ENST00000441657	-0.841265	8.89479	0.00264282	0.17857	ENST00000441657	ENSG00000079263	2	231067826	231223762	1	SP140	SP140-014	SP140 nuclear body protein [Source:HGNC Symbol;Acc:17133]	KNOWN	KNOWN
ENST00000437417	1.26131	4.37381	0.00268342	0.17857	ENST00000437417	ENSG00000204623	6	29968788	30029417	-1	ZNRD1-AS1	ZNRD1-AS1-003	ZNRD1 antisense RNA 1 [Source:HGNC Symbol;Acc:13924]	KNOWN	KNOWN
ENST00000415182	-1.0697	6.01525	0.00291535	0.178665	ENST00000415182	ENSG00000237484	21	25801054	25920256	1	AP000476.1	AP000476.1-002	0	NOVEL	KNOWN
ENST00000429139	-0.938739	8.54381	0.00286939	0.178665	ENST00000429139	ENSG00000224020	9	127420746	127460910	1	MIR181A2HG	MIR181A2HG-001	MIR181A2 host gene (non-protein coding) [Source:HGNC Symbol;Acc:37188]	KNOWN	KNOWN
ENST00000504175	-1.06819	4.97567	0.00295974	0.178665	ENST00000504175	ENSG00000250267	8	110310827	110328742	1	RP11-122A21.2	RP11-122A21.2-001	0	NOVEL	KNOWN
ENST00000420498	1.04722	8.01741	0.00297667	0.178665	ENST00000420498	ENSG00000224985	1	161123550	161129139	-1	RP11-297K8.2	RP11-297K8.2-001	0	NOVEL	KNOWN
ENST00000543970	-2.5934	2.44078	0.00295215	0.178665	ENST00000543970	ENSG00000214650	12	124997768	124999359	1	RP11-83B20.1	RP11-83B20.1-001	0	NOVEL	KNOWN
ENST00000425113	1.16335	8.9948	0.00291382	0.178665	ENST00000425113	ENSG00000232825	1	99469832	99614408	1	RP5-896L10.1	RP5-896L10.1-001	0	NOVEL	KNOWN
ENST00000531523	1.4251	7.20765	0.00278354	0.178665	ENST00000531523	ENSG00000255198	16	2014960	2015510	1	SNHG9	SNHG9-001	small nucleolar RNA host gene 9 (non-protein coding) [Source:HGNC Symbol;Acc:33102]	KNOWN	KNOWN
ENST00000416448	2.88971	1.51933	0.00307681	0.179926	ENST00000416448	ENSG00000240056	6	135262530	135263588	1	RP11-349J5.2	RP11-349J5.2-001	0	NOVEL	KNOWN
ENST00000436974	-2.83855	2.10732	0.00310603	0.179926	ENST00000436974	ENSG00000226375	1	173143439	173144642	-1	RP3-395P12.2	RP3-395P12.2-001	0	NOVEL	KNOWN
ENST00000430394	1.09837	8.7081	0.00326224	0.180829	ENST00000430394	ENSG00000223345	1	120906028	120915073	1	HIST2H2BA	HIST2H2BA-002	histone cluster 2, H2ba (pseudogene) [Source:HGNC Symbol;Acc:20560]	KNOWN	KNOWN
ENST00000426125	-1.24054	4.38375	0.00323803	0.180829	ENST00000426125	ENSG00000223653	1	85742398	85913807	1	RP11-131L23.1	RP11-131L23.1-002	0	NOVEL	KNOWN
ENST00000536933	2.42165	1.92798	0.00321644	0.180829	ENST00000536933	ENSG00000256695	12	120827349	120833797	1	RP1-166H1.2	RP1-166H1.2-001	0	NOVEL	KNOWN
ENST00000425050	0.755347	6.6595	0.00335099	0.182601	ENST00000425050	ENSG00000229981	10	109517591	109871360	-1	RP11-215N21.1	RP11-215N21.1-001	0	NOVEL	KNOWN
ENST00000469812	-1.66022	2.93515	0.00333715	0.182601	ENST00000469812	ENSG00000242440	3	147998678	148117743	1	RP11-501O2.5	RP11-501O2.5-001	0	NOVEL	KNOWN
ENST00000421851	-1.04664	7.30585	0.00339164	0.183262	ENST00000421851	ENSG00000236535	1	173978405	173985344	-1	RC3H1-IT1	RC3H1-IT1-001	RC3H1 intronic transcript 1 (non-protein coding) [Source:HGNC Symbol;Acc:41496]	NOVEL	KNOWN
ENST00000510444	-4.7996	1.51972	0.00356914	0.191247	ENST00000510444	ENSG00000249584	5	57186154	57194989	-1	RP11-478P10.1	RP11-478P10.1-001	0	NOVEL	KNOWN
ENST00000416770	-2.07013	2.63113	0.00367259	0.195163	ENST00000416770	ENSG00000232082	6	166874151	166878871	-1	RPS6KA2-IT1	RPS6KA2-IT1-001	RPS6KA2 intronic transcript 1 (non-protein coding) [Source:HGNC Symbol;Acc:41378]	NOVEL	KNOWN
ENST00000422488	1.5267	10.5095	0.00378065	0.199259	ENST00000422488	ENSG00000234715	7	103085654	103154454	1	CTB-107G13.1	CTB-107G13.1-001	0	NOVEL	KNOWN
ENST00000505178	-2.23108	2.36199	0.00382233	0.199817	ENST00000505178	ENSG00000249269	4	189678833	189700133	1	RP11-756P10.4	RP11-756P10.4-001	0	NOVEL	KNOWN
ENST00000442456	0.85045	8.69217	0.0039199	0.20086	ENST00000442456	ENSG00000234350	2	171579719	171627276	-1	AC007405.4	AC007405.4-001	0	NOVEL	KNOWN
ENST00000423667	1.11694	5.10059	0.00393337	0.20086	ENST00000423667	ENSG00000225970	X	142840832	142911228	1	RP3-526F5.2	RP3-526F5.2-001	0	KNOWN	KNOWN
ENST00000440408	1.11768	4.69699	0.00393599	0.20086	ENST00000440408	ENSG00000233864	Y	14774265	14804162	1	TTTY15	TTTY15-001	testis-specific transcript, Y-linked 15 (non-protein coding) [Source:HGNC Symbol;Acc:18567]	KNOWN	KNOWN
ENST00000464131	2.12053	4.93359	0.00402103	0.203585	ENST00000464131	ENSG00000241593	3	81295730	81346496	-1	RP11-520D19.2	RP11-520D19.2-002	0	NOVEL	KNOWN
ENST00000499939	1.95238	2.38506	0.00406027	0.203965	ENST00000499939	ENSG00000245888	16	27279526	27301813	1	CTD-3203P2.2	CTD-3203P2.2-005	HCG1815999; Uncharacterized protein [Source:UniProtKB/TrEMBL;Acc:H3BQN9]	NOVEL	KNOWN
ENST00000511468	-2.55265	1.62574	0.00415253	0.206982	ENST00000511468	ENSG00000249787	5	99737145	99744603	1	RP11-346J10.1	RP11-346J10.1-001	0	NOVEL	KNOWN
ENST00000511703	1.28046	5.13699	0.0042008	0.207778	ENST00000511703	ENSG00000251230	4	185765739	185776905	-1	RP11-701P16.5	RP11-701P16.5-001	0	NOVEL	KNOWN
ENST00000505364	-1.09786	5.09192	0.0043261	0.212342	ENST00000505364	ENSG00000196810	4	1243088	1282079	1	CTBP1-AS2	CTBP1-AS2-006	CTBP1 antisense RNA 2 (head to head) [Source:HGNC Symbol;Acc:28307]	KNOWN	KNOWN
ENST00000530422	1.07699	11.7569	0.00436408	0.212584	ENST00000530422	ENSG00000254911	11	93454679	93455032	1	SCARNA9	SCARNA9-001	small Cajal body-specific RNA 9 [Source:HGNC Symbol;Acc:32566]	KNOWN	KNOWN
ENST00000442996	1.00845	13.1176	0.00440074	0.212758	ENST00000442996	ENSG00000236449	2	175411869	175639555	1	AC018890.6	AC018890.6-002	0	NOVEL	KNOWN
ENST00000425081	1.38748	4.96249	0.00445024	0.213545	ENST00000425081	ENSG00000236618	17	1420225	1421390	1	PITPNA-AS1	PITPNA-AS1-001	PITPNA antisense RNA 1 [Source:HGNC Symbol;Acc:44116]	NOVEL	KNOWN
ENST00000435254	-1.0537	7.30328	0.00462224	0.217309	ENST00000435254	ENSG00000237400	7	36502632	36544121	1	AC006960.7	AC006960.7-001	0	NOVEL	KNOWN
ENST00000443696	-1.90007	5.03277	0.00463007	0.217309	ENST00000443696	ENSG00000237328	17	17662468	17674135	-1	RAI1-AS1	RAI1-AS1-001	RAI1 antisense RNA 1 [Source:HGNC Symbol;Acc:40496]	NOVEL	KNOWN
ENST00000444086	1.70005	3.32936	0.00458273	0.217309	ENST00000444086	ENSG00000233590	10	69993008	70002136	-1	RP11-153K11.3	RP11-153K11.3-001	0	NOVEL	KNOWN
ENST00000418358	-1.35351	4.08801	0.00487848	0.225674	ENST00000418358	ENSG00000231435	2	8683722	8715631	-1	AC011747.3	AC011747.3-001	0	NOVEL	KNOWN
ENST00000424496	1.13666	8.713	0.00501434	0.230301	ENST00000424496	ENSG00000225528	22	40356401	40360687	1	RP3-370M22.8	RP3-370M22.8-001	0	NOVEL	KNOWN
ENST00000419535	-1.22066	8.58731	0.00537032	0.238146	ENST00000419535	ENSG00000224101	7	37037401	37053235	1	ELMO1-AS1	ELMO1-AS1-001	ELMO1 antisense RNA 1 [Source:HGNC Symbol;Acc:40765]	NOVEL	KNOWN
ENST00000436290	1.37778	5.5846	0.00528802	0.238146	ENST00000436290	ENSG00000228824	13	88079469	88323514	-1	MIR4500HG	MIR4500HG-001	MIR4500 host gene (non-protein coding) [Source:HGNC Symbol;Acc:42773]	NOVEL	KNOWN
ENST00000508572	1.08694	8.81125	0.0053005	0.238146	ENST00000508572	ENSG00000249413	4	66864564	67015730	1	RP11-25H12.1	RP11-25H12.1-001	0	NOVEL	KNOWN
ENST00000499525	2.24869	3.17021	0.00527229	0.238146	ENST00000499525	ENSG00000246350	6	28555155	28559524	1	RP5-1186N24.3	RP5-1186N24.3-001	0	NOVEL	KNOWN
ENST00000415391	-0.751087	7.76878	0.00561751	0.247401	ENST00000415391	ENSG00000236986	9	134008252	134042892	-1	RP11-544A12.4	RP11-544A12.4-002	0	NOVEL	KNOWN
ENST00000504082	0.803393	8.04456	0.00617893	0.250001	ENST00000504082	ENSG00000251259	4	106058437	106061776	-1	AC004069.2	AC004069.2-001	0	NOVEL	KNOWN
ENST00000456537	1.08161	12.1658	0.00617195	0.250001	ENST00000456537	ENSG00000235979	17	19342456	19364308	-1	AC004448.5	AC004448.5-001	0	NOVEL	KNOWN
ENST00000419326	-1.66389	3.72099	0.00586804	0.250001	ENST00000419326	ENSG00000229424	7	36790292	36802686	1	AC007349.4	AC007349.4-001	0	NOVEL	KNOWN
ENST00000456681	-1.63135	5.43361	0.00629863	0.250001	ENST00000456681	ENSG00000235665	2	8062556	8418214	-1	AC007464.1	AC007464.1-002	0	NOVEL	KNOWN
ENST00000419211	0.947197	12.3176	0.00586402	0.250001	ENST00000419211	ENSG00000224746	7	135611203	135617629	1	AC015987.1	AC015987.1-001	0	NOVEL	KNOWN
ENST00000425192	1.11771	6.5553	0.00622953	0.250001	ENST00000425192	ENSG00000228802	2	224830418	224832423	-1	AC073641.2	AC073641.2-001	0	NOVEL	KNOWN
ENST00000512269	0.94761	5.1948	0.00632033	0.250001	ENST00000512269	ENSG00000250910	4	156197841	156302498	1	AC097467.2	AC097467.2-002	0	NOVEL	KNOWN
ENST00000403371	1.3221	5.28124	0.00613918	0.250001	ENST00000403371	ENSG00000220925	X	69368432	69369504	-1	IGBP1-AS2	IGBP1-AS2-001	IGBP1 antisense RNA 2 [Source:HGNC Symbol;Acc:40294]	NOVEL	KNOWN
ENST00000315707	1.37256	9.85634	0.00627413	0.250001	ENST00000315707	ENSG00000178977	17	8123960	8127361	-1	LINC00324	LINC00324-001	long intergenic non-protein coding RNA 324 [Source:HGNC Symbol;Acc:26628]	KNOWN	KNOWN
ENST00000477153	0.840736	7.3013	0.00636902	0.250001	ENST00000477153	ENSG00000244650	3	147878698	147944393	1	RP11-501O2.3	RP11-501O2.3-002	0	NOVEL	KNOWN
ENST00000507817	-1.76282	2.4279	0.00637638	0.250001	ENST00000507817	ENSG00000250590	4	188454032	188593795	-1	RP11-565A3.2	RP11-565A3.2-001	0	NOVEL	KNOWN
ENST00000530450	0.852001	8.3514	0.00596944	0.250001	ENST00000530450	ENSG00000246250	11	43851259	43902276	-1	RP11-613D13.5	RP11-613D13.5-003	0	NOVEL	KNOWN
ENST00000417123	-1.26227	5.55048	0.00599369	0.250001	ENST00000417123	ENSG00000232564	22	40917804	40922711	1	RP4-591N18.2	RP4-591N18.2-001	0	NOVEL	KNOWN
ENST00000431150	-1.44004	4.43741	0.00655388	0.254199	ENST00000431150	ENSG00000225218	21	44251150	44256587	-1	AP001628.6	AP001628.6-001	0	NOVEL	KNOWN
ENST00000503553	1.03415	10.1123	0.00660207	0.254199	ENST00000503553	ENSG00000272742	5	138700366	138705406	-1	CTB-43P18.1	CTB-43P18.1-001	0	NOVEL	KNOWN
ENST00000425678	1.27585	6.66068	0.00677245	0.259207	ENST00000425678	ENSG00000231083	2	8741022	8763072	-1	AC011747.6	AC011747.6-001	0	NOVEL	KNOWN
ENST00000455309	-1.72688	3.20634	0.00708641	0.259549	ENST00000455309	ENSG00000240350	2	112248850	112268567	1	AC017002.1	AC017002.1-001	0	NOVEL	KNOWN
ENST00000435237	-1.04858	6.08624	0.00711721	0.259549	ENST00000435237	ENSG00000233005	2	21444047	22193831	1	AC067959.1	AC067959.1-001	0	NOVEL	KNOWN
ENST00000441093	1.9875	12.0672	0.00695304	0.259549	ENST00000441093	ENSG00000187904	4	6997068	7000685	1	AC097382.5	AC097382.5-001	0	NOVEL	KNOWN
ENST00000425779	0.904405	9.30856	0.00700537	0.259549	ENST00000425779	ENSG00000236498	2	62095567	62113217	1	AC107081.5	AC107081.5-001	0	NOVEL	KNOWN
ENST00000420494	0.772478	7.45134	0.0070545	0.259549	ENST00000420494	ENSG00000135334	6	88384790	88411927	-1	AKIRIN2	AKIRIN2-002	akirin 2 [Source:HGNC Symbol;Acc:21407]	KNOWN	KNOWN
ENST00000457725	1.18994	4.32542	0.00694071	0.259549	ENST00000457725	ENSG00000231680	11	64161814	64163303	-1	AP003774.6	AP003774.6-001	0	NOVEL	KNOWN
ENST00000414407	-1.45831	3.76079	0.00721147	0.259549	ENST00000414407	ENSG00000237879	13	31377343	31384782	1	LINC00398	LINC00398-001	long intergenic non-protein coding RNA 398 [Source:HGNC Symbol;Acc:42727]	NOVEL	KNOWN
ENST00000508742	1.40541	3.89707	0.00726576	0.259549	ENST00000508742	ENSG00000248309	5	88179145	88762215	1	MEF2C-AS1	MEF2C-AS1-014	MEF2C antisense RNA 1 [Source:HGNC Symbol;Acc:48908]	NOVEL	KNOWN
ENST00000521731	1.40858	9.99911	0.00721936	0.259549	ENST00000521731	ENSG00000253690	8	28107580	28196772	-1	RP11-380I10.4	RP11-380I10.4-001	0	NOVEL	KNOWN
ENST00000424515	1.40411	7.84215	0.0071224	0.259549	ENST00000424515	ENSG00000237764	7	124812272	125019375	1	RP11-3B12.2	RP11-3B12.2-001	0	NOVEL	KNOWN
ENST00000451556	-1.3413	5.06733	0.0072529	0.259549	ENST00000451556	ENSG00000228386	20	32602775	32605555	-1	RP5-1125A11.4	RP5-1125A11.4-001	0	NOVEL	KNOWN
ENST00000448980	-3.386	2.10729	0.00696856	0.259549	ENST00000448980	ENSG00000223351	3	21984058	22021320	1	ZNF385D-AS2	ZNF385D-AS2-001	ZNF385D antisense RNA 2 [Source:HGNC Symbol;Acc:42420]	NOVEL	KNOWN
ENST00000440802	-2.95458	1.63911	0.00764221	0.259997	ENST00000440802	ENSG00000230803	2	133043368	133051950	-1	AC097532.2	AC097532.2-001	0	NOVEL	KNOWN
ENST00000428656	-4.63467	1.4567	0.00751214	0.259997	ENST00000428656	ENSG00000223815	13	60718832	60727639	1	DIAPH3-AS2	DIAPH3-AS2-001	DIAPH3 antisense RNA 2 [Source:HGNC Symbol;Acc:39916]	NOVEL	KNOWN
ENST00000433182	-1.25128	5.74552	0.00744075	0.259997	ENST00000433182	ENSG00000224707	6	20438052	20440409	1	E2F3-IT1	E2F3-IT1-001	E2F3 intronic transcript 1 (non-protein coding) [Source:HGNC Symbol;Acc:41329]	NOVEL	KNOWN
ENST00000424329	1.12789	7.37523	0.00763316	0.259997	ENST00000424329	ENSG00000233780	13	21512703	21523738	-1	HNRNPA1P30	HNRNPA1P30-002	heterogeneous nuclear ribonucleoprotein A1 pseudogene 30 [Source:HGNC Symbol;Acc:39548]	KNOWN	KNOWN
ENST00000435578	1.51813	9.06785	0.00752962	0.259997	ENST00000435578	ENSG00000244380	3	48481762	48488060	-1	RP11-24C3.2	RP11-24C3.2-001	0	NOVEL	KNOWN
ENST00000497996	0.895228	7.24964	0.007438	0.259997	ENST00000497996	ENSG00000228980	3	109128837	109214014	1	RP11-702L6.4	RP11-702L6.4-002	0	NOVEL	KNOWN
ENST00000419863	-1.26687	4.00984	0.00758819	0.259997	ENST00000419863	ENSG00000238282	20	4456285	4505846	1	RP5-1164C1.2	RP5-1164C1.2-001	0	NOVEL	KNOWN
ENST00000456120	1.58873	4.37641	0.00748101	0.259997	ENST00000456120	ENSG00000227165	10	122521324	122610721	-1	WDR11-AS1	WDR11-AS1-001	WDR11 antisense RNA 1 [Source:HGNC Symbol;Acc:27437]	NOVEL	KNOWN
ENST00000505645	0.93173	10.2378	0.00768569	0.2601	ENST00000505645	ENSG00000249492	5	43484061	43509458	1	RP11-159F24.3	RP11-159F24.3-001	0	NOVEL	KNOWN
ENST00000448494	-1.38482	3.81686	0.0078171	0.261984	ENST00000448494	ENSG00000232931	2	96472866	96481963	-1	LINC00342	LINC00342-002	long intergenic non-protein coding RNA 342 [Source:HGNC Symbol;Acc:42470]	NOVEL	KNOWN
ENST00000432554	1.97747	1.68358	0.0078636	0.261984	ENST00000432554	ENSG00000223528	10	128798541	128824771	-1	RP11-223P11.3	RP11-223P11.3-001	0	NOVEL	KNOWN
ENST00000438026	-1.21169	6.39365	0.00782722	0.261984	ENST00000438026	ENSG00000224610	X	39085356	39159040	-1	RP11-265P11.1	RP11-265P11.1-001	0	NOVEL	KNOWN
ENST00000366408	1.09217	7.73797	0.00795773	0.263754	ENST00000366408	ENSG00000203601	1	168873143	169056243	-1	LINC00970	LINC00970-001	long intergenic non-protein coding RNA 970 [Source:HGNC Symbol;Acc:48730]	NOVEL	KNOWN
ENST00000423323	-1.18035	4.5579	0.00800782	0.264053	ENST00000423323	ENSG00000236088	17	13659795	13972812	-1	COX10-AS1	COX10-AS1-001	COX10 antisense RNA 1 [Source:HGNC Symbol;Acc:38873]	KNOWN	KNOWN
ENST00000435407	1.38912	3.46254	0.00817755	0.268274	ENST00000435407	ENSG00000244063	2	114586967	114588696	-1	AC024704.2	AC024704.2-001	0	NOVEL	KNOWN
ENST00000419902	0.919234	9.86716	0.00823662	0.268794	ENST00000419902	ENSG00000236859	2	122407226	122485784	1	AC018737.1	AC018737.1-001	0	NOVEL	KNOWN
ENST00000438266	1.23259	3.84955	0.00832327	0.268794	ENST00000438266	ENSG00000227495	17	4922509	4923388	-1	AC109333.10	AC109333.10-001	0	NOVEL	KNOWN
ENST00000497452	0.657231	8.57764	0.00839857	0.268794	ENST00000497452	ENSG00000244040	3	159631189	159943086	-1	IL12A-AS1	IL12A-AS1-001	IL12A antisense RNA 1 [Source:HGNC Symbol;Acc:49094]	NOVEL	KNOWN
ENST00000513560	1.33556	3.12802	0.00840242	0.268794	ENST00000513560	ENSG00000248092	5	43571696	43603332	-1	NNT-AS1	NNT-AS1-005	NNT antisense RNA 1 [Source:HGNC Symbol;Acc:49005]	NOVEL	KNOWN
ENST00000504874	-4.75222	1.22033	0.00831509	0.268794	ENST00000504874	ENSG00000250357	4	149614184	149615475	1	RP11-503L19.1	RP11-503L19.1-001	0	NOVEL	KNOWN
ENST00000506875	-1.74864	2.95779	0.00845133	0.26902	ENST00000506875	ENSG00000251187	5	111527717	111545836	1	CTC-459M5.2	CTC-459M5.2-002	0	NOVEL	KNOWN
ENST00000479030	-1.39444	4.72025	0.00859288	0.272178	ENST00000479030	ENSG00000240012	3	143061088	143065913	1	SLC9A9-AS1	SLC9A9-AS1-001	SLC9A9 antisense RNA 1 [Source:HGNC Symbol;Acc:40928]	NOVEL	KNOWN
ENST00000377977	1.47391	9.58765	0.0088593	0.27308	ENST00000377977	ENSG00000204929	2	65663845	66311773	1	AC074391.1	AC074391.1-010	0	NOVEL	KNOWN
ENST00000502400	1.67568	15.5594	0.00880074	0.27308	ENST00000502400	ENSG00000250075	4	68283023	68333969	-1	RP11-584P21.2	RP11-584P21.2-001	0	NOVEL	KNOWN
ENST00000527398	1.11588	8.63778	0.00866578	0.27308	ENST00000527398	ENSG00000254641	11	6629897	6631366	-1	RP11-732A19.2	RP11-732A19.2-001	0	NOVEL	KNOWN
ENST00000439423	-1.35023	3.56268	0.00887618	0.27308	ENST00000439423	ENSG00000231010	22	46451620	46454040	-1	RP6-109B7.2	RP6-109B7.2-001	0	NOVEL	KNOWN
ENST00000435041	1.01813	9.57499	0.00883433	0.27308	ENST00000435041	ENSG00000198833	6	90036344	90062567	-1	UBE2J1	UBE2J1-001	ubiquitin-conjugating enzyme E2, J1 [Source:HGNC Symbol;Acc:17598]	KNOWN	KNOWN
ENST00000445459	-2.25253	2.77438	0.00901156	0.273322	ENST00000445459	ENSG00000225144	7	131948911	131956028	1	AC018643.4	AC018643.4-001	0	NOVEL	KNOWN
ENST00000532748	3.11021	1.36052	0.00894657	0.273322	ENST00000532748	ENSG00000255079	11	44716413	44717851	-1	RP11-45A12.1	RP11-45A12.1-001	0	NOVEL	KNOWN
ENST00000454942	-0.980074	6.34869	0.00950296	0.277251	ENST00000454942	ENSG00000237356	14	53635772	54153976	1	AL163953.3	AL163953.3-004	0	NOVEL	KNOWN
ENST00000444688	-1.32477	7.58778	0.00952915	0.277251	ENST00000444688	ENSG00000236790	2	8147901	8523751	-1	LINC00299	LINC00299-004	long intergenic non-protein coding RNA 299 [Source:HGNC Symbol;Acc:27940]	KNOWN	KNOWN
ENST00000427788	-0.717275	5.97251	0.00946653	0.277251	ENST00000427788	ENSG00000099810	9	21802542	21931646	1	MTAP	MTAP-013	methylthioadenosine phosphorylase [Source:HGNC Symbol;Acc:7413]	KNOWN	KNOWN
ENST00000417987	-2.07681	2.29798	0.00946461	0.277251	ENST00000417987	ENSG00000228573	13	48399465	48410091	-1	RP11-279N8.1	RP11-279N8.1-001	0	NOVEL	KNOWN
ENST00000441214	-1.57605	4.15164	0.00945655	0.277251	ENST00000441214	ENSG00000233077	20	48927248	48937879	-1	RP11-290F20.2	RP11-290F20.2-001	0	NOVEL	KNOWN
ENST00000449695	0.808335	5.53922	0.00942198	0.277251	ENST00000449695	ENSG00000231345	10	52415727	52420232	1	RP11-564C4.6	RP11-564C4.6-002	0	KNOWN	KNOWN
ENST00000448389	0.852081	10.8734	0.00951204	0.277251	ENST00000448389	ENSG00000235298	9	86587148	86590692	1	RP11-575L7.8	RP11-575L7.8-001	0	NOVEL	KNOWN
ENST00000461291	2.17093	1.89105	0.00936217	0.277251	ENST00000461291	ENSG00000240707	10	134779038	134789858	1	RP13-137A17.6	RP13-137A17.6-001	0	NOVEL	KNOWN
ENST00000446275	0.778978	7.17283	0.00962043	0.278646	ENST00000446275	ENSG00000234758	5	131280101	131303913	1	AC034228.4	AC034228.4-001	0	NOVEL	KNOWN
ENST00000415934	-1.65751	2.59746	0.00982766	0.282106	ENST00000415934	ENSG00000230751	7	30180486	30181033	1	AC007036.4	AC007036.4-001	0	NOVEL	KNOWN
ENST00000451712	0.991276	4.65773	0.00987746	0.282276	ENST00000451712	ENSG00000233893	6	159239043	159241625	1	EZR-AS1	EZR-AS1-001	EZR antisense RNA 1 [Source:HGNC Symbol;Acc:40609]	NOVEL	KNOWN
ENST00000447147	0.875743	4.78344	0.00995135	0.283129	ENST00000447147	ENSG00000238121	13	30914407	30951282	-1	LINC00426	LINC00426-007	long intergenic non-protein coding RNA 426 [Source:HGNC Symbol;Acc:42761]	NOVEL	KNOWN
ENST00000512129	-1.728	6.70485	0.0102312	0.283512	ENST00000512129	ENSG00000232021	4	109088681	109177992	1	LEF1-AS1	LEF1-AS1-006	LEF1 antisense RNA 1 [Source:HGNC Symbol;Acc:40339]	NOVEL	KNOWN
ENST00000519978	-1.27097	3.78116	0.0103175	0.283512	ENST00000519978	ENSG00000253344	8	37483533	37531905	-1	RP11-346L1.2	RP11-346L1.2-001	0	NOVEL	KNOWN
ENST00000451713	1.60736	3.79691	0.0100375	0.283512	ENST00000451713	ENSG00000233968	10	19999257	20017479	-1	RP11-354E11.2	RP11-354E11.2-001	0	NOVEL	KNOWN
ENST00000417975	-1.25917	6.67343	0.0102488	0.283512	ENST00000417975	ENSG00000233008	1	84041459	84326706	-1	RP11-475O6.1	RP11-475O6.1-001	0	NOVEL	KNOWN
ENST00000541707	3.47874	1.17284	0.0101054	0.283512	ENST00000541707	ENSG00000251301	12	68726668	68845443	-1	RP11-81H14.2	RP11-81H14.2-008	0	NOVEL	KNOWN
ENST00000440244	1.69057	6.24673	0.0101595	0.283512	ENST00000440244	ENSG00000225595	6	28827402	28832407	-1	XXbac-BPG308K3.6	XXbac-BPG308K3.6-001	0	NOVEL	KNOWN
ENST00000432683	0.713181	7.691	0.0102319	0.283512	ENST00000432683	ENSG00000227409	1	35824423	35831678	-1	ZMYM4-AS1	ZMYM4-AS1-001	ZMYM4 antisense RNA 1 [Source:HGNC Symbol;Acc:40624]	NOVEL	KNOWN
ENST00000415330	-1.0153	7.28035	0.0105871	0.289681	ENST00000415330	ENSG00000231789	1	9732484	9747613	-1	RP11-558F24.4	RP11-558F24.4-001	0	NOVEL	KNOWN
ENST00000415434	-1.31684	6.63941	0.0107552	0.291798	ENST00000415434	ENSG00000233806	2	242823514	243020873	1	AC131097.3	AC131097.3-003	0	NOVEL	KNOWN
ENST00000419745	1.8159	2.46949	0.0107517	0.291798	ENST00000419745	ENSG00000232233	3	186528669	186543310	-1	RP11-573D15.2	RP11-573D15.2-001	0	NOVEL	KNOWN
ENST00000447198	-1.49271	2.97753	0.011177	0.292312	ENST00000447198	ENSG00000234223	7	79875725	79941772	-1	AC003988.1	AC003988.1-001	0	NOVEL	KNOWN
ENST00000415499	1.15385	10.3628	0.0119113	0.292312	ENST00000415499	ENSG00000243004	7	19958604	20180076	-1	AC005062.2	AC005062.2-005	0	NOVEL	KNOWN
ENST00000428156	0.927882	5.64228	0.0120403	0.292312	ENST00000428156	ENSG00000213981	2	171475138	171551884	-1	AC007277.3	AC007277.3-001	0	NOVEL	KNOWN
ENST00000412387	-1.25633	6.53977	0.0120795	0.292312	ENST00000412387	ENSG00000223725	2	208104588	208394519	-1	AC007879.5	AC007879.5-002	0	NOVEL	KNOWN
ENST00000420000	-1.1153	7.36656	0.0115107	0.292312	ENST00000420000	ENSG00000223727	3	3292371	3668980	-1	AC026188.1	AC026188.1-002	0	NOVEL	KNOWN
ENST00000416708	-1.61845	2.96358	0.0122111	0.292312	ENST00000416708	ENSG00000237471	7	46009256	46019790	1	AC073115.6	AC073115.6-001	0	NOVEL	KNOWN
ENST00000414750	1.54705	2.65999	0.0118616	0.292312	ENST00000414750	ENSG00000234663	2	181966659	182264286	1	AC104820.2	AC104820.2-003	0	NOVEL	KNOWN
ENST00000443926	-4.40491	1.18963	0.0118718	0.292312	ENST00000443926	ENSG00000236837	2	52721826	52727890	-1	AC139712.4	AC139712.4-001	0	NOVEL	KNOWN
ENST00000437721	2.11036	2.03077	0.0116329	0.292312	ENST00000437721	ENSG00000232117	13	30726023	30733758	-1	LINC00384	LINC00384-001	long intergenic non-protein coding RNA 384 [Source:HGNC Symbol;Acc:42711]	NOVEL	KNOWN
ENST00000412149	-4.70181	1.7523	0.0122822	0.292312	ENST00000412149	ENSG00000234630	22	22648098	22649159	1	LL22NC03-2H8.4	LL22NC03-2H8.4-001	0	NOVEL	KNOWN
ENST00000432386	0.996877	12.3283	0.0120806	0.292312	ENST00000432386	ENSG00000229021	1	151967007	152015250	1	NBPF18P	NBPF18P-001	neuroblastoma breakpoint family, member 18, pseudogene [Source:HGNC Symbol;Acc:31998]	NOVEL	KNOWN
ENST00000400892	-1.16002	3.69292	0.0110191	0.292312	ENST00000400892	ENSG00000242349	1	11901074	11908136	1	NPPA-AS1	NPPA-AS1-001	NPPA antisense RNA 1 [Source:HGNC Symbol;Acc:37635]	KNOWN	KNOWN
ENST00000419368	-1.86713	2.30687	0.0118181	0.292312	ENST00000419368	ENSG00000225465	22	29832818	29874164	-1	RFPL1S	RFPL1S-002	RFPL1 antisense RNA 1 [Source:HGNC Symbol;Acc:9978]	KNOWN	KNOWN
ENST00000417969	-1.70229	5.42244	0.0118076	0.292312	ENST00000417969	ENSG00000233411	1	167426620	167427898	-1	RP11-104L21.2	RP11-104L21.2-001	0	NOVEL	KNOWN
ENST00000535720	-2.14463	2.25767	0.0109795	0.292312	ENST00000535720	ENSG00000256364	12	121134927	121137344	-1	RP11-173P15.3	RP11-173P15.3-002	0	NOVEL	KNOWN
ENST00000530479	-1.39108	3.24052	0.0114226	0.292312	ENST00000530479	ENSG00000254419	20	57285851	57286689	1	RP11-261P9.4	RP11-261P9.4-001	0	NOVEL	KNOWN
ENST00000411575	0.740565	8.80536	0.0114189	0.292312	ENST00000411575	ENSG00000225564	9	105902805	106087316	-1	RP11-341A22.2	RP11-341A22.2-001	0	NOVEL	KNOWN
ENST00000440578	1.22321	3.26868	0.0116262	0.292312	ENST00000440578	ENSG00000237499	6	138144810	138189370	-1	RP11-356I2.4	RP11-356I2.4-007	0	NOVEL	KNOWN
ENST00000535764	0.78986	7.98455	0.0121643	0.292312	ENST00000535764	ENSG00000255910	12	19928385	20162871	1	RP11-405A12.2	RP11-405A12.2-001	0	NOVEL	KNOWN
ENST00000480817	-1.23071	3.84633	0.011055	0.292312	ENST00000480817	ENSG00000241770	3	156881241	156886922	1	RP11-555M1.3	RP11-555M1.3-001	0	NOVEL	KNOWN
ENST00000528520	-0.891405	5.10895	0.0117231	0.292312	ENST00000528520	ENSG00000255097	11	9263995	9267056	-1	RP11-5L12.1	RP11-5L12.1-001	0	NOVEL	KNOWN
ENST00000428516	-0.765236	5.80088	0.012048	0.292312	ENST00000428516	ENSG00000232461	3	176361729	176585626	-1	RP11-644C3.1	RP11-644C3.1-001	0	NOVEL	KNOWN
ENST00000544925	-0.862889	8.0002	0.0112303	0.292312	ENST00000544925	ENSG00000256947	11	114081338	114227293	-1	RP11-64D24.2	RP11-64D24.2-001	0	NOVEL	KNOWN
ENST00000435635	0.77414	9.77733	0.012273	0.292312	ENST00000435635	ENSG00000231964	10	45940018	45948569	-1	RP11-67C2.2	RP11-67C2.2-001	0	NOVEL	KNOWN
ENST00000539897	0.915444	5.00569	0.0108877	0.292312	ENST00000539897	ENSG00000255959	11	60603469	60610438	-1	RP11-804A23.2	RP11-804A23.2-001	0	NOVEL	KNOWN
ENST00000508187	0.690659	6.55856	0.0118599	0.292312	ENST00000508187	ENSG00000250909	5	175774944	175780587	1	RP11-843P14.2	RP11-843P14.2-001	0	NOVEL	KNOWN
ENST00000417273	-0.998144	8.55971	0.011363	0.292312	ENST00000417273	ENSG00000230322	10	11210885	11213339	-1	RP3-323N1.2	RP3-323N1.2-001	0	NOVEL	KNOWN
ENST00000440798	1.18212	9.07926	0.0113605	0.292312	ENST00000440798	ENSG00000230492	20	22990846	23011422	-1	RP4-753D10.5	RP4-753D10.5-001	0	NOVEL	KNOWN
ENST00000454832	-1.11117	6.60878	0.0109592	0.292312	ENST00000454832	ENSG00000231865	11	116756762	116761437	-1	SIK3-IT1	SIK3-IT1-001	SIK3 intronic transcript 1 (non-protein coding) [Source:HGNC Symbol;Acc:41495]	NOVEL	KNOWN
ENST00000451116	-2.98443	1.85203	0.0124609	0.293098	ENST00000451116	ENSG00000233363	7	153789286	153793128	-1	AC006019.4	AC006019.4-001	0	NOVEL	KNOWN
ENST00000322353	0.752946	8.04849	0.0127114	0.293098	ENST00000322353	ENSG00000214184	2	109123971	109150652	-1	AC012487.2	AC012487.2-001	0	NOVEL	KNOWN
ENST00000450840	0.881697	5.59086	0.0127247	0.293098	ENST00000450840	ENSG00000237574	2	130680750	130704276	1	AC079776.3	AC079776.3-001	0	NOVEL	KNOWN
ENST00000441746	0.806664	10.9172	0.0128017	0.293098	ENST00000441746	ENSG00000227161	15	59936497	59964501	-1	AC092755.4	AC092755.4-001	0	NOVEL	KNOWN
ENST00000443716	3.02043	1.12735	0.012944	0.293098	ENST00000443716	ENSG00000237385	9	96192624	96193581	-1	RP11-165J3.5	RP11-165J3.5-001	0	NOVEL	KNOWN
ENST00000536455	-2.52699	1.57349	0.0125927	0.293098	ENST00000536455	ENSG00000255629	12	64540168	64541637	-1	RP11-196H14.3	RP11-196H14.3-001	0	NOVEL	KNOWN
ENST00000523459	1.14087	3.90772	0.0128634	0.293098	ENST00000523459	ENSG00000253408	8	42091193	42128715	-1	RP11-231D20.2	RP11-231D20.2-001	0	NOVEL	KNOWN
ENST00000435810	1.71823	2.26354	0.0129455	0.293098	ENST00000435810	ENSG00000236627	6	166167677	166189268	1	RP11-252P19.1	RP11-252P19.1-001	0	NOVEL	KNOWN
ENST00000501322	2.15517	1.65532	0.0126416	0.293098	ENST00000501322	ENSG00000247130	4	189061976	189064533	-1	RP11-366H4.3	RP11-366H4.3-001	0	NOVEL	KNOWN
ENST00000457303	-1.11687	4.52508	0.012603	0.293098	ENST00000457303	ENSG00000232648	4	184416091	184425647	-1	RP11-367N14.2	RP11-367N14.2-001	0	NOVEL	KNOWN
ENST00000444870	-1.981	1.81691	0.0124579	0.293098	ENST00000444870	ENSG00000235169	1	3689352	3692546	1	SMIM1	SMIM1-001	small integral membrane protein 1 [Source:HGNC Symbol;Acc:44204]	KNOWN	NOVEL
ENST00000422351	-1.92306	2.29741	0.0132157	0.298165	ENST00000422351	ENSG00000231826	2	43254992	43266686	-1	AC016735.2	AC016735.2-001	0	NOVEL	KNOWN
ENST00000321214	-2.91429	1.57752	0.0133991	0.300416	ENST00000321214	ENSG00000180422	16	89225554	89230653	1	LINC00304	LINC00304-001	long intergenic non-protein coding RNA 304 [Source:HGNC Symbol;Acc:26713]	KNOWN	KNOWN
ENST00000423162	-1.18468	3.69634	0.0134089	0.300416	ENST00000423162	ENSG00000224761	10	38464596	38501285	1	RP11-508N22.8	RP11-508N22.8-001	0	NOVEL	KNOWN
ENST00000420585	1.14352	4.33035	0.0135338	0.302162	ENST00000420585	ENSG00000234613	X	45772702	45776475	-1	RP5-1158E12.1	RP5-1158E12.1-001	0	KNOWN	KNOWN
ENST00000435739	-1.17412	4.1244	0.0136024	0.302641	ENST00000435739	ENSG00000229294	1	65745139	65772204	-1	RP5-1044H5.1	RP5-1044H5.1-001	0	NOVEL	KNOWN
ENST00000501964	0.667604	6.60482	0.0136523	0.302705	ENST00000501964	ENSG00000246790	11	121318040	121323722	-1	RP11-730K11.1	RP11-730K11.1-001	0	NOVEL	KNOWN
ENST00000420807	-1.13749	4.22894	0.0138352	0.304659	ENST00000420807	ENSG00000232077	1	193273875	193335083	1	LINC01031	LINC01031-001	long intergenic non-protein coding RNA 1031 [Source:HGNC Symbol;Acc:49017]	NOVEL	KNOWN
ENST00000534856	2.36016	1.31729	0.013834	0.304659	ENST00000534856	ENSG00000255931	11	61263912	61267548	1	RP11-286N22.10	RP11-286N22.10-001	0	NOVEL	KNOWN
ENST00000520017	0.924394	5.53559	0.0140593	0.308163	ENST00000520017	ENSG00000254340	8	8998934	9002945	1	RP11-10A14.3	RP11-10A14.3-001	0	NOVEL	KNOWN
ENST00000540171	1.85664	2.28291	0.0140902	0.308163	ENST00000540171	ENSG00000256050	14	105147483	105151269	1	RP11-982M15.6	RP11-982M15.6-001	0	NOVEL	KNOWN
ENST00000418995	-1.88364	3.5297	0.0143541	0.310763	ENST00000418995	ENSG00000224513	11	3247291	3254068	1	AC109309.4	AC109309.4-001	0	NOVEL	KNOWN
ENST00000536949	0.89848	7.83569	0.0145958	0.314935	ENST00000536949	ENSG00000256686	12	25935640	25967105	-1	RP11-443N24.2	RP11-443N24.2-001	0	NOVEL	KNOWN
ENST00000415647	-1.25943	4.09975	0.0146972	0.316064	ENST00000415647	ENSG00000232586	1	180918835	180924023	-1	RP11-46A10.4	RP11-46A10.4-001	0	NOVEL	KNOWN
ENST00000542553	2.33754	1.69026	0.0148511	0.317252	ENST00000542553	ENSG00000212978	2	61368732	61372104	-1	AC016747.3	AC016747.3-201	0	NOVEL	KNOWN
ENST00000512486	-1.21053	3.99022	0.0148204	0.317252	ENST00000512486	ENSG00000250240	5	95036953	95067999	-1	CTD-2154I11.2	CTD-2154I11.2-002	0	NOVEL	KNOWN
ENST00000449451	-1.5401	2.93513	0.0150493	0.318312	ENST00000449451	ENSG00000236558	2	47713153	47715691	-1	AC138655.6	AC138655.6-001	0	NOVEL	KNOWN
ENST00000535893	1.54413	2.50402	0.0150331	0.318312	ENST00000535893	ENSG00000257096	14	21989234	21990794	1	AE000658.22	AE000658.22-001	0	NOVEL	KNOWN
ENST00000518088	-1.5219	2.74915	0.015117	0.318695	ENST00000518088	ENSG00000253552	7	27147396	27173921	1	HOXA-AS2	HOXA-AS2-010	HOXA cluster antisense RNA 2 [Source:HGNC Symbol;Acc:43745]	KNOWN	KNOWN
ENST00000518536	-1.12028	3.75688	0.0152101	0.318796	ENST00000518536	ENSG00000253116	8	59004001	59018853	-1	RP11-648L3.2	RP11-648L3.2-001	0	NOVEL	KNOWN
ENST00000432360	1.51266	3.84263	0.0152705	0.318796	ENST00000432360	ENSG00000225676	22	30580633	30603098	-1	RP3-438O4.4	RP3-438O4.4-001	0	NOVEL	KNOWN
ENST00000501122	-1.28445	14.8032	0.0153342	0.31909	ENST00000501122	ENSG00000245532	11	65190245	65213011	1	NEAT1	NEAT1-001	nuclear paraspeckle assembly transcript 1 (non-protein coding) [Source:HGNC Symbol;Acc:30815]	KNOWN	KNOWN
ENST00000525233	-1.1223	3.53501	0.0155859	0.320673	ENST00000525233	ENSG00000254791	11	13690874	13691696	1	FAR1-IT1	FAR1-IT1-001	FAR1 intronic transcript 1 (non-protein coding) [Source:HGNC Symbol;Acc:41485]	NOVEL	KNOWN
ENST00000520881	1.05726	6.38188	0.0155515	0.320673	ENST00000520881	ENSG00000253821	8	58405443	58504118	1	RP11-246K15.1	RP11-246K15.1-002	0	NOVEL	KNOWN
ENST00000455390	-1.66973	3.05076	0.0156923	0.321341	ENST00000455390	ENSG00000231654	6	167317186	167318323	1	RPS6KA2-AS1	RPS6KA2-AS1-001	RPS6KA2 antisense RNA 1 [Source:HGNC Symbol;Acc:40511]	NOVEL	KNOWN
ENST00000496220	1.00088	5.88637	0.0158085	0.322694	ENST00000496220	ENSG00000241098	3	182164758	182204152	-1	RP11-139K4.1	RP11-139K4.1-001	0	NOVEL	KNOWN
ENST00000440788	-1.70167	2.46985	0.0158823	0.322848	ENST00000440788	ENSG00000229679	7	36268889	36270716	-1	AC007327.5	AC007327.5-001	0	NOVEL	KNOWN
ENST00000514766	-2.15875	2.80257	0.0159164	0.322848	ENST00000514766	ENSG00000251248	4	143435599	143440136	1	RP11-223C24.2	RP11-223C24.2-001	0	NOVEL	KNOWN
ENST00000424116	1.14575	8.63931	0.0161347	0.324206	ENST00000424116	ENSG00000233766	2	192711265	192908909	1	AC098617.1	AC098617.1-003	0	NOVEL	KNOWN
ENST00000411746	-1.57158	2.52373	0.016323	0.326968	ENST00000411746	ENSG00000230880	1	142618769	142729975	1	RP11-417J8.3	RP11-417J8.3-001	0	NOVEL	KNOWN
ENST00000419425	0.645538	11.7226	0.0166028	0.33154	ENST00000419425	ENSG00000236213	2	37827279	37873841	1	AC006369.2	AC006369.2-001	0	NOVEL	KNOWN
ENST00000417930	0.943971	8.10013	0.017074	0.335687	ENST00000417930	ENSG00000235576	2	7865932	7870836	1	AC092580.4	AC092580.4-001	0	NOVEL	KNOWN
ENST00000426528	-1.24048	3.68511	0.0171398	0.335687	ENST00000426528	ENSG00000239407	X	102139342	102161086	1	LL0XNC01-237H1.2	LL0XNC01-237H1.2-001	0	NOVEL	KNOWN
ENST00000485162	1.29834	5.52432	0.0171759	0.335687	ENST00000485162	ENSG00000239523	3	123304389	123363415	1	MYLK-AS1	MYLK-AS1-003	MYLK antisense RNA 1 [Source:HGNC Symbol;Acc:42440]	NOVEL	KNOWN
ENST00000508664	-1.23537	3.45803	0.017138	0.335687	ENST00000508664	ENSG00000251603	4	152588376	152591654	1	RP11-164P12.4	RP11-164P12.4-001	0	NOVEL	KNOWN
ENST00000450503	-1.25649	3.66246	0.0170712	0.335687	ENST00000450503	ENSG00000237453	1	55258558	55260578	1	RP11-67L3.2	RP11-67L3.2-001	0	NOVEL	KNOWN
ENST00000415194	0.560591	11.8845	0.0171758	0.335687	ENST00000415194	ENSG00000231329	6	139465341	139560442	-1	RP1-225E12.2	RP1-225E12.2-010	0	NOVEL	KNOWN
ENST00000472323	-1.00764	5.08376	0.016911	0.335687	ENST00000472323	ENSG00000242767	3	114819270	114821908	1	ZBTB20-AS4	ZBTB20-AS4-001	ZBTB20 antisense RNA 4 [Source:HGNC Symbol;Acc:42423]	NOVEL	KNOWN
ENST00000457672	1.05001	3.86308	0.0173262	0.337599	ENST00000457672	ENSG00000233528	13	87564173	87589271	1	LINC00430	LINC00430-001	long intergenic non-protein coding RNA 430 [Source:HGNC Symbol;Acc:42765]	NOVEL	KNOWN
ENST00000484721	0.805408	11.6853	0.0173998	0.338009	ENST00000484721	ENSG00000240666	3	154876530	154901074	-1	MME-AS1	MME-AS1-001	MME antisense RNA 1 [Source:HGNC Symbol;Acc:40376]	NOVEL	KNOWN
ENST00000492679	1.06279	6.89221	0.0175791	0.340464	ENST00000492679	ENSG00000135253	7	128502505	128550773	-1	KCP	KCP-007	kielin/chordin-like protein [Source:HGNC Symbol;Acc:17585]	KNOWN	KNOWN
ENST00000507844	0.810946	6.67672	0.0177877	0.343469	ENST00000507844	ENSG00000251388	4	134792401	134931845	-1	RP11-427M20.1	RP11-427M20.1-001	0	NOVEL	KNOWN
ENST00000414896	0.79803	9.46094	0.0185314	0.345363	ENST00000414896	ENSG00000223374	2	242290755	242292519	-1	AC005104.3	AC005104.3-001	0	NOVEL	KNOWN
ENST00000439412	-1.45483	5.14912	0.0187268	0.345363	ENST00000439412	ENSG00000228414	2	61052267	61108449	-1	AC010733.4	AC010733.4-002	0	NOVEL	KNOWN
ENST00000434951	0.926427	7.05174	0.0184947	0.345363	ENST00000434951	ENSG00000232581	7	6618196	6628605	-1	AC079742.4	AC079742.4-001	0	NOVEL	KNOWN
ENST00000421964	-1.48252	3.49522	0.0183123	0.345363	ENST00000421964	ENSG00000225111	2	208733306	208734639	-1	AC083900.1	AC083900.1-001	0	NOVEL	KNOWN
ENST00000533002	2.26195	1.97094	0.0187452	0.345363	ENST00000533002	ENSG00000254670	11	13022637	13030706	-1	CTC-497E21.3	CTC-497E21.3-001	0	NOVEL	KNOWN
ENST00000484698	0.521075	7.49101	0.0182097	0.345363	ENST00000484698	ENSG00000242759	3	106555658	106959488	-1	LINC00882	LINC00882-001	long intergenic non-protein coding RNA 882 [Source:HGNC Symbol;Acc:48568]	NOVEL	KNOWN
ENST00000515734	-4.45121	1.32529	0.0180292	0.345363	ENST00000515734	ENSG00000152931	5	59783540	59843484	1	PART1	PART1-001	prostate androgen-regulated transcript 1 (non-protein coding) [Source:HGNC Symbol;Acc:17263]	KNOWN	KNOWN
ENST00000430327	-2.79233	1.371	0.0181674	0.345363	ENST00000430327	ENSG00000225745	21	42548249	42558715	-1	PLAC4	PLAC4-003	placenta-specific 4 [Source:HGNC Symbol;Acc:14616]	NOVEL	KNOWN
ENST00000520259	3.43852	1.90185	0.0182394	0.345363	ENST00000520259	ENSG00000253967	8	71383369	71397922	1	RP11-333A23.4	RP11-333A23.4-001	0	NOVEL	KNOWN
ENST00000419853	-4.44784	1.10528	0.0187349	0.345363	ENST00000419853	ENSG00000228392	9	129032400	129038197	-1	RP11-343J18.1	RP11-343J18.1-001	0	NOVEL	KNOWN
ENST00000425264	1.2347	5.45269	0.0185387	0.345363	ENST00000425264	ENSG00000225936	10	118999111	119001434	-1	RP11-501J20.5	RP11-501J20.5-001	0	NOVEL	KNOWN
ENST00000529247	0.874493	8.75106	0.018691	0.345363	ENST00000529247	ENSG00000254741	8	144661806	144662840	1	RP11-661A12.7	RP11-661A12.7-001	0	NOVEL	KNOWN
ENST00000457632	-1.37244	4.7268	0.0185977	0.345363	ENST00000457632	ENSG00000234248	10	6933419	6962434	-1	RP11-799O21.2	RP11-799O21.2-001	0	NOVEL	KNOWN
ENST00000427394	1.40125	3.02457	0.0186533	0.345363	ENST00000427394	ENSG00000233452	6	147163037	147525750	-1	STXBP5-AS1	STXBP5-AS1-003	STXBP5 antisense RNA 1 [Source:HGNC Symbol;Acc:44183]	NOVEL	KNOWN
ENST00000428667	0.647905	5.98671	0.018814	0.34564	ENST00000428667	ENSG00000233818	21	37818029	37904706	1	AP000695.4	AP000695.4-002	0	NOVEL	KNOWN
ENST00000515860	-1.63281	2.45934	0.0189955	0.347981	ENST00000515860	ENSG00000249381	4	139346677	139358023	1	LINC00500	LINC00500-001	long intergenic non-protein coding RNA 500 [Source:HGNC Symbol;Acc:43437]	NOVEL	KNOWN
ENST00000417881	-1.40994	4.65574	0.0191061	0.348736	ENST00000417881	ENSG00000236197	7	94784025	94843644	-1	AC002429.5	AC002429.5-001	0	NOVEL	KNOWN
ENST00000451832	-2.23386	2.16469	0.0192171	0.34887	ENST00000451832	ENSG00000228540	7	110364215	110365881	-1	IMMP2L-IT1	IMMP2L-IT1-001	IMMP2L intronic transcript 1 (non-protein coding) [Source:HGNC Symbol;Acc:41402]	NOVEL	KNOWN
ENST00000519803	-1.15744	6.53602	0.0193017	0.34887	ENST00000519803	ENSG00000253270	8	19536083	19546445	1	RP11-1105O14.1	RP11-1105O14.1-001	0	NOVEL	KNOWN
ENST00000422148	-2.08074	1.86325	0.0193154	0.34887	ENST00000422148	ENSG00000223576	13	20415967	20417812	1	RP11-61K9.2	RP11-61K9.2-001	0	NOVEL	KNOWN
ENST00000428191	-1.10467	11.784	0.0195717	0.349162	ENST00000428191	ENSG00000236977	2	198115582	198167243	-1	ANKRD44-IT1	ANKRD44-IT1-001	ANKRD44 intronic transcript 1 (non-protein coding) [Source:HGNC Symbol;Acc:41477]	NOVEL	KNOWN
ENST00000426029	1.54213	2.65225	0.0197077	0.349162	ENST00000426029	ENSG00000232969	21	45759259	45760353	1	AP001062.9	AP001062.9-001	0	NOVEL	KNOWN
ENST00000451940	-0.678981	8.15772	0.0197116	0.349162	ENST00000451940	ENSG00000223482	10	88963632	89102369	-1	NUTM2A-AS1	NUTM2A-AS1-004	NUTM2A antisense RNA 1 [Source:HGNC Symbol;Acc:45161]	NOVEL	KNOWN
ENST00000519319	-1.01948	7.33656	0.0195815	0.349162	ENST00000519319	ENSG00000253438	8	127859300	128033259	1	PCAT1	PCAT1-001	prostate cancer associated transcript 1 (non-protein coding) [Source:HGNC Symbol;Acc:43022]	NOVEL	KNOWN
ENST00000523733	0.968895	5.86191	0.019607	0.349162	ENST00000523733	ENSG00000253708	8	30034070	30038404	-1	RP11-51J9.4	RP11-51J9.4-001	0	NOVEL	KNOWN
ENST00000502790	-0.771393	7.78625	0.0196007	0.349162	ENST00000502790	ENSG00000250220	4	74124926	74183670	1	RP11-692D12.1	RP11-692D12.1-001	0	NOVEL	KNOWN
ENST00000496067	-1.42421	2.56821	0.0198175	0.349803	ENST00000496067	ENSG00000242770	3	112521325	112531666	1	RP11-180K7.1	RP11-180K7.1-002	0	NOVEL	KNOWN
ENST00000441672	1.70709	8.48524	0.0198566	0.349803	ENST00000441672	ENSG00000227591	1	209834709	209897470	-1	RP1-28O10.1	RP1-28O10.1-002	0	NOVEL	KNOWN
ENST00000412972	-0.666384	8.1233	0.0203707	0.353056	ENST00000412972	ENSG00000236559	20	30274019	30304628	1	RP11-243J16.7	RP11-243J16.7-001	0	NOVEL	KNOWN
ENST00000502589	0.941146	4.65387	0.0202918	0.353056	ENST00000502589	ENSG00000250348	5	75581367	75607287	-1	RP11-466P24.6	RP11-466P24.6-001	0	NOVEL	KNOWN
ENST00000520146	-0.95506	8.77411	0.0203463	0.353056	ENST00000520146	ENSG00000253720	8	130952102	130961640	1	RP11-473O4.3	RP11-473O4.3-001	0	NOVEL	KNOWN
ENST00000545363	0.652448	7.31686	0.0201397	0.353056	ENST00000545363	ENSG00000256594	12	9787188	9811008	1	RP11-705C15.2	RP11-705C15.2-019	0	KNOWN	KNOWN
ENST00000457683	0.813112	5.51965	0.020175	0.353056	ENST00000457683	ENSG00000232650	1	119870799	119898805	1	RP5-834N19.1	RP5-834N19.1-001	0	NOVEL	KNOWN
ENST00000448543	-2.75358	1.60587	0.0204822	0.354033	ENST00000448543	ENSG00000234279	2	239628965	239649421	1	AC113618.1	AC113618.1-001	0	NOVEL	KNOWN
ENST00000431090	-1.28093	3.43437	0.0207673	0.355055	ENST00000431090	ENSG00000185065	22	19435416	19437628	1	AC000068.5	AC000068.5-001	0	NOVEL	KNOWN
ENST00000452057	-0.681323	8.6206	0.0212276	0.355055	ENST00000452057	ENSG00000229127	2	210895457	210929080	1	AC007038.7	AC007038.7-001	0	NOVEL	KNOWN
ENST00000515570	1.18816	6.09055	0.0213572	0.355055	ENST00000515570	ENSG00000249249	5	114937754	114956356	1	AC010226.4	AC010226.4-001	0	NOVEL	KNOWN
ENST00000455965	1.02793	3.56671	0.0215904	0.355055	ENST00000455965	ENSG00000235092	2	8806766	8821993	-1	AC011747.7	AC011747.7-002	0	NOVEL	KNOWN
ENST00000343987	0.817184	5.22953	0.0209694	0.355055	ENST00000343987	ENSG00000244567	2	208686014	208687493	-1	AC096772.6	AC096772.6-001	0	NOVEL	KNOWN
ENST00000492725	1.54058	2.28969	0.0212444	0.355055	ENST00000492725	ENSG00000244124	3	141637094	141637863	-1	ATP1B3-AS1	ATP1B3-AS1-001	ATP1B3 antisense RNA 1 [Source:HGNC Symbol;Acc:40088]	NOVEL	KNOWN
ENST00000523497	-4.39779	1.63814	0.0212322	0.355055	ENST00000523497	ENSG00000254297	5	166723239	166730377	-1	CTC-286N12.1	CTC-286N12.1-001	0	NOVEL	KNOWN
ENST00000514042	-2.06227	1.99777	0.0215372	0.355055	ENST00000514042	ENSG00000249825	5	79348197	79379477	-1	CTD-2201I18.1	CTD-2201I18.1-001	0	NOVEL	KNOWN
ENST00000528912	2.1648	1.58694	0.020879	0.355055	ENST00000528912	ENSG00000204791	8	145104030	145106423	1	CTD-3065J16.6	CTD-3065J16.6-001	0	NOVEL	KNOWN
ENST00000451099	-1.0159	4.34088	0.0213942	0.355055	ENST00000451099	ENSG00000235397	17	19199909	19209574	-1	EPN2-AS1	EPN2-AS1-001	EPN2 antisense RNA 1 [Source:HGNC Symbol;Acc:40849]	NOVEL	KNOWN
ENST00000427111	0.758297	8.4353	0.0207772	0.355055	ENST00000427111	ENSG00000237248	12	9392599	9395635	1	LINC00987	LINC00987-001	long intergenic non-protein coding RNA 987 [Source:HGNC Symbol;Acc:48911]	NOVEL	KNOWN
ENST00000534336	-0.646521	15.8504	0.0207353	0.355055	ENST00000534336	ENSG00000251562	11	65265233	65273940	1	MALAT1	MALAT1-001	metastasis associated lung adenocarcinoma transcript 1 (non-protein coding) [Source:HGNC Symbol;Acc:29665]	KNOWN	KNOWN
ENST00000541888	-1.19352	3.07118	0.0213127	0.355055	ENST00000541888	ENSG00000256433	12	6503071	6504235	1	RP1-102E24.8	RP1-102E24.8-001	0	NOVEL	KNOWN
ENST00000425742	-1.23133	4.74096	0.0212574	0.355055	ENST00000425742	ENSG00000232116	9	45484572	45488153	1	RP11-187C18.2	RP11-187C18.2-001	0	NOVEL	KNOWN
ENST00000422842	-0.998056	4.3939	0.0215181	0.355055	ENST00000422842	ENSG00000234173	10	56245990	56415811	1	RP11-257I14.1	RP11-257I14.1-001	0	NOVEL	KNOWN
ENST00000510225	-1.20029	4.65454	0.0214376	0.355055	ENST00000510225	ENSG00000251171	4	170122945	170141500	1	RP11-327O17.2	RP11-327O17.2-001	0	NOVEL	KNOWN
ENST00000511443	-0.973627	4.0372	0.0211081	0.355055	ENST00000511443	ENSG00000248486	5	15192248	15266650	-1	RP1-137K24.1	RP1-137K24.1-001	0	NOVEL	KNOWN
ENST00000429053	-1.90238	1.83167	0.0212324	0.355055	ENST00000429053	ENSG00000228614	6	53655673	53659072	-1	RP13-476E20.1	RP13-476E20.1-001	0	NOVEL	KNOWN
ENST00000517695	-1.22213	3.43155	0.0216595	0.355282	ENST00000517695	ENSG00000253561	8	134783652	134826780	1	CTD-2588J1.1	CTD-2588J1.1-001	0	NOVEL	KNOWN
ENST00000527589	-1.36563	3.25057	0.0218256	0.357096	ENST00000527589	ENSG00000254638	11	112035920	112043329	-1	RP11-356J5.4	RP11-356J5.4-001	0	NOVEL	KNOWN
ENST00000432897	-4.25062	1.19221	0.0219634	0.358439	ENST00000432897	ENSG00000226759	1	58326204	58346577	1	RP4-737A23.2	RP4-737A23.2-003	0	NOVEL	KNOWN
ENST00000457079	-1.22452	3.91543	0.022174	0.358601	ENST00000457079	ENSG00000224652	3	195869507	195887761	1	LINC00885	LINC00885-001	long intergenic non-protein coding RNA 885 [Source:HGNC Symbol;Acc:48571]	NOVEL	KNOWN
ENST00000524336	-0.833354	4.68977	0.0221365	0.358601	ENST00000524336	ENSG00000251574	5	103718999	104728671	-1	RP11-6N13.1	RP11-6N13.1-008	0	PUTATIVE	PUTATIVE
ENST00000529875	1.15349	5.14203	0.0221206	0.358601	ENST00000529875	ENSG00000254404	11	61980899	62028021	-1	RP11-703H8.9	RP11-703H8.9-001	0	NOVEL	KNOWN
ENST00000424357	1.07929	3.32083	0.0221964	0.358601	ENST00000424357	ENSG00000233147	1	56289480	56333921	1	RP11-90C4.1	RP11-90C4.1-001	0	NOVEL	KNOWN
ENST00000454756	1.23208	3.01584	0.0224195	0.360393	ENST00000454756	ENSG00000226887	4	53588785	53617807	-1	ERVMER34-1	ERVMER34-1-003	endogenous retrovirus group MER34, member 1 [Source:HGNC Symbol;Acc:42970]	KNOWN	KNOWN
ENST00000457852	-1.71587	2.13727	0.0224058	0.360393	ENST00000457852	ENSG00000224468	1	183107537	183110417	-1	RP11-181K3.4	RP11-181K3.4-001	0	NOVEL	KNOWN
ENST00000453199	0.608167	6.24665	0.0225373	0.360484	ENST00000453199	ENSG00000228487	9	129976314	129984186	-1	RP13-225O21.2	RP13-225O21.2-001	0	NOVEL	KNOWN
ENST00000469747	1.23168	2.99933	0.0226585	0.36063	ENST00000469747	ENSG00000256458	2	204193182	204193949	-1	RP11-363J17.1	RP11-363J17.1-001	0	NOVEL	KNOWN
ENST00000506895	1.1646	8.58714	0.0226152	0.36063	ENST00000506895	ENSG00000249084	4	178264158	178278186	-1	RP11-376O6.2	RP11-376O6.2-001	0	NOVEL	KNOWN
ENST00000325042	2.02012	1.88614	0.0230186	0.365455	ENST00000325042	ENSG00000179428	7	22765014	22767239	-1	AC073072.5	AC073072.5-001	0	NOVEL	KNOWN
ENST00000415174	0.874037	3.68669	0.0232434	0.365928	ENST00000415174	ENSG00000226125	2	231555636	231565244	-1	AC098823.3	AC098823.3-001	0	NOVEL	KNOWN
ENST00000496403	-2.14977	2.27068	0.0234741	0.365928	ENST00000496403	ENSG00000240033	3	166552809	166562744	-1	RP11-12K11.2	RP11-12K11.2-001	0	NOVEL	KNOWN
ENST00000421161	-1.34899	2.97379	0.023579	0.365928	ENST00000421161	ENSG00000224478	6	159528823	159537085	1	RP11-13P5.1	RP11-13P5.1-001	0	NOVEL	KNOWN
ENST00000504539	0.764424	9.69167	0.0237312	0.365928	ENST00000504539	ENSG00000249971	5	137682716	137685330	-1	RP11-256P1.1	RP11-256P1.1-001	0	NOVEL	KNOWN
ENST00000502457	-4.276	1.07935	0.023335	0.365928	ENST00000502457	ENSG00000248464	5	44388834	44414091	1	RP11-473L15.2	RP11-473L15.2-001	0	NOVEL	KNOWN
ENST00000529369	0.734193	5.62889	0.0237035	0.365928	ENST00000529369	ENSG00000254682	11	71159720	71163203	1	RP11-660L16.2	RP11-660L16.2-001	0	NOVEL	KNOWN
ENST00000438113	-1.40104	4.09938	0.0235667	0.365928	ENST00000438113	ENSG00000235271	22	27299255	27316574	1	RP1-90L6.3	RP1-90L6.3-001	0	NOVEL	KNOWN
ENST00000443562	0.543524	9.21361	0.0233632	0.365928	ENST00000443562	ENSG00000231999	1	90048800	90098453	-1	RP5-1007M22.2	RP5-1007M22.2-001	0	NOVEL	KNOWN
ENST00000439595	0.908313	5.42767	0.0232534	0.365928	ENST00000439595	ENSG00000232907	20	35136563	35201794	-1	RP5-977B1.7	RP5-977B1.7-002	0	NOVEL	KNOWN
ENST00000415255	1.19164	10.6821	0.023945	0.36834	ENST00000415255	ENSG00000228060	1	40030832	40038875	1	RP11-69E11.8	RP11-69E11.8-001	0	NOVEL	KNOWN
ENST00000455416	0.69987	6.03654	0.0242274	0.371795	ENST00000455416	ENSG00000229337	2	178020350	178077390	-1	AC079305.8	AC079305.8-001	0	NOVEL	KNOWN
ENST00000415869	1.07052	3.83278	0.0243595	0.372933	ENST00000415869	ENSG00000225742	3	193920805	193967942	-1	RP11-513G11.4	RP11-513G11.4-001	0	NOVEL	KNOWN
ENST00000436123	1.25651	3.75763	0.0244652	0.373533	ENST00000436123	ENSG00000224074	3	24137760	24144729	-1	LINC00691	LINC00691-003	long intergenic non-protein coding RNA 691 [Source:HGNC Symbol;Acc:44514]	NOVEL	KNOWN
ENST00000460164	1.44968	6.1652	0.0245149	0.373533	ENST00000460164	ENSG00000253364	14	106110833	106115394	-1	RP11-731F5.2	RP11-731F5.2-002	0	KNOWN	KNOWN
ENST00000418255	1.01081	4.72684	0.0246886	0.374405	ENST00000418255	ENSG00000236546	1	40363417	40364770	1	RP1-118J21.5	RP1-118J21.5-001	0	NOVEL	KNOWN
ENST00000503100	-0.867961	4.75517	0.0246339	0.374405	ENST00000503100	ENSG00000248210	4	150075447	150199275	1	RP11-24I21.1	RP11-24I21.1-001	0	NOVEL	KNOWN
ENST00000415356	1.58283	3.03532	0.0248446	0.374807	ENST00000415356	ENSG00000235728	7	36820613	36822394	1	AC007349.5	AC007349.5-001	0	NOVEL	KNOWN
[truncated: 5,490 more rows]

## Sheet: S2D - PD post on vs PD pre
Table S2D
[truncated: 5,864 more rows]

## Sheet: S2E - PD post on vs post off
Table S2E
[truncated: 5,864 more rows]
