# Supplementary material for: Long Non-Coding RNA and Alternative Splicing Modulations in Parkinson's Leukocytes Identified by RNA Sequencing
Source: PLoS Comput Biol. 2014 Mar 20;10(3):e1003517. doi: 10.1371/journal.pcbi.1003517 (PMC3961179; doi:10.1371/journal.pcbi.1003517)
Supplement: Table S3 — Detection and differential expression analysis of lncRNAs in PD brain RNA-Seq data. (XLSX) [file pcbi.1003517.s009.xlsx]

## Sheet: S3A_CPM_brain
Table S3a
Gencode 7 lncRNAs detected in Normal and PD RNA-seq brain datasets
	CONT				PD
EnsEMBL	SRR563540	SRR563536	SRR563530	SRR563528	SRR563555	SRR563553	SRR563551	SRR563550	SRR563548	SRR563544
ENST00000003607	3.36419	2.80526	2.49835	4.5781	2.42547	4.25929	2.84014	2.33792	3.41372	2.43224
ENST00000007633	4.48559	3.74035	2.49835	0.981021	2.18292	1.21694	3.9762	3.67387	1.70686	1.99002
ENST00000229465	761.429	522.714	478.548	742.96	959.152	564.66	436.814	526.699	768.428	205.856
ENST00000233139	42.3328	41.1438	53.3738	41.5299	47.5392	40.7675	47.1464	39.0766	41.6474	42.6748
ENST00000235290	15.4192	9.35087	16.58	15.6963	13.8252	15.2117	20.449	13.6935	14.3376	14.3724
ENST00000246027	293.806	312.319	228.485	320.794	284.144	336.484	326.049	324.636	317.476	298.503
ENST00000250776	16.5406	18.7017	23.1665	28.7766	18.191	13.9948	15.3368	16.6994	17.0686	16.5835
ENST00000250805	35.0437	37.4035	42.9262	45.781	37.7161	42.5929	46.5784	44.4204	46.0852	38.6948
ENST00000253470	16.5406	28.0526	15.4443	19.2934	19.2825	17.0372	16.4728	18.7033	33.4545	23.438
ENST00000254109	1.1214	0.935087	1.58986	1.30803	0.606367	2.43388	1.70409	1.33595	2.04823	2.43224
ENST00000254271	163.724	159.9	161.711	200.782	166.387	195.319	168.137	152.966	153.276	151.02
ENST00000262354	1.96245	4.67543	2.0441	2.28905	1.09146	2.43388	0.568029	0.667976	2.3896	1.99002
ENST00000265616	71.7695	51.4298	77.9031	83.0598	61.7282	55.3707	63.6192	53.7721	62.8124	71.4196
ENST00000273083	22.428	10.286	14.5359	16.6774	23.1632	28.5981	20.449	26.3851	20.1409	18.1313
ENST00000276681	6.44804	14.0263	6.35944	4.9051	6.18495	6.0847	7.9524	4.00786	5.46195	7.07562
ENST00000279839	107.654	97.249	107.202	117.068	122.85	290.849	180.633	178.35	257.736	140.628
ENST00000285176	201.571	217.875	215.994	227.27	148.924	170.98	155.64	172.004	128.356	134.437
ENST00000287968	4.20524	4.67543	2.72547	2.94306	3.6382	3.04235	2.27212	3.00589	4.43784	4.42226
ENST00000289890	2.8035	0.935087	3.40684	1.96204	1.57656	3.65082	2.84014	1.33595	2.04823	4.20115
ENST00000294241	113.261	100.989	93.8017	103.334	109.025	90.662	115.31	106.542	117.773	101.27
ENST00000294854	78.7782	81.3526	79.9472	77.5006	85.0127	77.2757	77.82	78.4872	81.9293	80.9274
ENST00000295052	61.1162	58.9105	64.2757	81.7517	61.1218	70.5825	60.2111	73.8113	55.3023	57.7105
ENST00000297801	28.035	21.507	13.4002	16.0233	17.8272	19.471	6.81635	9.68565	8.5343	10.6134
ENST00000300793	1.6821	2.80526	2.49835	2.61606	2.42547	3.04235	3.9762	3.33988	4.43784	1.76891
ENST00000301683	14.2978	25.2473	25.2106	19.6204	24.4972	27.3811	15.9048	21.3752	22.8719	21.2269
ENST00000304425	452.765	441.361	596.879	448.654	462.173	436.273	474.872	458.565	695.375	470.529
ENST00000306533	178.302	187.952	161.711	231.848	216.594	250.081	253.909	219.096	219.502	241.677
ENST00000308604	25.2315	20.5719	27.0276	21.2555	20.7378	21.2964	17.0409	27.721	26.2856	24.9858
ENST00000310916	1.96245	3.74035	6.58656	3.27007	2.66802	6.0847	3.9762	3.33988	6.48607	8.84453
ENST00000311434	54.3878	36.4684	44.9703	63.1123	49.9647	93.0959	49.9865	66.1296	82.612	58.8161
ENST00000313064	71.7695	61.7157	59.7333	65.4014	65.2451	53.5453	67.0274	69.4695	80.9052	65.8917
ENST00000313156	8.41049	8.41578	7.49505	6.86715	5.57858	4.25929	8.52043	6.34577	5.12058	5.0856
ENST00000313495	65.3215	63.5859	77.2217	73.5766	67.7919	67.5401	67.5954	62.1218	57.6919	68.5451
ENST00000314481	4.20524	5.61052	4.9967	5.23211	2.91056	3.04235	8.52043	7.34774	4.09646	4.86449
ENST00000316045	50.7433	108.47	48.3771	47.743	92.6529	59.63	62.4832	60.7858	61.447	54.1727
ENST00000316962	4.48559	2.80526	5.90519	5.23211	4.1233	6.69317	3.40817	4.67583	6.1447	3.3167
ENST00000316967	36.1651	21.507	35.6583	43.8189	26.1951	27.9896	40.3301	38.0746	18.4341	21.448
ENST00000317122	21.8673	28.0526	25.4377	23.5445	21.4654	31.6404	22.7212	23.3792	24.9202	30.5136
ENST00000317596	0.560699	0.935087	0.681368	1.63503	1.69783	1.21694	1.13606	0.333988	1.36549	0.221113
ENST00000318186	59.4341	87.8982	73.1335	65.4014	72.0365	71.191	62.4832	63.7917	64.1779	80.2641
ENST00000319682	9.25154	11.221	8.17642	12.4263	8.2466	7.30164	3.9762	6.34577	5.46195	7.29673
ENST00000320202	26.6332	36.4684	36.3396	31.7197	36.6246	38.3336	30.6736	27.721	31.4062	30.2925
ENST00000320280	124.475	129.042	167.617	150.423	176.453	197.753	169.273	218.762	222.233	227.525
ENST00000320372	32.2402	41.1438	33.1599	33.3547	30.3184	31.6404	34.0817	37.4067	33.7958	32.2825
ENST00000321800	5.32664	10.286	7.04081	5.23211	7.39768	6.69317	3.9762	4.34184	6.82744	6.85451
ENST00000322220	788.623	776.122	745.644	651.071	723.881	745.984	798.081	826.954	676.258	777.655
ENST00000322227	3.36419	3.74035	2.27123	3.92408	3.27438	3.04235	5.11226	5.00982	3.41372	3.09558
ENST00000322353	350.437	307.644	276.636	320.14	346.236	387.595	383.988	412.141	380.971	369.701
ENST00000323355	103.169	72.9368	88.5779	120.012	72.279	36.5082	71.5716	58.1139	54.2781	53.5094
ENST00000325845	111.859	108.47	106.975	102.68	94.8359	83.3604	97.701	104.538	119.48	118.517
ENST00000325963	7.56944	7.4807	8.17642	4.5781	9.21679	6.0847	8.52043	6.01178	9.21704	5.74894
ENST00000326227	1.1214	1.87017	3.40684	4.25109	3.15311	5.47623	4.54423	2.33792	4.09646	5.30672
ENST00000328344	20.1852	15.8965	18.6241	24.8525	18.3123	12.7779	15.3368	16.0314	14.3376	15.0357
ENST00000329244	4.20524	5.61052	5.22382	5.23211	9.94443	6.0847	5.68029	8.68369	5.46195	6.6334
ENST00000330337	58.5931	44.8842	40.2007	45.127	54.088	65.7147	71.5716	62.1218	60.0815	47.9816
ENST00000330493	1.1214	2.80526	2.9526	0.654014	1.09146	3.65082	1.13606	0	0.341372	1.54779
ENST00000331057	170.733	138.393	186.241	155.001	165.174	136.297	178.929	176.68	157.031	164.729
ENST00000331787	548.644	475.024	649.117	632.431	465.811	592.65	569.165	610.864	606.959	688.325
ENST00000331944	16.821	17.7667	24.7564	19.9474	18.4336	19.471	17.6089	18.0354	20.8237	18.3524
ENST00000332123	4.20524	5.61052	2.49835	6.21313	4.60839	4.86776	5.11226	3.33988	2.3896	4.86449
ENST00000332440	3.36419	0.935087	2.9526	1.63503	2.18292	0.60847	0.568029	1.00196	1.70686	0.884453
ENST00000332587	3.36419	3.74035	6.35944	4.5781	2.66802	5.47623	5.11226	4.67583	1.70686	3.98004
ENST00000332935	36.7258	34.5982	38.838	28.4496	27.5291	34.6828	40.8981	36.0707	30.7235	31.6192
ENST00000333145	3.64454	6.54561	3.17972	3.92408	3.03184	4.86776	1.70409	3.00589	3.41372	3.75892
ENST00000334095	37.5668	48.6245	31.3429	30.0846	50.3285	38.9421	34.6498	41.7485	50.8644	49.7505
ENST00000334122	1.1214	1.87017	1.36274	1.63503	0.36382	0.60847	0	0	0	0
ENST00000334913	33.0813	28.9877	33.8413	35.3168	29.8333	21.9049	37.4899	39.7446	30.7235	38.2526
ENST00000335068	32.2402	28.0526	31.1158	50.0321	28.2567	27.3811	21.5851	38.0746	26.627	19.9002
ENST00000335106	444.915	363.749	405.414	389.465	399.354	388.204	477.712	441.532	436.273	427.191
ENST00000335142	8.97119	7.4807	9.9934	11.1182	13.9465	18.8626	18.745	15.6974	9.89979	11.0557
ENST00000337471	3.08385	8.41578	3.17972	2.28905	2.54674	3.04235	3.9762	2.6719	2.3896	1.99002
ENST00000338573	1.1214	2.80526	0.681368	1.63503	1.09146	2.43388	0	0.667976	1.70686	1.54779
ENST00000339066	64.2001	58.9105	41.5635	34.0087	44.2648	34.0743	48.2825	61.4538	45.7438	42.2326
ENST00000339292	139.334	142.133	181.925	185.74	201.193	217.224	217.555	241.807	227.354	244.33
ENST00000340510	118.588	140.263	104.704	115.76	260.859	138.731	194.834	150.963	191.51	156.99
ENST00000341403	63.9197	47.6894	67.0012	90.9079	56.8773	59.0216	57.9389	62.7897	56.3264	68.5451
ENST00000342456	2.2428	1.87017	2.0441	3.27007	2.91056	4.25929	3.9762	3.67387	2.3896	2.65336
ENST00000342892	21.0262	15.8965	34.7498	24.8525	11.8848	19.471	16.4728	16.0314	18.4341	19.0157
ENST00000342990	32.8009	27.1175	34.0684	31.7197	30.9247	22.5134	21.5851	22.3772	32.7717	31.8403
ENST00000348993	131.484	178.602	108.338	149.115	193.916	165.504	176.089	160.982	146.79	137.975
ENST00000352271	1.6821	0.935087	1.58986	2.28905	1.09146	0.60847	1.70409	1.33595	0.682744	0.442226
ENST00000352367	23.269	27.1175	25.2106	33.3547	28.6205	31.6404	30.6736	28.389	20.1409	26.3125
ENST00000354384	75.1337	66.3912	53.601	64.0934	73.3705	59.0216	68.1635	75.8153	65.5434	61.2484
ENST00000354425	5.32664	8.41578	7.04081	5.55912	6.30622	3.04235	2.84014	6.67976	6.48607	3.75892
ENST00000354432	26.6332	28.0526	21.5767	14.0613	20.7378	16.4287	22.7212	25.7171	19.1168	25.8702
ENST00000354527	188.395	131.847	132.64	140.286	187.489	171.588	195.402	191.041	202.775	156.106
ENST00000354642	128.68	82.2877	74.2691	75.8656	96.0486	72.4079	78.388	99.5284	75.1018	74.7363
ENST00000354752	49.6219	43.014	73.1335	51.9941	42.0819	52.3284	55.6668	55.108	45.4025	53.0672
ENST00000355189	106.813	102.86	96.5272	113.798	105.023	80.9265	106.789	89.5088	85.0016	88.6664
ENST00000355531	8.97119	13.0912	9.53916	11.1182	16.7357	13.3863	10.7925	10.3536	9.55842	11.9401
ENST00000356006	359.408	435.751	439.483	466.639	496.858	588.39	560.076	601.178	586.136	613.147
ENST00000356047	40.09	42.0789	38.6109	42.8379	51.42	38.3336	55.0988	54.44	51.8885	50.1927
ENST00000356133	135.128	114.081	169.434	181.162	120.425	130.821	161.888	145.285	110.605	152.789
ENST00000356499	0.841049	0.935087	1.81698	2.94306	1.94038	2.43388	1.13606	0.667976	0.682744	2.43224
ENST00000356684	144.66	101.924	195.553	187.702	133.28	139.34	186.882	191.375	131.428	151.02
ENST00000357045	7.00874	10.286	15.6715	11.7723	6.30622	13.9948	11.3606	14.3615	13.9963	15.4779
ENST00000357168	134.568	129.977	138.091	115.76	126.124	167.938	135.759	141.611	187.072	124.708
ENST00000357401	130.643	142.133	116.514	104.969	123.214	101.614	111.334	129.921	117.773	105.471
ENST00000357802	112.42	100.989	83.8083	97.4481	101.263	69.3656	95.4289	90.8447	79.5397	78.4952
ENST00000358772	38.6882	37.4035	50.4213	42.5109	48.1456	60.2385	40.8981	45.0884	50.5231	44.0015
ENST00000359806	0.841049	2.80526	3.17972	1.30803	1.09146	1.21694	2.27212	1.33595	1.02412	1.32668
ENST00000359823	0.841049	1.87017	1.81698	0.654014	0.848914	0	1.70409	1.66994	0	1.10557
ENST00000359838	4.76594	10.286	8.85779	7.19415	8.73169	8.51858	5.68029	7.34774	7.51018	6.41228
ENST00000359906	34.2026	39.2737	23.6208	27.7956	31.7737	25.5557	22.7212	26.3851	25.2615	30.2925
ENST00000360035	21.0262	27.1175	19.0783	20.6014	16.857	15.2117	13.0647	17.7014	16.7272	14.8146
ENST00000360485	174.097	143.068	159.44	121.647	127.458	80.9265	114.174	123.242	113.677	130.457
ENST00000360785	213.907	215.07	195.326	206.014	216.473	188.626	169.841	182.691	175.807	196.791
ENST00000362058	6.72839	3.74035	2.49835	4.25109	3.88075	1.21694	1.13606	3.67387	2.73098	2.87447
ENST00000366105	1.1214	2.80526	3.17972	1.30803	3.39566	6.0847	1.70409	1.33595	4.09646	3.98004
ENST00000366110	2.52315	1.87017	3.40684	2.28905	2.66802	3.04235	2.27212	0.667976	2.04823	3.98004
ENST00000366134	29.4367	48.6245	39.9736	29.4306	51.1774	40.159	22.7212	27.053	33.7958	33.6092
ENST00000366136	82.4228	105.665	91.0762	111.509	94.8359	138.123	106.221	113.556	113.677	125.813
ENST00000366152	168.49	140.263	153.081	183.451	171.481	179.499	199.946	174.676	182.293	162.297
ENST00000366167	319.599	294.552	330.464	323.41	374.735	364.473	304.463	321.964	348.541	365.942
ENST00000366172	6.72839	7.4807	4.08821	5.23211	2.3042	0.60847	0.568029	2.00393	1.02412	1.10557
ENST00000366181	164.285	265.565	184.424	143.883	192.946	204.446	156.776	188.369	231.792	209.394
ENST00000366185	24.6708	29.9228	37.2481	30.7387	46.3265	34.6828	26.6974	34.4008	36.5268	36.9259
ENST00000366189	4.76594	10.286	8.63066	7.19415	7.39768	7.91011	2.84014	4.34184	8.87567	6.41228
ENST00000366209	1817.79	1487.72	1687.52	1714.17	1777.99	1934.33	1915.39	1993.24	2169.76	1972.11
ENST00000366234	17.662	7.4807	17.9427	15.3693	11.3997	17.6456	13.6327	14.6955	13.9963	15.699
ENST00000366259	5.04629	1.87017	7.72217	3.27007	3.88075	3.65082	2.84014	4.34184	6.1447	9.28675
ENST00000366278	57.4717	43.9491	43.3804	67.6904	54.8156	58.4131	79.524	70.4715	42.3301	34.4937
ENST00000366284	0.560699	1.87017	2.0441	1.63503	1.45528	1.21694	1.13606	1.00196	1.70686	2.43224
ENST00000366293	1.6821	1.87017	2.0441	1.30803	2.18292	4.25929	2.27212	2.33792	3.07235	1.54779
ENST00000366312	2.52315	0.935087	3.40684	3.92408	2.54674	3.04235	0	1.33595	1.02412	1.76891
ENST00000366321	2.8035	4.67543	3.86109	1.30803	1.45528	4.25929	0.568029	1.00196	5.46195	2.65336
ENST00000366395	0.560699	2.80526	3.86109	2.28905	0.242547	3.04235	1.70409	0.333988	1.36549	3.53781
ENST00000366405	1.1214	1.87017	3.63396	5.88613	2.18292	1.82541	4.54423	1.66994	1.36549	1.32668
ENST00000366408	1048.23	2282.55	1026.59	985.599	1643.13	1334.98	1167.3	1226.74	1680.23	1309.65
ENST00000366441	5.88734	1.87017	5.45095	2.28905	4.48712	2.43388	3.40817	4.00786	3.75509	3.98004
ENST00000366527	0.28035	0	2.27123	0.654014	0.242547	0.60847	1.70409	1.33595	1.36549	2.43224
ENST00000367003	610.321	892.073	554.18	621.64	657.787	626.115	669.138	629.567	625.735	558.09
ENST00000367207	8.97119	10.286	8.85779	3.59708	7.88278	5.47623	9.08846	4.00786	7.51018	5.97006
ENST00000367477	201.291	202.914	189.647	214.844	206.893	215.398	220.963	209.076	200.385	210.721
ENST00000367561	21.3066	32.728	32.7057	23.2175	32.0162	45.0268	32.3776	29.7249	39.2578	28.9658
ENST00000367716	61.1162	56.1052	52.2382	52.9751	60.5155	39.5505	58.507	52.1021	51.8885	45.9915
ENST00000369381	38.4079	35.5333	42.472	39.5678	37.5948	41.3759	26.6974	32.0628	32.7717	34.7148
ENST00000369989	3.64454	0	6.13231	4.25109	1.45528	6.0847	1.70409	1.33595	4.43784	2.87447
ENST00000370344	93.6368	127.172	99.7069	91.2349	102.234	125.345	92.5887	87.1709	129.039	109.672
ENST00000371639	11.214	14.0263	10.4476	7.84817	10.7933	6.69317	5.68029	8.3497	6.82744	8.18119
ENST00000371865	66.1625	81.3526	52.9196	63.1123	142.86	92.4874	98.837	107.21	104.46	89.5508
ENST00000371970	8.13014	2.80526	16.3528	8.82919	8.12532	12.1694	8.52043	10.3536	12.9721	13.9301
ENST00000372490	6.16769	7.4807	8.85779	8.82919	6.30622	7.30164	4.54423	3.33988	5.46195	5.30672
ENST00000373226	2.52315	1.87017	2.9526	2.94306	2.66802	1.21694	1.13606	2.00393	1.70686	1.32668
ENST00000373508	24.6708	29.9228	22.4852	39.5678	38.8075	31.032	38.626	34.4008	27.6511	30.5136
ENST00000374014	29.1564	36.4684	28.1632	27.7956	21.4654	22.5134	17.0409	23.7131	19.4582	22.9958
ENST00000374922	340.064	345.047	250.516	265.203	478.545	254.949	278.334	275.54	286.752	264.451
ENST00000375465	30.8385	36.4684	29.7531	34.9897	37.5948	42.5929	32.3776	38.0746	31.4062	30.9558
ENST00000375987	59.1538	43.014	56.7807	67.0364	54.8156	32.2489	37.4899	34.7348	27.9925	32.7248
ENST00000376025	783.016	2154.44	682.277	706.008	1382.76	1030.14	1039.49	1042.71	901.222	939.289
ENST00000376482	22.9887	14.0263	64.0486	32.3737	15.523	23.1219	18.1769	17.7014	13.6549	19.9002
ENST00000376593	1.40175	0.935087	3.40684	4.25109	2.18292	0.60847	3.40817	2.33792	2.04823	1.99002
ENST00000376609	1.1214	0.935087	0.227123	1.63503	0.727641	1.82541	0	1.00196	1.36549	0.884453
ENST00000376797	6.72839	7.4807	6.13231	6.86715	5.9424	5.47623	7.38438	7.34774	4.43784	3.53781
ENST00000376935	8.13014	14.9614	14.0816	12.4263	10.0657	9.73552	9.08846	9.35166	11.2653	12.6035
ENST00000377121	1.96245	0.935087	1.13561	2.94306	1.69783	1.21694	3.40817	2.00393	1.70686	1.76891
ENST00000377178	13.4568	22.4421	17.9427	12.0993	14.4315	29.815	13.6327	20.0393	25.2615	19.2368
ENST00000377300	869.644	826.617	713.165	1561.13	1500.27	1549.16	1528	1553.38	1427.62	1258.58
ENST00000377512	2.52315	5.61052	1.58986	2.28905	2.06165	4.25929	1.70409	2.00393	2.3896	2.87447
ENST00000377518	38.1275	39.2737	45.1974	34.0087	45.1137	40.7675	47.7144	42.4165	46.4266	47.3182
ENST00000377597	3.36419	3.74035	7.26793	3.27007	3.88075	4.25929	5.11226	3.67387	6.1447	7.29673
ENST00000377977	2127.57	2420.01	1844.69	1973.49	2339.24	2836.08	2292	2410.39	2798.23	2295.82
ENST00000378016	93.6368	92.5736	62.0045	81.7517	86.7105	143.599	136.327	110.216	116.408	91.0986
ENST00000378140	390.527	345.047	330.236	286.785	297.241	289.632	312.416	308.939	428.763	281.256
ENST00000378479	220.355	295.487	201.004	204.052	281.84	190.451	302.191	231.454	200.044	216.028
ENST00000379093	42.8935	42.0789	42.9262	49.378	49.1158	44.4183	47.1464	33.3988	31.0649	42.4537
ENST00000379355	129.802	158.03	91.5305	96.14	142.739	148.467	111.902	127.249	119.139	133.995
ENST00000379928	495.658	423.594	310.931	398.948	370.612	354.738	474.304	457.564	343.762	339.851
ENST00000380008	0.560699	0.935087	2.49835	1.30803	2.06165	0	1.13606	1.33595	0.341372	1.10557
ENST00000380154	65.6018	55.1701	68.1368	101.699	55.5433	51.1115	57.9389	55.776	66.9089	63.0173
ENST00000380931	1.40175	4.67543	1.81698	2.28905	1.45528	1.82541	0.568029	1.33595	3.07235	1.54779
ENST00000380970	79.3389	93.5087	99.2526	90.5809	99.0804	81.5349	59.643	66.1296	95.2428	81.1485
ENST00000381106	17.3817	14.9614	27.4819	21.5825	24.7398	14.6033	27.2654	25.3831	30.3821	23.8802
ENST00000381181	6.16769	4.67543	3.63396	5.55912	7.03386	1.21694	6.81635	6.01178	4.09646	4.64338
ENST00000381217	36.7258	23.3772	31.7972	35.6438	40.3841	49.2861	32.3776	39.7446	39.2578	36.9259
ENST00000381301	1.6821	0	1.58986	0.981021	1.21273	1.82541	2.27212	1.33595	1.02412	2.43224
ENST00000381475	71.4891	102.86	63.8215	59.1883	110.48	71.7994	111.334	94.5186	81.5879	88.6664
ENST00000381790	8.13014	10.286	12.2646	11.4452	8.85297	7.91011	10.2245	10.0196	9.21704	8.62341
ENST00000382045	61.6769	57.9754	94.2559	77.8277	49.8434	73.0164	64.7553	66.1296	68.9571	88.6664
ENST00000382641	24.9511	18.7017	19.3054	24.5255	23.1632	21.2964	26.6974	30.7269	27.9925	24.1013
ENST00000382649	35.0437	74.807	43.6076	38.2598	203.254	67.5401	50.5546	44.4204	86.0257	78.053
ENST00000382849	2.2428	8.41578	2.27123	0.981021	3.75948	2.43388	5.11226	2.00393	3.07235	3.75892
ENST00000383140	145.782	158.03	129.233	162.195	117.757	155.16	148.256	159.646	133.476	143.502
ENST00000383795	22.1476	20.5719	18.8512	18.6394	17.7059	18.8626	26.6974	24.7151	17.41	20.5635
ENST00000388970	11.4943	12.1561	14.5359	9.15619	16.1294	10.344	11.9286	13.6935	10.2412	12.1612
ENST00000389283	1455.01	1162.31	1152.19	1261.59	1437.21	1288.74	1429.73	1392.4	1323.84	1347.68
ENST00000389897	5.88734	11.221	10.9019	8.50218	7.27641	7.91011	10.2245	13.6935	7.16881	9.28675
ENST00000391707	42.0524	45.8193	30.6616	37.9328	53.8454	52.3284	31.8096	49.7642	32.089	42.6748
ENST00000392371	381.556	393.672	327.738	359.708	366.852	461.22	357.858	391.1	361.513	386.506
ENST00000392471	6.72839	3.74035	17.0342	9.15619	12.0061	9.73552	7.38438	6.01178	8.19293	11.0557
ENST00000392929	517.245	475.024	473.551	542.505	527.904	434.447	504.978	470.923	433.201	437.141
ENST00000392963	6.16769	6.54561	5.67807	3.92408	4.36585	4.25929	1.70409	8.3497	4.43784	5.74894
ENST00000394512	4704.27	5652.6	4261.96	4758.93	5200.45	4933.47	4982.18	4862.87	5346.57	4725.19
ENST00000395900	40.09	23.3772	26.5734	26.8146	28.7418	24.3388	31.8096	38.4086	24.9202	26.3125
ENST00000396164	9.81224	15.8965	12.7189	10.7912	10.7933	12.1694	12.4966	7.68172	11.948	12.3823
ENST00000396588	318.757	235.642	194.871	303.789	291.056	231.219	260.725	235.128	206.189	181.092
ENST00000397057	51.5843	54.235	66.7741	60.8233	60.6367	57.1962	55.0988	58.4479	60.4228	58.1528
ENST00000397264	9.25154	8.41578	14.3087	12.4263	10.4295	18.8626	10.2245	14.6955	15.3617	18.1313
ENST00000397346	7.56944	10.286	10.2205	9.15619	5.69985	8.51858	5.11226	5.6778	5.80332	6.6334
ENST00000397644	4.48559	4.67543	4.31533	3.27007	4.97221	3.65082	3.9762	3.67387	3.75509	2.87447
ENST00000397645	2.52315	0.935087	9.31203	2.61606	1.8191	3.65082	0	1.66994	4.77921	2.87447
ENST00000397891	37.8472	24.3123	33.1599	30.0846	28.9844	31.032	43.7382	42.0825	29.358	37.3681
ENST00000398043	11.4943	14.9614	7.49505	8.50218	8.48914	13.3863	10.2245	8.3497	6.48607	8.84453
ENST00000398377	25.5118	18.7017	21.8038	27.1416	21.9505	21.2964	22.7212	24.0471	19.4582	14.3724
ENST00000398849	305.581	370.294	274.591	300.519	338.596	386.987	360.13	342.672	335.227	335.65
ENST00000399011	49.3415	54.235	88.805	50.3591	44.2648	34.0743	46.5784	48.7622	45.0611	49.0871
ENST00000399123	1.1214	0	1.58986	1.30803	0.36382	1.21694	0.568029	0	0.682744	0.442226
ENST00000399152	5.04629	5.61052	5.22382	7.19415	4.85094	16.4287	3.9762	8.3497	8.87567	9.72898
ENST00000399196	2.52315	3.74035	5.45095	4.9051	4.36585	3.04235	2.84014	2.6719	3.75509	3.75892
ENST00000399247	45.697	43.014	27.2547	46.435	42.4457	43.8098	57.9389	56.444	46.4266	38.0315
ENST00000399376	51.304	50.4947	44.9703	53.6291	53.2391	99.1806	52.8267	59.4499	67.2503	61.4695
ENST00000399447	51.5843	27.1175	39.5194	49.051	49.3583	49.2861	43.7382	50.7662	50.1817	66.5551
ENST00000399492	5.32664	4.67543	4.76958	4.25109	4.36585	6.0847	5.11226	6.01178	3.07235	7.29673
ENST00000399508	226.242	219.745	244.611	250.16	215.018	225.134	244.252	238.133	213.358	253.617
ENST00000399702	93.3564	148.679	82.4456	93.197	100.293	192.276	106.221	120.904	138.256	118.517
ENST00000399711	6.44804	11.221	6.13231	4.5781	9.82315	5.47623	7.38438	4.67583	5.46195	4.86449
ENST00000399751	79.8996	103.795	80.4015	66.3824	82.8298	81.5349	77.82	86.8369	76.4673	72.304
ENST00000399760	345.11	1299.77	271.185	305.751	1104.44	512.94	439.086	482.947	403.502	332.333
ENST00000399869	37.8472	51.4298	74.9505	55.9182	44.7499	75.4502	60.2111	57.1119	80.5638	95.742
ENST00000399870	1005.61	914.515	899.633	975.462	954.907	1032.57	904.302	976.915	978.372	939.952
ENST00000399966	4.20524	2.80526	4.08821	3.27007	7.15514	5.47623	5.11226	5.6778	6.48607	3.75892
ENST00000399971	3.64454	0.935087	2.9526	3.59708	3.03184	3.04235	2.84014	2.6719	3.75509	1.99002
ENST00000400178	552.289	425.465	495.128	502.937	541.365	563.443	555.532	559.096	585.794	530.229
ENST00000400221	5.04629	13.0912	12.2646	3.59708	6.67004	6.69317	10.7925	8.68369	8.19293	10.8345
ENST00000400282	237.176	162.705	184.878	251.141	282.203	236.086	291.399	257.505	251.591	285.678
ENST00000400306	137.371	82.2877	91.7576	101.045	125.882	63.2809	126.102	138.605	94.9014	96.4053
ENST00000400353	372.024	268.37	333.189	292.344	386.135	392.463	411.253	448.212	497.038	407.954
ENST00000400362	0.560699	1.87017	1.13561	2.28905	0.36382	1.82541	0.568029	1.00196	1.36549	0.442226
ENST00000400430	63.0787	47.6894	67.4555	57.5532	51.0561	68.7571	57.3709	40.7465	55.3023	70.0929
ENST00000400570	1.1214	1.87017	4.08821	0.981021	2.42547	3.04235	2.27212	0.667976	3.41372	3.3167
ENST00000400571	6.44804	10.286	7.72217	9.15619	7.27641	4.86776	5.68029	5.00982	7.16881	11.9401
ENST00000400572	4.20524	10.286	10.9019	11.1182	7.51896	8.51858	5.68029	8.68369	10.2412	9.72898
ENST00000400574	7.00874	10.286	9.76628	9.81021	8.85297	7.30164	6.24832	8.3497	9.89979	11.4979
ENST00000400593	159.519	185.147	144.45	171.679	120.061	156.377	177.225	177.014	133.476	147.925
ENST00000400605	14.2978	18.7017	11.8104	14.0613	18.4336	8.51858	15.9048	10.0196	9.55842	15.4779
ENST00000400817	31.3992	33.6631	36.3396	45.454	23.4058	40.7675	25.5613	37.0727	24.9202	24.7647
ENST00000400831	144.1	158.965	157.623	137.67	176.695	488.601	230.62	205.737	345.127	212.711
ENST00000400982	121.952	217.875	93.1203	112.817	150.743	149.684	120.422	128.585	146.79	109.893
ENST00000401008	130.082	104.73	190.102	150.423	125.761	116.218	137.463	122.24	202.092	151.241
ENST00000401018	232.41	138.393	122.419	159.906	212.107	187.409	250.501	228.114	234.864	143.724
ENST00000403371	0.28035	0.935087	0.908491	0.981021	0.242547	1.82541	0	0.333988	1.36549	0.442226
ENST00000404210	19.3441	21.507	15.2172	25.8335	23.042	17.6456	22.7212	21.7092	16.7272	19.9002
ENST00000404665	2.2428	2.80526	5.45095	3.59708	1.57656	6.69317	3.40817	3.67387	7.16881	5.30672
ENST00000405650	45.4166	33.6631	47.0144	42.8379	50.4498	44.4183	48.8505	45.0884	54.6195	44.6649
ENST00000405697	19.0638	18.7017	41.1092	21.9095	18.0698	29.815	23.2892	22.7112	27.6511	29.8503
ENST00000409054	19.6245	18.7017	30.4344	27.4686	22.0718	19.471	21.5851	26.0511	22.5306	26.9758
ENST00000409139	20.1852	19.6368	27.9361	27.4686	23.7696	26.1642	26.6974	32.3968	26.2856	23.438
ENST00000409569	22.428	22.4421	31.3429	21.5825	23.5271	24.9473	23.8572	22.7112	26.627	23.6591
ENST00000409590	80.18	55.1701	57.2349	62.4583	52.0263	51.7199	76.6839	70.1375	48.1335	56.1627
ENST00000409758	118.308	142.133	158.759	143.229	124.184	137.514	120.422	120.904	142.694	145.271
ENST00000409819	12.3354	14.0263	17.7156	10.7912	10.7933	15.8202	13.6327	9.68565	13.6549	16.8046
ENST00000409898	19.9048	23.3772	26.3462	27.4686	20.7378	24.9473	17.6089	24.3811	30.0407	24.9858
ENST00000409910	70.9284	53.3	59.0519	57.5532	57.1198	48.6776	63.0512	68.4675	59.3987	61.2484
ENST00000411413	474.632	425.465	623.906	437.535	439.495	390.638	415.797	492.966	530.151	575.779
ENST00000411429	17.662	23.3772	18.1698	17.3314	19.8889	18.8626	15.9048	20.0393	25.2615	22.3324
ENST00000411433	23.5494	26.1824	28.1632	28.4496	27.2865	32.2489	30.6736	28.723	23.896	22.9958
ENST00000411436	149.146	150.549	122.873	151.077	151.592	165.504	183.473	175.344	133.476	143.281
ENST00000411439	8.69084	9.35087	7.49505	11.4452	8.48914	12.1694	6.81635	12.6915	9.21704	10.6134
ENST00000411448	9.25154	12.1561	12.4918	10.4642	16.3719	10.344	12.4966	14.3615	18.4341	13.4879
ENST00000411451	468.464	339.437	475.141	542.178	316.403	488.601	415.797	473.595	463.583	387.39
ENST00000411453	17.662	14.9614	18.3969	15.0423	15.0379	17.0372	13.0647	12.6915	15.3617	14.8146
ENST00000411460	63.9197	58.9105	67.6826	75.2116	64.0324	50.503	66.4594	63.1237	63.1538	62.1328
ENST00000411474	56.911	92.5736	96.7543	64.7474	167.115	106.482	103.381	96.1885	110.605	107.682
ENST00000411511	23.8297	28.9877	25.892	27.4686	20.6165	16.4287	28.4014	17.0334	17.41	21.448
ENST00000411512	26.9136	59.8456	31.3429	35.3168	36.2608	35.8997	29.5375	27.721	30.7235	35.3781
ENST00000411542	2102.9	1770.12	1957.34	2080.42	2098.15	1923.98	2213.04	2151.88	2142.79	2052.81
ENST00000411553	0.28035	1.87017	1.58986	1.96204	0.485094	0	1.70409	2.00393	1.02412	0
ENST00000411561	829.274	734.043	784.255	722.685	678.283	683.312	765.703	806.915	748.97	805.073
ENST00000411573	210.823	183.277	214.177	174.622	193.916	175.848	195.97	215.088	198.679	213.595
ENST00000411575	514.722	801.37	346.589	400.584	513.957	429.58	428.862	435.52	450.952	343.61
ENST00000411599	104.851	104.73	161.711	119.031	102.476	167.329	106.789	116.228	177.172	165.614
ENST00000411615	24.9511	32.728	17.9427	20.6014	25.1036	26.1642	22.7212	19.3713	17.41	21.8902
ENST00000411643	0.560699	3.74035	1.81698	0.654014	1.69783	0.60847	2.84014	1.33595	0.682744	2.87447
ENST00000411670	54.1075	50.4947	64.2757	52.9751	51.42	65.7147	53.3947	54.1061	78.1742	74.7363
ENST00000411685	135.689	143.068	100.615	135.054	129.52	96.1382	147.119	117.898	104.801	100.385
ENST00000411727	52.9861	39.2737	35.6583	41.2029	44.0223	36.5082	38.0579	34.0668	44.037	37.147
ENST00000411738	15.1389	13.0912	9.53916	17.9854	17.2208	12.7779	12.4966	14.0275	11.6066	11.719
ENST00000411746	120.27	139.328	91.9847	138.324	142.496	166.721	145.415	160.648	139.621	124.044
ENST00000411760	17.9424	33.6631	10.9019	20.9284	21.3441	16.4287	18.745	26.0511	20.4823	19.6791
ENST00000411776	86.3477	112.21	90.3949	93.524	108.055	89.4451	88.6125	92.1807	94.9014	97.732
ENST00000411780	3.92489	1.87017	1.36274	3.59708	3.39566	5.47623	2.27212	5.34381	5.12058	2.43224
ENST00000411790	307.263	316.059	256.876	292.344	287.903	393.68	301.055	342.338	285.046	303.367
ENST00000411791	7.84979	6.54561	14.763	7.52116	4.97221	13.9948	7.38438	6.34577	8.5343	9.95009
ENST00000411795	12.055	9.35087	11.129	12.0993	12.1273	17.0372	13.0647	20.0393	12.2894	11.2768
ENST00000411802	0.841049	0	1.58986	1.96204	0.606367	1.82541	0.568029	2.00393	1.02412	0.66334
ENST00000411804	7.56944	15.8965	19.9868	13.4073	9.58061	10.9525	6.24832	5.34381	9.55842	7.29673
ENST00000411815	0.560699	3.74035	2.27123	0.981021	1.45528	0.60847	0	2.33792	1.70686	0.66334
ENST00000411846	21.3066	32.728	23.6208	10.7912	32.9864	29.815	15.3368	19.0373	24.2374	22.9958
ENST00000411856	112.981	80.4175	69.9538	86.6568	98.8379	70.5825	100.541	106.208	72.7122	70.7562
ENST00000411862	3.36419	2.80526	3.86109	2.28905	1.69783	1.82541	1.70409	2.33792	4.09646	3.09558
ENST00000411879	1238.3	1384.86	1218.74	1239.68	1458.92	1776.12	1396.22	1355.66	1610.93	1435.02
ENST00000411895	1.40175	0.935087	1.81698	0.981021	1.45528	1.21694	0	0.667976	0.682744	0
ENST00000411904	11.214	11.221	15.2172	13.4073	7.03386	13.9948	9.65649	6.67976	13.3135	15.0357
ENST00000411906	17.9424	22.4421	21.5767	25.8335	27.044	25.5557	21.0171	26.0511	12.6308	10.1712
ENST00000411949	72.8909	82.2877	53.3738	65.0744	79.798	92.4874	76.1159	72.8094	68.6158	59.9217
ENST00000411954	59.1538	106.6	51.5569	46.435	86.5893	55.3707	112.47	79.4891	59.0574	61.2484
ENST00000411969	5.60699	3.74035	7.9493	7.19415	7.88278	4.86776	6.81635	5.00982	5.46195	7.29673
ENST00000412017	50.1826	38.3386	34.0684	45.127	43.6585	57.8046	46.5784	56.444	42.6715	47.5393
ENST00000412060	34.483	43.014	31.7972	43.1649	37.1097	33.4658	35.2178	31.7289	34.8199	27.1969
ENST00000412065	26.6332	29.9228	53.601	26.4876	31.7737	53.5453	27.8334	29.7249	39.9405	45.1071
ENST00000412067	1.1214	2.80526	1.81698	1.30803	1.45528	1.21694	1.13606	1.66994	1.02412	1.76891
ENST00000412068	0.841049	0	3.17972	2.94306	1.09146	3.04235	0.568029	0.333988	0.341372	1.10557
ENST00000412084	4.48559	6.54561	7.9493	4.5781	4.24457	10.344	6.81635	4.00786	8.5343	6.85451
ENST00000412133	92.235	46.7543	143.314	113.144	55.6645	72.4079	105.085	43.4184	49.4989	54.615
ENST00000412141	6.16769	9.35087	9.76628	13.7343	8.2466	15.2117	9.08846	11.0216	10.9239	11.4979
ENST00000412162	4.48559	3.74035	5.45095	5.88613	3.39566	6.0847	4.54423	3.67387	8.5343	5.97006
ENST00000412203	94.7582	106.6	102.659	131.784	79.6767	182.541	109.062	114.892	140.987	106.798
ENST00000412211	3.08385	0.935087	3.17972	4.25109	4.48712	4.25929	7.9524	5.6778	3.07235	5.30672
ENST00000412218	888.989	923.866	715.891	912.676	907.853	792.836	923.615	891.414	790.618	819.224
ENST00000412224	13.7371	9.35087	12.946	18.6394	14.3103	18.8626	18.745	17.3674	13.9963	15.2568
ENST00000412239	2.2428	2.80526	2.72547	2.28905	2.06165	3.04235	2.27212	1.66994	2.3896	1.32668
ENST00000412240	9.53189	10.286	12.4918	9.4832	7.51896	9.73552	6.24832	8.01571	8.5343	11.2768
ENST00000412241	61.3966	51.4298	49.2856	47.743	56.3922	68.7571	73.2757	73.8113	71.6881	55.2783
ENST00000412242	3.92489	0.935087	1.58986	1.96204	1.45528	1.82541	1.13606	1.00196	1.02412	1.32668
ENST00000412266	37.0061	129.042	69.4996	45.454	44.3861	60.847	44.8743	43.0844	82.9534	65.6706
ENST00000412276	495.938	412.373	488.541	447.673	436.463	474.606	431.134	449.882	456.073	450.85
ENST00000412293	235.774	228.161	285.493	207.322	259.404	250.69	190.29	261.847	262.515	244.772
ENST00000412294	1920.67	1641.08	1771.33	1767.15	2621.69	1785.25	2140.33	2173.26	2094.32	2093.28
ENST00000412298	69.807	75.742	74.9505	71.2875	67.4281	128.996	69.2995	88.1728	113.336	92.8675
ENST00000412311	2.2428	0.935087	8.85779	1.30803	1.57656	1.21694	3.9762	1.33595	2.04823	0.442226
ENST00000412312	1.1214	0.935087	1.13561	1.30803	1.57656	1.82541	0	2.00393	1.36549	1.10557
ENST00000412321	0.841049	0	1.36274	0.327007	1.21273	0.60847	3.40817	1.33595	2.04823	2.65336
ENST00000412349	2.8035	1.87017	2.72547	4.9051	4.97221	3.04235	2.84014	5.00982	5.12058	4.42226
ENST00000412353	573.595	531.129	500.806	471.871	644.205	456.352	535.651	552.416	592.963	538.853
ENST00000412360	4.48559	3.74035	6.81368	5.88613	4.00203	6.0847	3.9762	5.00982	6.48607	3.75892
ENST00000412369	261.286	304.838	353.403	274.359	345.144	411.326	312.984	368.055	398.04	428.738
ENST00000412376	5.32664	2.80526	5.90519	5.23211	3.75948	3.04235	5.68029	3.00589	3.07235	4.42226
ENST00000412381	47.3791	42.0789	50.4213	52.6481	60.2729	65.7147	47.1464	53.4381	73.395	55.2783
ENST00000412387	253.156	217.875	251.879	267.819	246.428	239.737	255.613	272.534	231.45	240.129
ENST00000412393	1.96245	0	2.9526	2.61606	2.06165	6.0847	2.84014	4.67583	3.75509	2.43224
ENST00000412405	1.40175	0.935087	2.72547	2.61606	2.18292	2.43388	1.70409	1.66994	3.41372	3.75892
ENST00000412409	1900.21	1809.39	1572.37	1708.61	2131.38	1920.94	1913.69	1977.21	2103.53	1721.37
ENST00000412410	80.18	71.0666	74.9505	76.5196	77.3725	83.9688	59.075	71.8074	69.6399	76.5052
ENST00000412413	0.560699	5.61052	1.81698	1.63503	1.69783	0.60847	2.27212	1.00196	2.04823	0.66334
ENST00000412420	0.28035	9.35087	1.58986	0.654014	1.69783	3.04235	1.13606	1.00196	1.70686	1.32668
ENST00000412422	7.84979	11.221	12.946	12.7533	9.45933	4.86776	9.65649	5.6778	11.6066	5.52783
ENST00000412424	26.6332	19.6368	23.8479	30.0846	28.378	23.7303	22.7212	27.053	22.5306	20.5635
ENST00000412445	28.876	23.3772	22.7123	26.1606	30.6822	21.2964	20.449	25.7171	23.2133	21.448
ENST00000412446	2.2428	5.61052	5.67807	3.92408	3.03184	5.47623	5.11226	2.00393	4.77921	4.64338
ENST00000412485	1.40175	2.80526	2.9526	3.27007	2.3042	1.82541	2.84014	1.33595	2.04823	1.10557
ENST00000412563	373.706	433.88	396.102	406.143	441.799	383.336	385.692	430.511	405.209	437.583
ENST00000412571	35.324	42.0789	48.3771	38.9138	37.5948	49.2861	46.5784	45.0884	48.8162	56.8261
ENST00000412599	29.9974	29.9228	35.4311	33.3547	32.38	36.5082	32.3776	30.7269	27.3098	31.6192
ENST00000412606	824.788	655.496	804.015	745.576	732.492	709.476	806.601	841.65	760.918	883.347
ENST00000412629	115.224	106.6	122.873	107.912	112.542	87.0112	100.541	103.87	100.705	91.0986
ENST00000412640	21.8673	23.3772	20.8953	19.6204	17.3421	16.4287	14.2007	18.7033	20.8237	17.9102
ENST00000412647	75.414	67.3263	99.0255	85.6758	48.2669	54.7623	89.1805	79.8231	47.1093	76.284
ENST00000412652	408.189	475.024	401.099	423.474	386.014	348.045	363.538	377.74	359.465	337.198
ENST00000412654	1.40175	9.35087	5.67807	5.23211	4.36585	11.5609	6.24832	5.00982	9.21704	9.28675
ENST00000412666	2.52315	4.67543	2.0441	2.28905	2.18292	3.65082	0.568029	0.333988	2.3896	2.43224
ENST00000412674	110.738	70.1315	94.2559	80.7707	88.6509	69.974	93.1567	98.8604	95.9255	85.1286
ENST00000412685	15.6996	14.9614	14.9901	14.7153	16.1294	19.471	13.0647	17.7014	12.9721	13.709
ENST00000412690	164.285	124.367	171.478	136.035	126.246	153.943	163.024	166.66	161.128	173.574
ENST00000412722	3.08385	4.67543	7.04081	0.981021	2.42547	3.65082	1.70409	3.67387	4.09646	7.29673
ENST00000412740	1.6821	4.67543	2.27123	1.30803	2.06165	0	2.27212	1.00196	2.04823	1.99002
ENST00000412745	6.72839	4.67543	8.63066	9.4832	6.30622	6.0847	4.54423	4.34184	5.80332	5.52783
ENST00000412749	28.3153	28.0526	30.2073	39.2408	36.6246	23.7303	24.9933	22.3772	26.2856	24.3224
ENST00000412751	303.338	521.779	271.639	271.743	521.112	345.002	385.124	333.32	289.142	323.71
ENST00000412754	30.5581	32.728	35.204	47.743	36.1395	24.9473	33.5137	29.7249	30.0407	34.2725
ENST00000412773	22.428	21.507	39.9736	33.6817	25.8313	38.9421	27.8334	22.0432	45.4025	33.3881
ENST00000412781	54.3878	57.0403	66.3198	76.1926	62.9409	40.7675	54.5308	53.1041	55.985	60.585
ENST00000412789	280.35	197.303	228.485	174.295	207.863	135.689	198.81	193.379	227.012	177.996
ENST00000412797	4.76594	6.54561	4.54245	7.19415	7.03386	6.69317	7.38438	7.34774	7.51018	7.96007
ENST00000412798	80.4603	72.9368	75.6319	83.3868	77.3725	68.7571	70.4356	75.8153	70.3226	70.7562
ENST00000412811	26.9136	31.793	25.6649	19.9474	23.7696	18.2541	15.9048	14.6955	17.0686	17.4679
ENST00000412812	21.5869	22.4421	22.0309	16.0233	21.3441	26.7727	26.1293	20.3733	30.0407	26.0914
ENST00000412822	2.2428	2.80526	3.17972	2.94306	1.94038	2.43388	1.70409	3.33988	3.07235	2.21113
ENST00000412828	3.64454	0	8.40354	8.17517	4.00203	4.86776	4.54423	3.67387	3.75509	2.43224
ENST00000412831	1.96245	5.61052	2.49835	4.5781	3.39566	2.43388	1.13606	4.34184	3.75509	2.43224
ENST00000412835	85.2263	54.235	60.1875	61.8043	76.0385	81.5349	80.6601	70.4715	71.6881	59.9217
ENST00000412856	6.44804	4.67543	11.8104	3.59708	5.69985	7.91011	6.24832	2.00393	7.51018	8.4023
ENST00000412871	34.7633	38.3386	36.1125	32.3737	32.6226	36.5082	31.8096	40.7465	30.0407	38.9159
ENST00000412896	591.257	548.896	599.831	592.21	547.429	595.083	560.645	566.778	587.501	776.328
ENST00000412900	5.88734	9.35087	7.49505	7.19415	5.33603	6.69317	1.13606	5.34381	4.09646	7.96007
ENST00000412906	77.0961	83.2227	73.3606	92.543	68.5195	72.4079	92.0207	75.1473	76.126	70.5351
ENST00000412918	47.0987	33.6631	28.3903	49.051	36.7459	39.5505	31.8096	41.0805	37.8923	32.9459
ENST00000412932	261.005	295.487	284.812	290.382	269.106	298.15	290.263	302.259	253.639	292.533
ENST00000412944	26.6332	29.9228	42.2448	33.3547	31.4098	43.8098	32.9457	30.3929	36.5268	38.0315
ENST00000412946	15.9799	17.7667	39.5194	19.6204	14.5528	27.9896	15.3368	18.0354	22.5306	28.5236
ENST00000412954	1.6821	0	0.908491	1.63503	1.09146	0.60847	1.13606	1.00196	0.341372	2.21113
ENST00000412962	2.2428	0	2.0441	0.654014	1.94038	1.82541	3.9762	3.33988	3.75509	2.43224
ENST00000412972	70.0874	56.1052	93.8017	71.6145	63.0622	59.0216	68.1635	65.1277	62.1297	74.9574
ENST00000412996	10.9336	14.0263	19.7597	11.4452	10.7933	13.3863	4.54423	7.68172	11.2653	9.50787
ENST00000413005	185.031	181.407	204.183	227.924	190.642	209.314	185.745	204.067	171.027	199.223
ENST00000413030	33.0813	42.0789	36.1125	30.7387	44.9925	39.5505	46.0103	40.0786	44.7197	37.147
ENST00000413035	1005.05	1018.31	811.055	1029.09	1005.96	969.292	1023.02	970.903	867.768	863.889
ENST00000413043	57.1913	95.3789	65.4114	80.4437	83.4362	76.0587	52.2587	65.4616	64.8607	70.314
ENST00000413062	48.2201	33.6631	52.2382	39.5678	43.6585	43.2014	46.0103	46.7583	43.3542	49.7505
ENST00000413069	11.4943	20.5719	14.5359	16.0233	14.7954	13.9948	13.0647	12.6915	21.5064	17.9102
ENST00000413070	49.3415	49.5596	40.655	60.4963	45.9627	52.3284	45.4423	50.7662	46.0852	43.7804
ENST00000413121	76.2551	96.314	68.8182	84.6948	80.0405	77.2757	91.4527	91.5127	73.395	88.4453
ENST00000413145	126.438	119.691	222.353	159.906	106.963	147.858	154.504	180.687	133.818	180.207
ENST00000413185	35.324	26.1824	84.4897	95.813	16.3719	120.477	52.2587	69.1355	62.8124	94.4153
ENST00000413202	3.92489	1.87017	2.0441	5.55912	5.57858	3.04235	5.68029	4.67583	6.48607	5.52783
ENST00000413227	65.3215	47.6894	49.7399	46.435	62.6984	46.8522	64.1873	57.1119	56.3264	47.0971
ENST00000413231	46.538	70.1315	67.9097	65.0744	64.1537	71.7994	55.6668	54.1061	65.8848	73.6307
ENST00000413234	130.363	209.459	165.118	123.609	214.29	246.43	160.184	165.658	207.213	228.189
ENST00000413240	19.3441	33.6631	17.7156	19.9474	23.4058	13.9948	13.6327	16.6994	12.6308	17.6891
ENST00000413244	147.464	117.821	134.457	115.106	210.41	150.292	168.705	166.66	171.71	161.413
ENST00000413254	5.32664	2.80526	7.72217	3.27007	6.18495	3.04235	7.38438	4.34184	4.77921	4.64338
ENST00000413269	67.5642	47.6894	72.6793	87.6379	44.8712	52.3284	35.2178	42.7505	34.4786	40.4637
ENST00000413286	88.0298	117.821	130.141	111.509	96.655	128.387	104.517	101.198	124.942	112.768
ENST00000413288	1.96245	0.935087	2.9526	2.94306	3.39566	4.25929	3.40817	2.6719	2.04823	1.32668
ENST00000413290	18.5031	21.507	18.1698	20.6014	20.6165	18.2541	19.881	15.0295	15.3617	18.1313
ENST00000413291	43.4542	31.793	20.8953	31.3927	35.048	27.3811	44.3063	40.7465	23.2133	28.3025
ENST00000413315	2.52315	3.74035	4.54245	4.25109	4.36585	3.04235	1.70409	1.33595	2.3896	7.29673
ENST00000413328	257.922	287.072	207.136	240.35	273.108	237.912	260.725	223.104	221.209	238.581
ENST00000413347	18.2227	23.3772	26.1191	19.2934	19.1612	32.2489	23.2892	19.7053	26.9684	32.9459
ENST00000413356	280.91	260.889	239.615	278.283	302.214	298.15	334.569	335.992	292.214	280.372
ENST00000413358	14.8585	13.0912	16.3528	12.4263	12.855	19.471	11.9286	16.0314	13.3135	14.1512
ENST00000413405	94.7582	93.5087	97.8899	78.8087	79.6767	93.7043	97.1329	127.583	95.9255	104.808
ENST00000413406	56.911	70.1315	78.5845	91.5619	53.1178	62.0639	76.6839	57.4459	52.9127	60.585
ENST00000413421	19.9048	17.7667	18.3969	15.3693	18.6761	29.815	14.2007	17.3674	21.1651	20.1213
ENST00000413430	761.149	820.071	1167.87	789.722	674.887	759.37	717.989	773.516	886.884	1041.22
ENST00000413431	220.074	203.849	404.506	300.192	190.278	343.177	238.572	278.88	298.359	401.32
ENST00000413436	29.4367	33.6631	23.8479	22.5635	29.9546	32.8574	24.4252	34.7348	26.9684	28.7447
ENST00000413452	14.8585	23.3772	15.8986	19.9474	20.4952	18.8626	12.4966	16.3654	19.4582	21.0058
ENST00000413479	141.577	127.172	115.378	122.301	114.967	112.567	115.31	122.908	106.167	101.712
ENST00000413483	7.84979	4.67543	8.85779	9.4832	11.6423	6.69317	9.08846	6.67976	8.87567	9.06564
ENST00000413496	15.6996	17.7667	14.3087	16.6774	15.6443	15.8202	23.2892	18.3693	16.3859	21.448
ENST00000413510	35.8847	53.3	79.2658	50.3591	32.8651	54.1538	26.6974	44.7544	54.2781	56.605
ENST00000413519	179.984	156.16	132.64	156.636	203.497	135.689	175.521	188.369	172.393	168.709
ENST00000413525	0.841049	2.80526	1.81698	1.30803	2.42547	1.21694	0	1.00196	1.70686	1.54779
ENST00000413531	25.2315	28.0526	21.1224	29.4306	30.4396	29.2065	27.8334	33.7328	30.0407	30.7347
ENST00000413541	262.688	186.082	179.881	194.896	245.094	175.239	236.3	221.768	212.675	193.474
ENST00000413557	1.1214	0.935087	2.0441	0.981021	2.06165	0.60847	2.84014	2.6719	3.75509	1.76891
ENST00000413560	53.5468	62.6508	57.4621	52.9751	63.3048	80.318	53.3947	58.1139	74.0777	68.9873
ENST00000413563	82.9835	85.0929	83.354	88.9459	76.4023	81.5349	74.9798	83.497	73.0536	78.9374
ENST00000413577	2.2428	1.87017	2.27123	0.981021	0.36382	0.60847	1.13606	1.66994	2.04823	1.76891
ENST00000413586	0.28035	2.80526	0.908491	1.63503	0.727641	0.60847	1.13606	0.333988	0.341372	0
ENST00000413606	56.911	62.6508	65.1842	59.5153	57.3624	54.7623	57.9389	56.778	97.6324	65.6706
ENST00000413628	404.825	375.905	398.828	414.645	424.336	602.385	493.617	482.947	538.344	475.393
ENST00000413645	3.92489	6.54561	3.86109	7.84817	5.82113	5.47623	12.4966	6.01178	5.46195	6.41228
ENST00000413646	2795.37	2279.74	2203.09	1473.49	1174.53	1123.84	1464.95	1387.39	1093.07	1090.31
ENST00000413652	142.418	213.2	97.4357	121.32	169.298	193.493	136.895	148.291	167.955	126.477
ENST00000413708	1.1214	3.74035	2.49835	1.30803	0.970188	0.60847	0	1.00196	2.04823	0.66334
ENST00000413718	5.60699	6.54561	4.31533	4.25109	3.03184	4.86776	2.84014	2.33792	4.77921	3.98004
ENST00000413722	89.7119	77.6122	74.9505	68.9985	79.798	80.9265	86.9084	87.5049	77.8328	88.8875
ENST00000413745	26.9136	24.3123	28.6175	18.3124	24.2547	34.6828	23.8572	30.7269	31.0649	31.8403
ENST00000413755	1.1214	0.935087	0.908491	2.28905	1.21273	3.04235	2.84014	1.66994	1.70686	1.54779
ENST00000413791	11.7747	8.41578	9.53916	10.4642	12.2486	9.73552	9.65649	12.6915	14.3376	13.9301
ENST00000413794	149.426	147.744	141.952	140.286	151.349	186.8	156.776	163.654	176.489	166.498
ENST00000413812	78.7782	34.5982	165.345	135.381	68.3983	35.2912	30.1055	34.0668	40.6233	71.8618
ENST00000413828	68.4053	78.5473	93.1203	68.0174	75.4321	76.6672	65.8914	75.4813	88.4154	89.1086
ENST00000413841	444.634	317.93	403.37	378.02	485.215	368.733	399.892	453.89	400.429	479.152
ENST00000413842	15.4192	43.014	23.3936	20.9284	33.8353	28.5981	26.6974	20.3733	30.7235	29.4081
ENST00000413848	70.3677	74.807	81.0828	83.7138	68.0344	58.4131	48.8505	47.4263	61.447	61.4695
ENST00000413862	49.3415	60.7807	45.8788	45.127	58.4538	43.8098	55.0988	56.444	47.4507	49.0871
ENST00000413887	47.3791	57.9754	44.2889	32.7007	47.1754	45.0268	36.9219	41.4145	36.5268	40.9059
ENST00000413898	179.704	200.109	217.129	219.422	197.797	248.256	239.14	241.807	333.862	315.307
ENST00000413901	10.6533	25.2473	10.4476	10.4642	12.855	10.9525	12.4966	10.6876	10.9239	10.6134
ENST00000413928	3.08385	4.67543	3.40684	3.27007	3.15311	4.25929	2.84014	2.6719	3.07235	5.0856
ENST00000413944	2.2428	2.80526	1.58986	1.63503	1.21273	1.82541	0.568029	1.66994	0.682744	1.54779
ENST00000413945	54.1075	460.063	39.9736	54.9372	112.542	93.7043	69.2995	59.4499	83.6361	59.9217
ENST00000413954	1.1214	3.74035	3.40684	0.981021	1.09146	1.21694	1.70409	1.00196	2.04823	0.221113
ENST00000413961	1.1214	0	0.227123	0.654014	1.21273	1.21694	0.568029	0.667976	2.04823	0.66334
ENST00000413962	7.28909	7.4807	8.63066	8.50218	7.03386	10.344	6.81635	6.67976	10.9239	7.96007
ENST00000413968	166.247	168.316	198.278	165.793	156.685	184.975	119.286	159.98	174.441	188.61
ENST00000413969	0.28035	3.74035	1.58986	0.981021	1.8191	1.21694	0	1.00196	1.02412	1.76891
ENST00000413975	1.96245	1.87017	0.908491	0.654014	0.848914	0.60847	1.70409	0.667976	1.36549	1.54779
ENST00000413983	2.8035	0.935087	4.08821	0.981021	1.8191	3.04235	1.13606	2.33792	2.3896	2.65336
ENST00000413989	8.13014	8.41578	7.49505	8.17517	8.85297	6.69317	10.7925	9.35166	7.16881	6.41228
ENST00000413993	1.6821	4.67543	5.45095	0.981021	1.94038	1.21694	1.13606	1.66994	2.3896	1.32668
ENST00000413994	89.7119	84.1578	70.4081	69.6525	80.7681	52.3284	82.3642	84.165	68.9571	80.4852
ENST00000414006	7.84979	12.1561	5.45095	5.88613	6.79132	8.51858	9.08846	7.01375	9.21704	7.73896
ENST00000414053	42.6131	39.2737	84.0354	45.781	44.1436	64.4978	43.7382	50.4322	79.5397	91.3197
ENST00000414054	3254.02	2709.88	3547.88	2841.04	3112.73	2696.74	3438.85	3744.34	3549.59	3390.33
ENST00000414074	210.262	161.77	193.054	201.109	179.242	163.678	181.769	203.065	195.606	204.53
ENST00000414089	1.40175	1.87017	1.81698	2.28905	0.970188	1.21694	2.27212	2.00393	2.04823	2.21113
ENST00000414098	48.2201	44.8842	47.0144	57.8802	64.5175	59.63	73.2757	71.4734	61.7883	80.4852
ENST00000414102	92.235	40.2087	37.7024	63.7664	76.6448	46.2437	71.5716	61.1198	60.0815	44.886
ENST00000414116	12.8961	10.286	7.72217	10.7912	10.3082	7.91011	12.4966	10.3536	8.87567	6.19117
ENST00000414119	9.53189	16.8316	8.40354	9.15619	13.0975	14.6033	14.7688	10.6876	10.2412	9.95009
ENST00000414120	4.76594	3.74035	5.90519	3.27007	4.85094	1.82541	3.9762	4.00786	4.43784	3.53781
ENST00000414142	2.2428	3.74035	2.0441	1.30803	1.8191	1.21694	1.70409	1.66994	1.02412	0.221113
ENST00000414157	166.528	116.886	164.437	162.849	143.588	158.202	162.456	178.684	159.421	188.831
ENST00000414161	5.60699	4.67543	4.76958	3.59708	5.82113	6.0847	6.24832	4.34184	1.70686	3.98004
ENST00000414195	5.04629	5.61052	3.63396	5.88613	5.45731	4.25929	4.54423	4.67583	3.75509	5.0856
ENST00000414198	1.1214	3.74035	1.81698	0.654014	1.45528	2.43388	0.568029	1.00196	0	1.32668
ENST00000414199	7.00874	11.221	9.31203	12.4263	8.36787	10.9525	11.3606	8.68369	6.48607	6.85451
ENST00000414209	72.8909	52.3649	71.7708	61.1503	61.9708	63.8893	67.5954	103.87	63.8366	74.5151
ENST00000414210	6.44804	7.4807	10.9019	10.1372	7.27641	10.9525	5.11226	6.01178	7.51018	7.73896
ENST00000414256	100.646	119.691	87.4423	90.9079	80.6469	77.2757	77.82	87.1709	81.9293	87.1186
ENST00000414261	349.316	317.93	318.653	324.064	326.347	292.674	370.355	373.399	415.791	370.365
ENST00000414264	12.8961	14.0263	8.40354	9.81021	12.3699	11.5609	15.3368	10.3536	11.6066	7.73896
ENST00000414282	2.8035	2.80526	4.31533	3.27007	3.6382	2.43388	4.54423	2.33792	5.80332	5.0856
ENST00000414300	306.422	345.047	421.54	403.854	340.536	372.383	352.178	326.306	317.817	356.877
ENST00000414308	378.752	363.749	416.543	427.725	593.876	533.02	511.794	532.377	723.367	425.422
ENST00000414314	2.52315	5.61052	4.31533	2.94306	1.94038	5.47623	3.9762	1.66994	4.77921	2.87447
ENST00000414344	23.8297	30.8579	14.763	20.9284	25.8313	23.1219	27.8334	30.7269	24.5788	21.8902
ENST00000414365	49.0612	57.0403	81.7642	56.2452	58.2113	54.7623	44.3063	45.0884	57.6919	60.8061
ENST00000414374	3.36419	6.54561	8.17642	8.17517	8.85297	7.91011	7.38438	9.01768	7.85156	9.72898
ENST00000414377	0.560699	0.935087	0.908491	1.30803	0.727641	0.60847	2.84014	1.33595	0.341372	1.32668
ENST00000414382	50.4629	89.7683	42.472	44.8	54.6943	39.5505	51.1226	52.4361	47.7921	42.0115
ENST00000414386	3.92489	8.41578	3.86109	5.23211	4.36585	3.04235	4.54423	3.67387	5.12058	2.65336
ENST00000414393	22.7083	22.4421	23.8479	13.4073	22.9207	21.9049	20.449	19.3713	21.5064	22.1113
ENST00000414394	13.4568	19.6368	18.6241	13.7343	17.4634	15.8202	19.881	17.7014	15.0204	20.3424
ENST00000414398	16.2603	302.968	15.4443	15.0423	47.7818	49.8945	26.6974	20.0393	30.7235	22.7747
ENST00000414404	14.8585	10.286	13.6274	16.3503	14.5528	11.5609	15.9048	15.6974	11.6066	17.4679
ENST00000414407	4.48559	5.61052	5.45095	6.86715	8.85297	9.73552	8.52043	11.3556	4.43784	8.62341
ENST00000414416	4.20524	14.0263	5.67807	6.54014	9.45933	14.6033	6.24832	5.6778	8.5343	8.4023
ENST00000414418	115.224	121.561	99.4798	143.883	110.359	99.1806	113.606	112.22	85.0016	86.013
ENST00000414422	1.6821	1.87017	2.27123	0.654014	1.33401	0.60847	0.568029	1.00196	1.02412	1.32668
ENST00000414430	3.64454	3.74035	2.49835	2.94306	6.06367	3.04235	7.9524	6.01178	5.12058	4.20115
ENST00000414438	5.04629	5.61052	11.8104	7.84817	3.88075	4.86776	3.40817	5.34381	4.77921	5.74894
ENST00000414442	14.2978	21.507	14.5359	16.0233	19.7676	17.0372	13.6327	10.0196	15.7031	11.0557
ENST00000414457	92.7957	58.9105	87.2151	82.4058	67.1855	69.974	103.949	124.244	99.3393	107.903
ENST00000414466	63.6394	67.3263	73.5878	54.6102	65.4877	76.6672	69.2995	78.8212	95.2428	89.1086
ENST00000414475	85.2263	86.9631	84.2625	89.9269	81.4958	83.3604	82.3642	83.497	94.56	82.4752
ENST00000414486	107.094	132.782	95.6187	71.6145	107.206	79.7095	92.0207	133.595	91.4877	99.2798
ENST00000414512	984.868	848.124	918.712	990.504	971.886	957.123	1075.28	1053.06	995.441	937.299
ENST00000414515	1.6821	8.41578	3.40684	4.25109	2.78929	4.25929	2.84014	5.00982	5.12058	4.64338
ENST00000414529	26.0725	25.2473	30.4344	26.8146	31.1673	23.1219	30.6736	40.4125	37.8923	35.5992
ENST00000414539	334.457	268.37	283.676	262.587	237.575	199.578	265.269	273.202	229.061	247.647
ENST00000414556	78.4979	67.3263	71.5437	77.5006	70.7024	57.1962	70.4356	60.4518	54.2781	57.0472
ENST00000414562	104.851	92.5736	106.293	111.182	87.802	105.265	75.5478	85.1669	93.5359	87.7819
ENST00000414582	63.6394	72.9368	60.6418	73.5766	60.6367	55.9792	52.2587	56.444	43.0129	44.2226
ENST00000414584	18.7834	15.8965	26.3462	19.9474	17.8272	15.2117	28.4014	24.7151	16.7272	18.1313
ENST00000414600	166.528	129.977	200.095	153.693	169.54	146.033	139.167	152.633	246.812	197.233
ENST00000414603	3.36419	3.74035	7.26793	5.23211	3.51693	3.65082	3.40817	5.34381	3.75509	5.30672
ENST00000414604	142.137	100.989	108.565	90.2539	100.778	66.9317	84.6363	128.251	104.46	119.843
ENST00000414621	4.20524	4.67543	7.04081	3.59708	4.00203	4.86776	2.84014	5.6778	8.19293	6.19117
ENST00000414638	3.92489	4.67543	4.9967	5.88613	3.88075	2.43388	5.11226	3.67387	3.07235	3.75892
ENST00000414722	2.52315	5.61052	4.76958	1.96204	4.72967	2.43388	3.40817	3.67387	5.12058	3.98004
ENST00000414743	3.08385	2.80526	1.81698	1.96204	1.45528	1.82541	3.40817	2.33792	1.70686	1.76891
ENST00000414744	105.972	192.628	77.676	93.524	147.954	146.641	108.494	127.249	119.822	88.6664
ENST00000414750	4.20524	1.87017	3.63396	5.55912	2.78929	1.21694	4.54423	2.33792	3.41372	2.43224
ENST00000414755	25.2315	30.8579	21.8038	25.8335	28.7418	20.688	27.2654	25.0491	24.9202	21.2269
ENST00000414767	2.2428	2.80526	1.58986	0.654014	2.3042	0.60847	0	0.333988	0.341372	0.221113
ENST00000414772	79.8996	125.302	95.1644	98.7561	112.299	111.35	103.949	111.218	124.259	134.879
ENST00000414774	10.6533	9.35087	10.9019	11.4452	10.7933	10.344	10.2245	9.68565	13.3135	10.1712
ENST00000414797	17.662	22.4421	19.9868	22.8905	16.6145	13.3863	24.4252	19.0373	25.9443	20.1213
ENST00000414798	2.52315	5.61052	4.08821	3.92408	2.66802	6.69317	3.9762	6.01178	6.48607	5.52783
ENST00000414811	12.3354	13.0912	13.8545	14.7153	14.7954	13.3863	11.3606	12.3576	11.948	13.4879
ENST00000414816	202.693	126.237	140.362	141.594	136.069	94.9213	137.463	130.255	124.942	120.064
ENST00000414848	1.1214	6.54561	1.81698	1.96204	2.66802	4.25929	2.27212	1.33595	1.36549	1.54779
ENST00000414856	52.7057	42.0789	57.0078	46.762	48.3881	57.8046	63.6192	62.7897	81.2465	67.8817
ENST00000414876	41.2114	32.728	35.204	44.8	51.6625	42.5929	51.6906	48.7622	54.9609	54.3938
ENST00000414877	992.998	960.334	1240.09	815.882	952.118	929.133	1007.12	997.622	1862.53	1129.67
ENST00000414885	23.8297	14.0263	24.9835	23.8715	19.7676	23.1219	27.8334	25.0491	17.0686	23.6591
ENST00000414886	82.4228	95.3789	55.6451	82.0787	99.8081	71.7994	85.7724	65.7956	66.2262	66.7762
ENST00000414894	1113.55	880.852	718.389	975.789	784.033	780.667	969.625	998.624	722.685	911.871
ENST00000414895	1.96245	4.67543	4.76958	4.25109	4.60839	8.51858	1.70409	3.67387	3.75509	5.52783
ENST00000414903	18.7834	14.0263	29.2988	32.7007	16.2506	21.9049	20.449	23.0452	15.3617	14.3724
ENST00000414904	31.1188	27.1175	24.075	32.0467	30.3184	41.3759	37.4899	36.0707	30.3821	25.8702
ENST00000414911	517.525	418.919	562.81	415.953	430.157	388.812	454.991	531.375	502.841	509.445
ENST00000414915	234.092	252.473	285.72	253.757	257.221	338.918	246.525	287.898	301.431	346.263
ENST00000414920	7.84979	14.0263	19.7597	8.50218	8.2466	9.73552	12.4966	6.01178	10.5825	15.2568
ENST00000414926	7.28909	13.0912	8.63066	7.52116	8.00405	3.04235	9.08846	8.01571	7.85156	7.51785
ENST00000414939	312.59	162.705	210.77	1304.76	1771.44	1535.17	1395.65	1359.67	1695.25	965.159
ENST00000414948	1.96245	0.935087	7.49505	3.59708	1.69783	1.21694	0.568029	1.66994	1.02412	1.54779
ENST00000414969	116.065	99.1192	94.2559	131.784	96.655	100.398	126.67	115.226	103.436	99.2798
ENST00000414976	260.164	207.589	152.854	208.303	218.535	216.615	209.603	217.76	201.751	185.072
ENST00000414989	0.841049	0	1.58986	1.96204	1.69783	2.43388	1.70409	1.66994	0.682744	0.66334
ENST00000415000	30.5581	30.8579	21.1224	27.4686	30.6822	15.8202	24.9933	24.3811	24.2374	19.458
ENST00000415011	1.1214	1.87017	0.908491	1.63503	1.09146	1.82541	1.13606	0.667976	1.70686	0.66334
ENST00000415013	123.634	140.263	94.2559	100.718	138.494	102.223	134.055	111.552	114.36	105.029
ENST00000415031	8.69084	9.35087	12.946	11.4452	8.85297	15.2117	14.2007	10.6876	8.87567	7.51785
ENST00000415033	32.2402	49.5596	49.967	44.1459	43.2946	67.5401	44.8743	46.0903	52.9127	50.6349
ENST00000415054	22.428	29.9228	43.6076	23.2175	30.8035	43.8098	31.2416	29.057	57.0091	47.9816
ENST00000415060	8.69084	6.54561	11.129	11.1182	12.0061	13.9948	9.65649	7.01375	12.9721	14.1512
ENST00000415101	6.72839	9.35087	11.8104	5.55912	8.00405	12.7779	11.9286	11.6896	10.5825	9.06564
ENST00000415106	39.2489	35.5333	29.2988	49.7051	41.4755	37.7251	43.1702	31.3949	30.7235	32.7248
ENST00000415120	118.308	89.7683	79.0387	97.7751	94.2295	86.4027	119.854	97.8585	92.1704	88.6664
ENST00000415129	1.40175	5.61052	0.454245	0.654014	0.970188	1.21694	0.568029	1.33595	0.341372	1.76891
ENST00000415146	26.3529	24.3123	18.1698	32.7007	27.044	43.2014	32.3776	38.0746	43.6956	24.3224
ENST00000415150	3.64454	2.80526	5.45095	2.94306	4.60839	1.82541	7.9524	3.67387	3.07235	4.20115
ENST00000415159	17.9424	11.221	17.4885	21.9095	21.8292	19.471	18.745	14.6955	27.9925	18.3524
ENST00000415174	5.60699	4.67543	2.9526	2.28905	5.09349	1.82541	3.40817	3.00589	5.12058	3.53781
ENST00000415182	174.377	211.33	160.349	176.911	186.761	183.149	180.065	185.697	166.931	183.966
ENST00000415193	5.60699	8.41578	7.26793	6.54014	5.45731	8.51858	7.38438	7.68172	7.51018	7.96007
ENST00000415194	519.768	559.182	406.323	401.565	639.839	568.311	588.478	624.224	567.702	492.861
ENST00000415202	75.1337	101.924	90.1677	79.7897	68.6408	73.6248	55.6668	65.4616	76.8087	59.0372
ENST00000415217	4.76594	7.4807	2.72547	2.61606	5.57858	5.47623	3.40817	5.00982	1.70686	3.09558
ENST00000415222	29.9974	25.2473	27.9361	29.7576	29.5907	40.7675	21.5851	31.0609	27.9925	32.5036
ENST00000415236	3.08385	6.54561	7.49505	8.50218	3.88075	7.91011	4.54423	5.34381	4.09646	4.86449
ENST00000415237	33.9223	35.5333	31.3429	34.0087	48.2669	55.3707	37.4899	44.4204	48.1335	42.6748
ENST00000415242	0.560699	0.935087	0.908491	0.327007	1.09146	0.60847	1.70409	1.33595	1.70686	1.76891
ENST00000415252	69.807	75.742	85.6253	72.2685	85.4978	61.4554	59.643	80.8251	71.6881	64.565
ENST00000415294	20.1852	14.9614	17.4885	16.0233	20.7378	16.4287	26.6974	19.3713	18.4341	15.4779
ENST00000415305	5.88734	10.286	9.08491	8.82919	7.64023	10.344	10.2245	8.68369	8.5343	10.3923
ENST00000415327	49.3415	66.3912	43.8347	58.8613	55.6645	43.8098	35.7858	34.7348	35.5027	40.0215
ENST00000415330	893.194	1220.29	742.237	913.657	1050.71	1791.33	1059.37	1298.55	1200.26	1130.99
ENST00000415340	1.6821	0	1.13561	0.981021	0.121273	0	1.13606	1.00196	1.02412	0.442226
ENST00000415342	133.727	132.782	91.0762	111.836	156.2	89.4451	133.487	130.923	121.87	129.793
ENST00000415357	3.92489	4.67543	3.63396	1.96204	4.48712	3.04235	0.568029	3.00589	1.70686	3.75892
ENST00000415359	25.7922	43.014	28.3903	23.5445	32.5013	27.3811	25.5613	32.0628	33.4545	33.8303
ENST00000415376	10.0926	4.67543	13.8545	13.0803	8.48914	10.9525	9.65649	11.0216	8.19293	9.28675
ENST00000415387	2338.96	2570.55	1869.9	1757.01	2820.82	2121.13	2408.44	2365.3	2302.21	2050.6
ENST00000415391	250.633	230.031	178.518	225.308	252.613	242.171	282.31	274.872	247.836	241.898
ENST00000415393	16.5406	21.507	13.1731	12.7533	17.3421	16.4287	14.7688	17.3674	19.1168	15.2568
ENST00000415434	275.303	321.67	277.544	280.245	230.42	213.573	265.838	236.463	248.519	210.279
ENST00000415437	88.3101	112.21	87.6694	86.6568	102.597	135.08	88.0445	103.536	102.753	98.6165
ENST00000415471	2.2428	0.935087	2.0441	1.63503	1.69783	1.21694	1.13606	1.66994	2.04823	2.87447
ENST00000415477	797.314	835.033	720.888	723.666	829.389	836.037	871.356	871.709	912.146	822.099
ENST00000415479	21.5869	17.7667	29.526	30.4116	13.3401	22.5134	27.2654	26.719	23.896	24.5436
ENST00000415499	197.366	190.758	231.211	223.673	204.346	245.213	208.467	203.733	218.478	229.294
ENST00000415504	16.2603	18.7017	13.6274	20.9284	19.0399	15.2117	13.6327	17.7014	17.7513	17.9102
ENST00000415509	20.7459	12.1561	11.8104	12.0993	16.857	15.2117	11.3606	13.6935	12.2894	8.84453
ENST00000415513	58.5931	68.2613	41.3363	45.781	52.754	59.63	55.0988	56.778	50.1817	49.9716
ENST00000415530	12.8961	16.8316	17.0342	12.7533	11.3997	18.2541	11.9286	15.0295	20.8237	20.3424
ENST00000415532	272.5	288.007	410.638	293.325	369.642	400.373	297.079	345.01	462.9	436.699
ENST00000415536	52.7057	73.8719	89.0321	72.9225	59.424	82.7519	54.5308	64.4597	74.0777	65.8917
ENST00000415549	346.232	260.889	349.769	279.918	325.134	192.885	332.865	326.306	352.637	320.835
ENST00000415586	4.76594	4.67543	5.90519	5.23211	5.82113	6.69317	7.38438	4.67583	5.12058	7.07562
ENST00000415589	88.3101	87.8982	67.9097	81.4247	86.8318	69.3656	79.524	79.8231	84.3189	72.0829
ENST00000415590	0.841049	1.87017	0.454245	1.96204	0.970188	3.04235	0.568029	1.33595	0.341372	1.54779
ENST00000415611	56.0699	55.1701	59.5062	63.4393	60.8793	62.0639	65.3233	59.7838	65.5434	73.4096
ENST00000415640	29.9974	28.9877	24.5293	24.1985	35.6544	29.2065	33.5137	33.3988	32.7717	25.2069
ENST00000415647	0.841049	0	0.908491	0.654014	0.36382	1.21694	1.13606	0	0.341372	1.10557
ENST00000415655	15.9799	12.1561	13.8545	15.3693	24.9823	13.3863	20.449	18.0354	21.8478	21.6691
ENST00000415661	62.2376	51.4298	34.2955	36.9518	47.7818	48.0691	52.8267	43.7524	39.5992	38.6948
ENST00000415686	6.72839	6.54561	5.67807	6.54014	4.97221	7.91011	2.84014	1.66994	6.48607	7.73896
ENST00000415700	70.9284	81.3526	66.0927	68.3445	69.1259	49.8945	65.8914	57.4459	53.5954	62.3539
ENST00000415714	2.2428	6.54561	3.86109	4.9051	4.97221	1.82541	3.40817	4.00786	1.36549	4.20115
ENST00000415715	103.449	84.1578	95.8458	98.7561	96.7762	98.5721	85.2043	100.196	100.363	94.6364
ENST00000415726	1.96245	5.61052	2.0441	2.94306	1.94038	1.82541	2.27212	1.66994	1.70686	1.76891
ENST00000415731	250.633	314.189	268.232	268.473	476.969	383.336	401.596	358.703	477.238	340.293
ENST00000415742	13.1764	14.0263	15.4443	15.6963	11.7635	15.2117	14.2007	17.3674	16.7272	17.9102
ENST00000415780	7.84979	10.286	8.85779	10.7912	7.7615	12.7779	10.2245	8.68369	8.19293	9.72898
ENST00000415787	140.455	135.588	149.674	179.527	356.18	169.155	216.419	177.348	214.382	163.624
ENST00000415793	3.92489	4.67543	3.17972	3.27007	2.54674	2.43388	2.27212	2.00393	3.07235	3.75892
ENST00000415801	0.841049	1.87017	3.17972	1.30803	0.606367	1.21694	3.40817	1.00196	1.36549	1.54779
ENST00000415824	1.6821	2.80526	4.31533	2.28905	2.66802	1.21694	3.40817	2.33792	3.75509	1.99002
ENST00000415842	49.6219	57.0403	51.1026	65.7284	54.6943	55.9792	62.4832	57.4459	66.5675	59.2583
ENST00000415848	962.16	888.333	1155.6	1315.55	915.494	688.179	825.914	824.95	1081.47	1053.83
ENST00000415869	11.214	14.9614	12.7189	12.7533	15.8868	18.2541	10.2245	9.01768	19.1168	14.3724
ENST00000415889	307.263	417.049	240.75	309.349	532.269	362.04	313.552	332.318	381.654	340.735
ENST00000415896	1.1214	4.67543	0.454245	2.28905	2.54674	2.43388	2.27212	2.33792	1.02412	1.76891
ENST00000415910	5.60699	13.0912	8.17642	9.4832	7.39768	13.9948	8.52043	10.3536	11.6066	9.28675
ENST00000415917	765.635	1608.35	801.97	723.012	981.83	1901.47	741.846	875.049	1424.89	969.802
ENST00000415932	96.1599	95.3789	88.5779	98.4291	144.679	145.424	135.759	117.23	131.087	102.597
ENST00000415960	65.6018	76.6771	71.0894	71.9415	73.0066	71.191	69.8676	76.8172	71.6881	74.7363
ENST00000415964	22.1476	12.1561	13.6274	16.6774	14.0677	13.9948	13.6327	17.0334	13.6549	18.3524
ENST00000415982	4.20524	12.1561	5.90519	3.27007	5.45731	6.0847	3.9762	4.34184	5.80332	4.42226
ENST00000415991	507.993	452.582	365.668	439.824	486.671	463.654	496.457	491.63	442.418	436.92
ENST00000416002	23.8297	35.5333	24.7564	17.9854	25.4674	21.9049	26.1293	25.3831	17.0686	20.1213
ENST00000416017	351.558	289.877	338.413	391.427	323.679	372.992	407.845	429.175	409.988	349.58
ENST00000416032	31.1188	24.3123	21.8038	22.5635	26.1951	19.471	26.6974	21.0412	20.4823	17.6891
ENST00000416037	86.0673	64.521	42.0177	66.0554	57.8475	74.8418	66.4594	94.1846	56.3264	81.5908
ENST00000416046	154.473	172.991	144.904	134.727	143.588	128.996	127.238	134.597	140.987	118.959
ENST00000416061	17.3817	14.9614	14.9901	19.6204	12.0061	13.9948	5.11226	11.0216	8.87567	10.3923
ENST00000416068	12.6157	15.8965	13.4002	9.15619	12.855	10.344	11.9286	11.3556	13.3135	12.6035
ENST00000416069	373.986	341.307	345.227	428.052	453.199	597.517	531.107	488.624	506.596	500.6
ENST00000416076	3.08385	2.80526	2.49835	3.59708	4.48712	0	1.13606	4.67583	4.09646	3.53781
ENST00000416105	76.8158	57.0403	67.9097	70.3065	58.5751	34.0743	64.1873	50.4322	49.4989	59.4794
ENST00000416110	31.1188	27.1175	32.9328	33.6817	36.7459	41.9844	38.0579	39.7446	30.0407	37.5892
ENST00000416111	128.961	115.016	134.911	116.414	104.659	111.958	105.085	149.627	103.777	134.437
ENST00000416150	7.56944	8.41578	8.40354	9.4832	6.30622	3.04235	1.70409	3.00589	2.3896	1.99002
ENST00000416157	59.9948	33.6631	55.1908	44.1459	57.3624	38.9421	62.4832	48.0943	50.1817	46.6549
ENST00000416173	5.60699	3.74035	4.76958	2.28905	3.27438	3.65082	1.70409	2.00393	3.07235	3.09558
ENST00000416182	27.1939	23.3772	30.4344	24.8525	32.1375	30.4235	20.449	26.719	25.9443	25.8702
ENST00000416190	1489.22	1254.89	842.625	1088.93	1374.03	1175.56	1312.15	1266.15	1138.13	1055.82
ENST00000416191	4.76594	5.61052	7.04081	3.27007	6.91259	2.43388	3.9762	3.67387	5.80332	9.28675
ENST00000416193	80.18	71.0666	90.8491	98.7561	76.4023	87.6196	95.9969	76.1493	77.1501	70.7562
ENST00000416205	4.48559	5.61052	4.9967	4.9051	5.57858	1.21694	3.40817	2.6719	2.73098	2.65336
ENST00000416218	112.981	86.028	95.6187	82.4058	96.5337	69.974	114.174	111.218	83.9775	91.5409
ENST00000416221	4.76594	2.80526	5.22382	3.59708	5.57858	2.43388	5.68029	5.34381	4.43784	3.98004
ENST00000416226	158.958	174.861	107.656	140.613	155.473	132.646	136.895	153.634	127.673	132.889
ENST00000416229	1.6821	1.87017	2.49835	1.63503	1.94038	2.43388	1.70409	0	2.73098	0.884453
ENST00000416231	16.2603	16.8316	9.9934	16.6774	12.4912	9.12705	14.7688	7.68172	11.6066	9.06564
ENST00000416237	53.8271	76.6771	89.0321	50.6861	100.9	132.038	51.1226	65.1277	201.068	98.8376
ENST00000416247	10.0926	9.35087	12.0375	9.4832	11.0359	7.91011	6.81635	6.67976	10.5825	10.8345
ENST00000416253	29.9974	38.3386	24.7564	33.0277	32.0162	35.2912	26.1293	32.7308	28.6752	46.4338
ENST00000416260	26.6332	26.1824	29.9802	26.1606	27.2865	32.8574	34.0817	25.7171	23.896	28.0814
ENST00000416262	7.84979	5.61052	11.129	5.55912	8.97424	15.2117	6.81635	8.01571	9.89979	7.51785
ENST00000416263	2.2428	0.935087	2.49835	0.327007	1.33401	3.04235	2.27212	1.66994	0.682744	1.99002
ENST00000416265	271.939	258.084	199.414	241.658	226.903	218.441	285.151	291.905	223.257	245.878
ENST00000416275	33.9223	25.2473	18.1698	28.4496	25.8313	23.7303	31.8096	29.7249	18.7755	14.3724
ENST00000416279	52.7057	49.5596	44.9703	51.9941	35.1693	48.6776	42.0341	42.4165	45.4025	34.2725
ENST00000416301	384.92	368.424	402.462	441.786	390.864	479.474	370.923	365.383	520.592	445.985
ENST00000416309	142.137	116.886	91.3033	145.191	108.055	122.911	113.038	147.289	92.1704	118.738
ENST00000416329	1.6821	2.80526	2.27123	2.61606	1.33401	0	1.70409	0.333988	0.682744	0.884453
ENST00000416330	1.40175	0.935087	2.27123	1.30803	1.8191	6.0847	3.40817	2.00393	2.73098	4.42226
ENST00000416342	1.6821	1.87017	1.13561	0.327007	0.36382	1.21694	0.568029	0.667976	0.341372	0.221113
ENST00000416344	0.560699	1.87017	1.58986	1.30803	0.242547	0.60847	1.13606	0.333988	0.682744	1.10557
ENST00000416349	48.5005	52.3649	57.9163	54.6102	52.9965	45.6352	47.7144	43.0844	52.5713	53.0672
ENST00000416351	0.560699	1.87017	1.58986	0.981021	1.33401	0.60847	1.70409	1.00196	0.341372	0.66334
ENST00000416366	5.88734	2.80526	1.81698	1.96204	3.88075	1.21694	1.70409	0	1.36549	1.10557
ENST00000416367	40.931	31.793	44.9703	36.2978	52.5114	59.0216	49.9865	51.1002	51.5472	58.1528
ENST00000416376	0.841049	1.87017	2.0441	0.654014	2.78929	1.21694	0.568029	1.33595	0.682744	2.43224
ENST00000416381	2.52315	1.87017	1.58986	1.63503	1.8191	4.25929	0.568029	2.33792	1.02412	1.54779
ENST00000416395	14.0175	13.0912	13.1731	10.1372	14.4315	16.4287	13.0647	20.7073	11.948	11.719
ENST00000416398	5.60699	11.221	5.22382	8.17517	8.00405	10.344	6.24832	7.34774	8.5343	6.41228
ENST00000416406	1.40175	1.87017	1.81698	0.981021	0.970188	1.21694	2.84014	0.667976	0.341372	2.65336
ENST00000416416	0.841049	0	1.13561	0.654014	0.485094	2.43388	0.568029	1.66994	0.341372	1.32668
ENST00000416424	109.617	104.73	79.7201	99.0831	132.431	87.0112	93.1567	96.1885	91.4877	71.8618
ENST00000416430	1.1214	0	1.81698	1.96204	1.69783	2.43388	1.13606	3.00589	3.07235	2.65336
ENST00000416432	10.6533	14.0263	11.8104	12.0993	13.9465	10.9525	11.3606	9.35166	10.9239	12.1612
ENST00000416438	1.40175	4.67543	3.17972	1.30803	3.03184	3.04235	2.27212	0.667976	1.02412	1.10557
ENST00000416455	0.560699	1.87017	2.9526	1.30803	1.69783	1.21694	0	0.667976	1.36549	1.32668
ENST00000416470	10.6533	28.0526	9.53916	13.4073	15.2805	15.8202	17.0409	14.3615	14.679	14.1512
ENST00000416510	717.134	666.717	580.072	658.592	655.726	587.173	589.046	576.129	585.794	548.14
ENST00000416521	9.25154	5.61052	6.81368	6.86715	6.06367	6.0847	12.4966	7.01375	7.16881	8.4023
ENST00000416555	175.499	172.056	183.742	212.882	176.574	177.065	177.225	159.312	179.22	162.739
ENST00000416572	10.0926	6.54561	5.90519	6.86715	5.45731	7.30164	4.54423	4.00786	5.46195	4.20115
ENST00000416575	1408.2	982.776	1138.11	1325.03	1543.08	1698.24	1380.88	1671.61	2163.27	786.942
ENST00000416599	7.28909	4.67543	3.40684	3.92408	5.45731	4.86776	2.84014	3.33988	7.85156	4.42226
ENST00000416650	7.56944	8.41578	6.35944	11.1182	9.45933	9.12705	9.08846	10.0196	6.1447	7.96007
ENST00000416664	37.2865	40.2087	55.6451	48.397	44.0223	41.9844	42.6022	42.0825	37.2095	44.2226
ENST00000416668	41.7721	36.4684	45.4245	51.9941	38.0799	56.5877	57.3709	37.4067	44.3784	43.1171
ENST00000416676	24.6708	28.0526	29.526	23.2175	32.0162	29.2065	33.5137	26.719	35.5027	36.2626
ENST00000416679	2.2428	0.935087	3.17972	3.92408	1.69783	1.21694	1.13606	0.333988	2.04823	0.884453
ENST00000416680	453.606	624.638	525.108	434.265	798.222	505.638	546.444	525.029	556.778	606.513
ENST00000416689	66.1625	65.4561	84.4897	71.2875	77.1299	73.6248	83.5002	83.831	91.1463	90.8775
ENST00000416708	3.08385	5.61052	3.86109	1.30803	3.03184	7.30164	1.70409	1.66994	4.77921	4.20115
ENST00000416758	333.896	221.616	262.781	256.046	285.72	202.62	297.079	288.566	273.439	242.561
ENST00000416768	6.16769	5.61052	3.40684	3.27007	6.79132	3.65082	4.54423	7.68172	6.1447	3.98004
ENST00000416769	20.4655	22.4421	13.6274	25.5065	21.9505	13.3863	24.4252	19.7053	15.3617	17.2468
ENST00000416826	1025.52	863.085	796.519	953.225	967.277	898.71	1023.59	993.948	957.89	897.941
ENST00000416854	0.841049	2.80526	1.58986	1.96204	0.727641	0.60847	3.9762	2.6719	0.341372	0.66334
ENST00000416861	4.20524	1.87017	3.17972	1.96204	3.39566	4.86776	3.9762	3.33988	3.07235	1.54779
ENST00000416903	7.56944	10.286	6.13231	6.86715	5.33603	8.51858	9.08846	7.01375	10.2412	8.18119
ENST00000416908	320.44	169.251	158.532	362.978	298.697	461.829	443.631	354.361	407.598	206.52
ENST00000416909	661.064	569.468	534.647	536.618	715.999	644.369	629.944	625.893	629.149	656.485
ENST00000416948	8.41049	8.41578	9.9934	10.7912	9.82315	4.25929	1.70409	3.00589	2.3896	2.21113
ENST00000416970	5.04629	4.67543	4.76958	4.9051	3.88075	1.21694	6.24832	3.67387	4.43784	4.64338
ENST00000416996	1014.3	426.4	332.281	846.948	724.609	540.321	1075.85	726.758	498.403	391.37
ENST00000416999	21.8673	31.793	16.3528	23.2175	21.1016	27.9896	15.9048	26.3851	20.1409	20.5635
ENST00000417006	1.1214	4.67543	2.72547	2.28905	1.94038	2.43388	2.84014	2.6719	4.43784	2.87447
ENST00000417026	47.3791	69.1964	34.5227	41.5299	35.897	36.5082	45.4423	45.7564	43.3542	40.2426
ENST00000417039	965.524	806.045	852.165	817.517	794.22	702.174	857.156	888.408	831.241	829.174
ENST00000417058	5.60699	5.61052	6.58656	4.25109	5.09349	3.65082	7.38438	4.34184	7.16881	7.29673
ENST00000417071	1.96245	3.74035	3.17972	3.27007	1.94038	3.65082	0.568029	4.00786	1.70686	1.99002
ENST00000417072	3.36419	0.935087	2.72547	2.28905	1.57656	1.21694	1.13606	0.333988	0.682744	0.884453
ENST00000417079	97.001	134.653	60.8689	83.0598	107.812	102.831	71.5716	68.8015	80.9052	67.2184
ENST00000417083	1.96245	0.935087	0.908491	2.28905	1.21273	0.60847	1.70409	2.00393	0.341372	1.76891
ENST00000417084	77.3765	77.6122	83.5812	96.7941	76.7661	75.4502	111.334	83.163	71.3468	75.1785
ENST00000417086	0.560699	1.87017	2.72547	0.327007	1.69783	3.04235	0.568029	0.667976	2.04823	1.99002
ENST00000417096	82.1424	60.7807	105.612	87.3109	77.3725	94.3128	84.0683	91.1787	83.2948	96.6265
ENST00000417123	1.40175	2.80526	2.72547	1.30803	1.94038	0.60847	0.568029	1.66994	2.73098	1.54779
ENST00000417143	87.1887	103.795	96.3	94.832	95.8061	115.001	106.221	99.5284	101.729	101.27
ENST00000417149	1.1214	2.80526	4.08821	2.28905	2.78929	1.21694	0	1.00196	3.07235	1.76891
ENST00000417161	101.767	86.028	161.257	77.5006	88.6509	98.5721	76.1159	88.8408	262.856	113.21
ENST00000417193	9.25154	13.0912	11.3561	13.4073	11.1572	14.6033	7.38438	13.3595	14.3376	12.1612
ENST00000417213	1.40175	0.935087	0.908491	1.30803	1.8191	0.60847	0.568029	1.00196	1.36549	1.32668
ENST00000417218	42.0524	40.2087	48.6043	50.3591	41.233	48.0691	38.0579	45.0884	40.2819	56.1627
ENST00000417232	32.2402	16.8316	15.8986	36.2978	27.6504	45.6352	32.3776	34.4008	24.5788	27.6391
ENST00000417260	58.5931	103.795	42.6991	44.4729	91.804	49.8945	109.062	78.8212	69.6399	68.9873
ENST00000417281	0.841049	0.935087	1.36274	2.28905	1.45528	2.43388	0.568029	0.667976	1.36549	1.10557
ENST00000417290	0.841049	4.67543	1.81698	1.30803	1.8191	4.25929	1.13606	0.667976	1.36549	1.10557
ENST00000417298	1.40175	3.74035	5.90519	2.61606	3.75948	3.04235	0.568029	2.00393	5.80332	4.64338
ENST00000417305	72.0498	98.1841	106.521	82.0787	87.1956	112.567	85.2043	73.8113	87.0499	94.4153
ENST00000417311	1.96245	3.74035	3.63396	4.9051	4.24457	4.25929	6.24832	5.34381	2.73098	3.98004
ENST00000417313	8.13014	6.54561	5.67807	7.19415	4.72967	6.0847	9.65649	6.34577	7.85156	7.07562
ENST00000417327	82.1424	65.4561	39.2922	63.4393	62.092	80.318	76.1159	85.1669	58.0332	90.6564
ENST00000417335	2.52315	5.61052	4.76958	4.25109	3.27438	4.25929	2.84014	2.33792	2.04823	4.20115
ENST00000417354	1.1214	0	2.49835	1.63503	1.69783	1.82541	2.27212	2.33792	2.73098	2.43224
ENST00000417383	52.4254	31.793	41.3363	42.8379	39.0501	30.4235	47.1464	38.4086	41.306	39.3581
ENST00000417385	17.662	9.35087	19.7597	8.82919	11.2784	3.04235	0.568029	3.00589	1.02412	3.09558
ENST00000417390	15.4192	16.8316	22.0309	18.6394	13.7039	24.9473	10.7925	19.0373	17.7513	19.458
ENST00000417404	4.20524	2.80526	4.76958	5.88613	2.66802	0.60847	3.9762	4.00786	3.07235	1.76891
ENST00000417409	40.09	27.1175	34.5227	32.0467	13.8252	8.51858	7.9524	6.67976	8.19293	11.719
ENST00000417420	1.6821	2.80526	3.63396	4.25109	2.66802	4.86776	1.13606	1.33595	1.02412	3.75892
ENST00000417447	211.384	214.135	151.264	191.626	202.405	166.112	222.667	182.691	175.807	166.277
ENST00000417465	22.1476	13.0912	33.8413	23.2175	14.5528	29.2065	30.6736	22.3772	27.9925	37.8104
ENST00000417476	220.915	161.77	142.406	205.687	268.5	230.002	223.803	244.479	230.767	236.591
ENST00000417479	342.307	332.891	388.834	341.068	404.69	714.952	395.348	420.825	775.597	536.199
ENST00000417482	58.0324	57.0403	54.7366	55.5912	54.2093	47.4606	49.9865	56.444	50.8644	41.7904
ENST00000417483	591.818	479.7	575.756	444.075	585.266	573.787	546.444	582.141	686.84	613.368
ENST00000417485	46.8184	48.6245	64.73	61.1503	40.3841	60.847	44.8743	43.0844	46.768	49.5294
ENST00000417497	24.9511	26.1824	30.6616	25.5065	27.1653	33.4658	23.2892	23.0452	73.7364	32.9459
ENST00000417502	25.5118	22.4421	27.709	25.8335	26.1951	32.8574	26.6974	28.055	28.3339	22.9958
ENST00000417506	3.36419	5.61052	11.5833	5.55912	5.82113	9.73552	5.68029	4.67583	10.9239	9.50787
ENST00000417516	19.6245	12.1561	17.0342	17.6584	16.7357	12.1694	15.3368	16.6994	12.6308	15.699
ENST00000417542	44.5756	33.6631	35.8854	34.0087	35.048	37.1167	23.2892	36.4047	39.9405	40.2426
ENST00000417557	257.922	198.238	276.408	311.965	241.213	225.742	335.137	267.19	224.281	272.633
ENST00000417565	0.28035	0.935087	2.9526	1.30803	1.21273	1.82541	1.13606	1.00196	1.02412	1.99002
ENST00000417576	6.44804	11.221	5.90519	5.55912	3.88075	6.69317	5.11226	3.67387	4.43784	3.75892
ENST00000417577	38.4079	57.0403	32.0243	42.8379	42.8095	38.9421	34.6498	41.0805	33.7958	32.0614
ENST00000417578	0.560699	0	1.13561	2.28905	1.69783	2.43388	1.13606	2.33792	1.70686	2.43224
ENST00000417591	1.1214	0	1.13561	0.654014	0.121273	1.21694	1.13606	0.333988	1.02412	0.221113
ENST00000417612	43.1738	58.9105	53.601	51.3401	43.2946	46.2437	42.6022	45.0884	50.8644	51.0771
ENST00000417638	166.247	144.003	175.112	155.328	148.56	181.932	169.273	175.344	149.862	153.895
ENST00000417643	657.139	605.936	613.231	605.29	627.59	551.274	634.488	636.247	600.473	627.74
ENST00000417650	54.3878	57.9754	62.6859	55.5912	55.1794	71.7994	77.2519	64.1257	81.9293	75.1785
ENST00000417651	0.560699	4.67543	2.0441	2.28905	2.18292	3.04235	0	0.333988	1.70686	2.21113
ENST00000417667	9.25154	12.1561	16.8071	12.7533	11.0359	10.9525	14.7688	10.6876	12.9721	17.9102
ENST00000417695	1.40175	3.74035	1.81698	0.981021	1.45528	0.60847	1.70409	0	1.36549	1.10557
ENST00000417697	7.28909	15.8965	13.6274	15.3693	10.6721	11.5609	12.4966	10.3536	11.6066	11.0557
ENST00000417715	53.5468	55.1701	66.0927	67.0364	74.0981	71.191	64.7553	53.4381	59.0574	51.2983
ENST00000417720	2.8035	3.74035	2.9526	4.25109	2.54674	3.04235	3.40817	2.00393	1.36549	2.87447
ENST00000417751	631.347	640.535	612.096	679.847	613.28	628.549	631.08	631.571	639.39	627.077
ENST00000417781	215.028	105.665	138.999	126.552	148.075	73.6248	131.215	141.277	137.914	149.473
ENST00000417795	33.0813	34.5982	30.4344	26.8146	35.2906	37.7251	32.9457	30.3929	32.4303	37.8104
ENST00000417800	132.605	135.588	96.9814	102.353	142.011	115.001	123.83	124.244	129.039	96.6265
ENST00000417838	15.4192	11.221	20.2139	17.3314	12.7337	18.8626	8.52043	14.0275	11.2653	12.6035
ENST00000417844	340.344	337.566	337.277	397.313	378.373	392.463	389.668	372.397	335.569	380.094
ENST00000417850	40.931	52.3649	48.15	44.8	57.3624	65.1063	41.4661	49.7642	48.8162	43.3382
ENST00000417869	3.64454	5.61052	7.9493	3.92408	5.21476	6.69317	3.9762	5.00982	5.46195	6.19117
ENST00000417875	2.2428	0.935087	4.08821	4.9051	3.03184	5.47623	1.13606	3.33988	1.36549	4.42226
ENST00000417881	306.702	234.707	255.74	348.262	196.221	270.769	275.494	265.52	202.775	199.444
ENST00000417883	16.821	12.1561	11.3561	16.3503	16.4932	25.5557	27.2654	22.3772	32.7717	16.8046
ENST00000417887	139.334	93.5087	127.416	128.187	93.987	55.3707	95.4289	87.1709	73.395	86.8975
ENST00000417922	47.9398	43.9491	34.2955	38.9138	45.4776	42.5929	34.0817	46.4243	35.1613	29.8503
ENST00000417926	10.3729	12.1561	11.3561	8.17517	12.4912	13.3863	13.0647	9.68565	11.948	13.2668
ENST00000417927	442.111	420.789	627.767	417.915	525.478	759.979	544.74	619.882	855.137	761.735
ENST00000417942	1.6821	2.80526	1.81698	2.61606	1.8191	3.04235	2.84014	2.00393	3.41372	3.98004
ENST00000417947	55.5092	41.1438	46.333	75.5386	55.3007	45.6352	55.0988	54.774	38.9164	48.4238
ENST00000417964	15.6996	18.7017	17.0342	23.2175	15.8868	21.9049	19.313	16.0314	18.4341	21.2269
ENST00000417975	729.47	633.054	602.557	746.884	716.241	730.164	772.519	754.145	674.551	631.941
ENST00000417986	24.9511	21.507	17.2613	25.8335	23.5271	22.5134	28.9695	23.7131	30.0407	20.3424
ENST00000417987	1.1214	3.74035	1.81698	2.28905	1.69783	0	0.568029	0.667976	2.04823	1.10557
ENST00000418001	2.8035	7.4807	3.40684	3.59708	2.54674	3.04235	1.13606	2.33792	2.3896	1.10557
ENST00000418015	28.5957	51.4298	34.0684	36.2978	34.1991	32.8574	32.3776	44.4204	33.1131	32.5036
ENST00000418025	4.48559	5.61052	5.90519	5.23211	4.24457	3.04235	6.24832	3.33988	5.46195	6.41228
ENST00000418031	45.697	39.2737	33.8413	40.5489	43.4159	32.8574	54.5308	39.4106	44.7197	38.2526
ENST00000418041	123.354	139.328	117.195	137.343	140.071	116.826	119.854	116.562	113.336	110.557
ENST00000418086	91.394	102.86	99.7069	107.912	143.952	114.392	115.878	124.578	104.118	136.427
ENST00000418138	9.81224	8.41578	14.0816	17.3314	11.3997	15.2117	11.3606	13.6935	9.89979	9.95009
ENST00000418165	275.303	374.035	291.171	294.633	307.428	309.711	273.79	287.23	271.391	304.252
ENST00000418209	46.538	51.4298	41.7906	56.2452	66.4579	45.0268	67.0274	55.108	43.0129	44.886
ENST00000418242	1.1214	1.87017	3.40684	1.63503	1.45528	3.65082	2.27212	3.33988	4.43784	4.20115
ENST00000418245	10.0926	9.35087	8.40354	5.88613	7.51896	4.86776	11.3606	13.3595	6.48607	7.07562
ENST00000418250	3.64454	3.74035	4.31533	2.61606	3.88075	3.04235	1.13606	2.00393	2.73098	3.3167
ENST00000418282	29.1564	28.9877	19.9868	33.0277	39.5352	24.9473	31.2416	27.387	23.5547	25.6491
ENST00000418292	58.8734	62.6508	95.6187	77.5006	65.1239	83.3604	62.4832	71.4734	69.6399	78.9374
ENST00000418295	2.52315	4.67543	6.58656	3.59708	2.54674	4.86776	5.11226	1.66994	5.12058	2.43224
ENST00000418308	21.3066	18.7017	16.8071	17.0044	24.376	19.471	20.449	19.3713	16.3859	22.1113
ENST00000418330	47.0987	28.9877	44.7432	40.5489	48.2669	43.2014	52.2587	60.1178	54.2781	51.9616
ENST00000418343	3.08385	2.80526	3.63396	2.61606	2.18292	2.43388	1.70409	2.00393	4.09646	3.53781
ENST00000418344	31.9599	57.9754	32.4786	39.5678	42.4457	49.2861	48.2825	37.0727	36.5268	36.9259
ENST00000418348	0.841049	1.87017	0.908491	0.327007	0.970188	0.60847	1.13606	0.667976	1.36549	1.54779
ENST00000418352	65.0411	94.4438	85.171	78.1547	100.051	140.557	93.7248	96.5225	110.605	121.17
ENST00000418358	6.44804	3.74035	10.2205	6.86715	1.94038	3.04235	5.11226	6.01178	6.48607	3.3167
ENST00000418362	126.718	147.744	184.197	138.651	151.713	137.514	122.126	141.945	213.699	207.183
ENST00000418366	3.92489	4.67543	5.67807	6.86715	5.82113	6.0847	3.9762	2.6719	4.77921	4.20115
ENST00000418368	94.1975	83.2227	90.3949	92.216	90.3488	87.6196	89.1805	92.8487	95.5842	72.304
ENST00000418379	34.2026	30.8579	57.4621	45.454	27.1653	40.159	35.2178	42.0825	30.0407	42.0115
ENST00000418387	1.6821	5.61052	2.27123	0.654014	2.91056	3.65082	1.70409	2.33792	4.77921	3.3167
ENST00000418393	3.64454	3.74035	4.9967	4.25109	4.00203	4.86776	3.9762	3.00589	4.09646	7.29673
ENST00000418395	78.4979	72.0017	80.4015	64.4204	76.5236	83.3604	69.8676	79.8231	103.777	100.164
ENST00000418400	87.7494	89.7683	69.4996	76.8466	87.3169	72.4079	68.7315	65.1277	85.0016	75.3996
ENST00000418420	151.669	108.47	146.948	151.404	149.894	115.609	111.902	133.929	140.304	138.859
ENST00000418426	1.40175	0	1.58986	1.30803	0.970188	6.0847	3.40817	1.00196	2.73098	1.76891
ENST00000418428	33.0813	28.9877	20.8953	28.7766	41.4755	28.5981	29.5375	37.0727	32.089	21.448
ENST00000418430	3.08385	4.67543	1.81698	1.30803	3.15311	4.25929	2.27212	3.33988	1.70686	3.3167
ENST00000418442	166.808	262.759	156.488	156.636	170.632	151.509	145.983	148.291	131.428	141.07
ENST00000418467	45.9773	27.1175	43.3804	62.1313	36.382	40.159	50.5546	41.7485	23.896	27.418
ENST00000418471	38.1275	37.4035	49.5128	44.1459	47.0541	43.8098	38.0579	41.0805	43.0129	51.7405
ENST00000418481	1.96245	1.87017	2.49835	2.28905	1.33401	0	1.70409	1.00196	0.341372	0.884453
ENST00000418499	47.3791	41.1438	36.1125	44.8	39.7777	47.4606	44.3063	36.7387	49.4989	43.3382
ENST00000418524	31.1188	25.2473	58.8248	41.2029	27.7716	48.0691	26.6974	38.0746	65.8848	49.7505
ENST00000418525	16.5406	27.1175	16.58	13.7343	21.708	19.471	10.2245	19.7053	15.3617	12.8246
ENST00000418539	41.7721	23.3772	88.3507	106.277	18.5548	112.567	59.643	77.8192	60.4228	99.9432
ENST00000418546	35.324	29.9228	36.5668	36.9518	32.2587	33.4658	39.762	31.7289	32.4303	36.7048
ENST00000418564	28.3153	21.507	25.6649	26.8146	27.044	40.7675	28.4014	22.3772	26.2856	30.5136
ENST00000418567	136.53	255.279	125.599	172.006	150.743	149.075	149.392	158.31	120.504	130.457
ENST00000418585	46.538	42.0789	43.6076	47.416	43.0521	38.9421	40.8981	42.4165	35.8441	34.2725
ENST00000418620	9.53189	6.54561	5.22382	11.1182	10.3082	6.0847	11.9286	10.6876	8.5343	11.2768
ENST00000418621	87.1887	69.1964	87.8965	87.9649	87.4382	81.5349	106.221	86.5029	78.8569	89.9931
ENST00000418652	3.92489	0.935087	2.0441	2.61606	2.3042	5.47623	1.13606	1.66994	1.70686	1.32668
ENST00000418666	3.64454	3.74035	6.58656	6.86715	4.36585	3.65082	3.9762	3.33988	3.75509	3.98004
ENST00000418679	4.76594	0.935087	2.27123	1.96204	1.69783	3.65082	2.84014	1.00196	0.682744	3.53781
ENST00000418690	5.04629	3.74035	5.90519	5.88613	5.09349	5.47623	4.54423	4.00786	5.12058	5.97006
ENST00000418696	3.08385	1.87017	4.08821	1.63503	2.78929	4.25929	1.13606	1.00196	3.07235	4.64338
ENST00000418699	19.6245	16.8316	14.9901	14.0613	17.8272	13.9948	11.9286	15.3634	19.1168	17.6891
ENST00000418728	5.32664	7.4807	4.9967	5.88613	7.27641	6.69317	3.40817	4.67583	5.46195	6.6334
ENST00000418739	3.92489	5.61052	4.31533	4.9051	4.97221	4.86776	1.70409	3.33988	6.82744	4.42226
ENST00000418743	15.4192	9.35087	12.7189	11.1182	14.3103	15.8202	17.0409	10.6876	15.7031	16.5835
ENST00000418746	275.864	209.459	335.233	289.401	215.624	229.393	252.773	250.157	244.764	250.742
ENST00000418747	6.16769	6.54561	10.2205	4.5781	5.9424	3.65082	5.68029	4.34184	7.85156	10.1712
ENST00000418758	68.6856	59.8456	52.9196	56.2452	60.0304	71.191	56.2349	66.4636	62.1297	59.0372
ENST00000418765	79.3389	92.5736	93.3474	84.3678	78.5852	90.0535	63.0512	91.8467	76.126	78.053
ENST00000418770	17.1013	28.9877	13.8545	17.3314	13.7039	12.7779	16.4728	12.6915	13.6549	14.8146
ENST00000418813	127.839	111.275	106.975	113.798	110.723	94.9213	138.031	126.581	109.239	109.672
ENST00000418837	11.214	15.8965	15.4443	16.6774	14.3103	11.5609	15.3368	13.3595	14.3376	16.8046
ENST00000418839	1.6821	2.80526	0.227123	0.654014	0.848914	1.21694	0	1.33595	0.341372	0
ENST00000418850	216.43	204.784	188.512	231.521	193.067	195.927	207.331	212.416	194.241	200.771
ENST00000418854	756.944	1309.12	1014.33	887.497	872.805	914.53	806.033	865.363	994.758	1032.82
ENST00000418855	0.28035	0	1.58986	0	0.606367	3.04235	1.13606	0	1.36549	0.66334
ENST00000418886	1.40175	0.935087	2.9526	2.94306	1.57656	2.43388	0.568029	1.00196	2.73098	1.99002
ENST00000418907	167.369	135.588	142.633	141.594	178.029	146.641	193.13	195.717	172.051	176.448
ENST00000418927	36.4454	45.8193	53.3738	43.8189	47.6605	97.3552	48.8505	74.4793	65.5434	75.6207
ENST00000418941	165.687	171.121	155.806	120.666	190.521	174.022	159.616	171.002	221.892	172.468
ENST00000418942	1.1214	1.87017	2.72547	2.94306	1.69783	2.43388	1.13606	3.00589	2.73098	1.54779
ENST00000418943	33.6419	28.0526	45.4245	41.5299	29.712	23.7303	38.626	31.0609	32.089	32.7248
ENST00000418945	11.4943	16.8316	17.7156	14.0613	12.3699	15.8202	16.4728	15.3634	15.0204	12.8246
ENST00000418972	1.40175	4.67543	3.63396	1.96204	2.66802	1.21694	0.568029	2.33792	1.70686	1.32668
ENST00000418974	1.96245	1.87017	1.81698	1.96204	1.21273	0	0	1.00196	1.36549	0.884453
ENST00000418985	100.365	101.924	115.833	103.334	117.878	169.763	98.269	122.24	172.393	141.291
ENST00000418995	5.04629	9.35087	4.54245	4.5781	5.69985	4.25929	6.24832	7.01375	3.41372	4.64338
ENST00000419013	139.614	115.951	129.687	150.423	130.126	111.958	127.238	126.247	105.825	120.949
ENST00000419028	41.2114	28.0526	33.8413	31.0657	45.7201	44.4183	37.4899	33.3988	51.2058	33.8303
ENST00000419034	0.28035	3.74035	1.58986	0.654014	0.848914	0.60847	1.13606	0.333988	0.341372	1.10557
ENST00000419035	165.406	150.549	193.054	246.89	181.789	301.193	180.065	190.373	225.306	233.496
ENST00000419101	0.28035	3.74035	2.72547	1.96204	1.45528	3.65082	0.568029	1.00196	2.04823	2.21113
ENST00000419103	55.7896	69.1964	85.3982	47.416	58.5751	55.9792	56.2349	53.1041	93.5359	63.0173
ENST00000419128	32.5206	53.3	35.8854	34.0087	49.1158	24.9473	37.4899	28.055	35.1613	37.8104
ENST00000419129	0.841049	3.74035	1.36274	0.654014	0.606367	1.21694	2.84014	0.667976	0.341372	0.66334
ENST00000419158	141.857	137.458	132.185	163.83	124.063	160.636	153.936	155.304	107.874	122.276
ENST00000419165	6.72839	10.286	13.1731	11.1182	9.58061	15.2117	6.81635	9.01768	7.85156	9.50787
ENST00000419183	1.40175	1.87017	2.72547	0.327007	1.57656	0.60847	1.13606	1.33595	1.02412	1.76891
ENST00000419190	12.3354	12.1561	25.2106	19.2934	17.3421	18.2541	14.2007	18.3693	17.7513	15.4779
ENST00000419211	0.28035	1.87017	3.40684	1.30803	0.970188	1.21694	2.27212	1.33595	2.04823	3.75892
ENST00000419220	26.0725	24.3123	14.5359	23.2175	26.4376	15.2117	19.313	23.7131	18.0927	18.1313
ENST00000419225	238.858	199.174	260.737	221.711	176.332	146.641	193.13	211.414	209.602	192.368
ENST00000419226	16.5406	13.0912	22.4852	15.3693	16.2506	15.8202	15.3368	13.3595	18.4341	19.458
ENST00000419237	0.560699	1.87017	1.13561	0.327007	0.727641	1.21694	0.568029	1.33595	0	0.442226
ENST00000419243	11.7747	11.221	9.76628	10.1372	13.8252	9.12705	12.4966	15.3634	12.9721	11.2768
ENST00000419253	26.0725	25.2473	35.8854	23.5445	32.9864	37.7251	25.5613	26.0511	71.0054	33.6092
ENST00000419257	0.28035	2.80526	1.36274	1.30803	1.21273	1.82541	0.568029	1.00196	2.3896	1.99002
ENST00000419264	27.1939	20.5719	23.6208	17.6584	23.5271	19.471	27.8334	29.3909	23.896	27.1969
ENST00000419272	1.6821	4.67543	3.63396	1.96204	2.18292	5.47623	2.27212	4.00786	2.3896	2.65336
ENST00000419288	45.9773	46.7543	53.601	50.0321	56.9985	81.5349	43.7382	52.4361	67.933	62.3539
ENST00000419299	4.20524	3.74035	4.76958	4.5781	4.00203	3.65082	5.11226	3.67387	3.75509	3.98004
ENST00000419300	4.20524	14.0263	7.26793	7.84817	7.51896	10.9525	3.40817	7.68172	9.55842	9.06564
ENST00000419303	4.20524	3.74035	3.40684	3.59708	2.54674	3.65082	2.27212	0.667976	5.46195	3.75892
ENST00000419326	483.883	321.67	369.983	482.335	560.89	784.926	690.723	647.269	817.245	451.292
ENST00000419347	1.1214	1.87017	2.0441	0.654014	0.727641	1.82541	0.568029	0.333988	0.682744	0.66334
ENST00000419357	13.1764	14.9614	23.3936	24.1985	11.0359	6.0847	5.11226	6.34577	9.21704	9.95009
ENST00000419359	53.8271	30.8579	18.8512	57.5532	47.1754	52.9369	56.8029	44.4204	37.5509	27.8603
ENST00000419371	363.053	360.008	357.718	599.731	481.577	574.395	704.356	584.813	533.223	474.288
ENST00000419400	1.96245	0.935087	4.76958	2.28905	0.970188	2.43388	2.27212	3.67387	2.3896	4.42226
ENST00000419425	385.2	281.461	415.408	484.951	301.122	355.346	484.529	437.19	267.977	299.829
ENST00000419431	2.8035	2.80526	4.31533	2.94306	3.51693	1.82541	2.84014	4.00786	2.3896	3.53781
ENST00000419440	124.195	77.6122	76.7675	86.9838	84.1638	71.191	105.085	95.5206	86.3671	82.9174
ENST00000419448	26.6332	28.9877	39.9736	28.1226	29.8333	59.0216	39.194	37.4067	32.4303	38.9159
ENST00000419450	390.247	317.93	366.576	290.055	348.783	271.378	358.994	355.697	340.007	357.098
ENST00000419463	216.43	244.058	191.237	230.867	253.098	299.976	272.086	278.88	267.977	288.11
ENST00000419481	16.5406	20.5719	40.8821	24.5255	6.67004	1.21694	1.70409	3.67387	1.02412	1.76891
ENST00000419511	102.608	86.9631	77.4489	93.524	94.1082	70.5825	70.4356	54.1061	75.1018	63.0173
ENST00000419531	26.3529	24.3123	30.4344	19.9474	31.4098	34.0743	35.2178	33.0648	36.5268	29.1869
ENST00000419535	0.560699	4.67543	0.227123	1.30803	0.727641	1.82541	1.70409	0.333988	0.682744	1.54779
ENST00000419536	81.021	92.5736	113.334	93.851	103.689	124.736	87.4765	109.214	115.384	145.05
ENST00000419542	6.44804	10.286	7.72217	5.23211	7.7615	11.5609	5.11226	9.35166	7.51018	8.18119
ENST00000419557	166.247	130.912	161.711	146.172	158.262	121.694	168.137	168.664	158.397	161.413
ENST00000419596	2.52315	2.80526	6.13231	1.96204	0.970188	5.47623	2.27212	2.6719	2.04823	3.75892
ENST00000419609	14.2978	18.7017	16.3528	17.0044	18.5548	20.688	15.9048	13.3595	18.4341	16.3624
ENST00000419613	1.1214	0.935087	1.36274	1.63503	2.06165	1.82541	1.13606	1.00196	2.3896	1.54779
ENST00000419614	101.767	90.7034	94.4831	94.832	97.5039	88.2281	85.2043	85.5009	101.046	99.0587
ENST00000419618	198.768	150.549	168.752	159.252	182.153	172.197	238.004	198.723	221.209	193.695
ENST00000419624	1.96245	0.935087	2.0441	2.61606	0.970188	1.21694	1.70409	2.6719	0.341372	3.75892
ENST00000419627	1090.56	890.203	1087.92	1068.33	943.508	801.355	1184.91	1223.4	939.456	1119.05
ENST00000419628	1.40175	6.54561	1.58986	0.981021	1.57656	0.60847	1.13606	1.66994	1.02412	0.442226
ENST00000419650	50.4629	89.7683	56.0993	62.7853	94.9571	50.503	40.8981	56.778	29.6994	39.5793
ENST00000419658	22.7083	36.4684	34.9769	29.4306	34.5629	31.032	31.2416	31.3949	34.1372	36.4837
ENST00000419668	112.42	130.912	118.104	113.471	117.15	160.028	128.943	132.927	132.452	113.873
ENST00000419680	15.4192	15.8965	20.441	22.2365	20.0101	14.6033	21.5851	22.3772	15.7031	24.5436
ENST00000419702	5.32664	5.61052	6.13231	2.94306	3.39566	5.47623	3.9762	2.00393	5.12058	2.87447
ENST00000419709	40.3703	115.016	44.5161	48.724	55.6645	51.1115	51.6906	53.4381	47.1093	42.4537
ENST00000419719	16.5406	22.4421	26.1191	24.8525	24.4972	24.9473	26.1293	21.3752	25.2615	23.438
ENST00000419733	1.96245	2.80526	1.81698	1.30803	0.970188	3.04235	1.13606	0.333988	1.70686	1.32668
ENST00000419736	22.1476	24.3123	27.2547	23.5445	24.1334	24.9473	22.1531	29.7249	23.896	24.9858
ENST00000419745	22.1476	28.0526	27.709	25.8335	27.6504	34.6828	27.2654	27.387	33.4545	33.8303
ENST00000419746	6.72839	7.4807	7.04081	6.86715	5.69985	1.82541	2.84014	4.00786	2.3896	3.09558
ENST00000419766	190.357	164.575	201.685	189.337	199.01	201.403	207.899	202.397	237.254	208.51
ENST00000419779	1.1214	1.87017	1.13561	0.654014	0.848914	1.82541	0	2.33792	1.02412	2.65336
ENST00000419786	5.88734	6.54561	7.26793	2.61606	3.88075	14.6033	6.24832	4.67583	5.12058	5.30672
ENST00000419796	8.41049	4.67543	9.31203	5.88613	4.97221	11.5609	7.9524	5.6778	4.43784	6.6334
ENST00000419808	95.5992	98.1841	86.988	101.372	104.053	117.435	84.0683	106.542	101.729	128.909
ENST00000419809	424.73	356.268	365.895	344.665	383.831	315.796	369.219	379.41	367.316	371.028
ENST00000419813	58.3127	72.0017	55.6451	53.3021	77.9789	83.9688	63.6192	63.7917	54.9609	56.3839
ENST00000419814	2.2428	6.54561	6.58656	3.59708	1.94038	9.12705	2.84014	4.00786	5.46195	5.30672
ENST00000419815	24.6708	25.2473	29.7531	32.0467	21.5867	29.2065	31.8096	27.721	29.358	36.9259
ENST00000419820	0.28035	2.80526	2.49835	1.63503	1.45528	1.21694	1.13606	1.66994	0.682744	1.32668
ENST00000419824	72.8909	72.9368	86.5338	75.2116	62.6984	83.3604	86.3404	79.4891	71.6881	75.6207
ENST00000419836	48.5005	72.0017	45.8788	55.2642	61.2431	54.7623	53.3947	61.1198	51.2058	64.565
ENST00000419846	32.8009	36.4684	40.2007	40.5489	40.2628	42.5929	28.9695	31.7289	39.2578	31.177
ENST00000419851	3.92489	1.87017	2.27123	1.63503	2.06165	7.91011	1.70409	2.00393	6.82744	3.53781
ENST00000419863	346.792	249.668	349.996	229.886	365.397	205.663	262.429	310.275	310.307	280.372
ENST00000419865	10.0926	14.9614	15.4443	13.4073	11.7635	13.9948	8.52043	14.3615	8.5343	12.8246
ENST00000419883	161.201	165.51	122.419	157.617	183.851	189.234	219.259	196.385	171.027	182.418
ENST00000419902	437.065	284.266	250.971	226.943	317.858	242.171	315.824	349.017	264.222	274.844
ENST00000419904	167.929	158.03	181.698	171.679	173.542	180.107	158.48	169.666	153.959	207.404
ENST00000419905	3.08385	5.61052	3.17972	1.63503	1.09146	1.82541	1.70409	1.66994	2.04823	1.32668
ENST00000419921	1.40175	3.74035	2.9526	1.96204	1.8191	7.30164	2.84014	2.00393	3.75509	1.76891
ENST00000419926	37.8472	28.9877	38.3837	31.0657	40.0203	55.9792	30.6736	47.0923	49.4989	53.9516
ENST00000419952	350.157	266.5	350.678	353.822	352.178	345.611	373.195	411.807	379.264	338.967
ENST00000419956	58.8734	54.235	61.5503	65.7284	53.2391	80.318	65.3233	92.5147	67.2503	64.7862
ENST00000419957	86.9084	73.8719	94.9373	115.76	99.4443	140.557	113.038	121.572	103.436	134.658
ENST00000419963	23.8297	21.507	17.4885	18.9664	19.4038	24.3388	22.1531	20.3733	21.8478	21.448
ENST00000419983	117.186	120.626	111.972	112.817	109.631	107.091	124.398	125.913	115.725	118.296
ENST00000419990	1.6821	2.80526	1.13561	2.61606	1.21273	0.60847	2.84014	2.00393	1.02412	1.99002
ENST00000420000	1141.02	1687.83	1381.59	1108.88	2661.71	1459.11	1597.87	1290.86	2341.13	2032.91
ENST00000420020	7.28909	10.286	10.4476	12.0993	6.91259	15.2117	9.08846	11.0216	9.89979	9.95009
ENST00000420031	6.44804	4.67543	2.72547	3.27007	3.6382	2.43388	4.54423	4.00786	6.82744	3.3167
ENST00000420038	1.1214	3.74035	2.49835	0.327007	1.57656	1.82541	0.568029	0.333988	3.07235	1.10557
ENST00000420040	37.2865	38.3386	35.6583	36.9518	39.6564	37.1167	38.0579	40.4125	36.8682	39.3581
ENST00000420058	5.32664	4.67543	7.9493	5.55912	8.73169	11.5609	10.7925	10.0196	10.2412	11.4979
ENST00000420082	23.5494	28.0526	43.8347	21.2555	22.9207	22.5134	19.881	20.3733	38.2337	31.177
ENST00000420095	185.591	238.447	236.208	188.683	193.552	208.705	166.432	180.687	256.37	301.819
ENST00000420128	49.6219	39.2737	37.4753	41.5299	39.899	48.0691	59.075	38.4086	33.4545	34.7148
ENST00000420149	1.1214	2.80526	2.27123	1.63503	1.33401	1.82541	1.13606	0.667976	1.36549	1.32668
ENST00000420156	7.56944	10.286	12.2646	5.88613	8.97424	13.9948	6.81635	6.67976	5.80332	5.74894
ENST00000420161	137.371	108.47	158.305	126.552	116.18	125.953	139.735	145.285	156.348	162.739
ENST00000420168	93.0761	90.7034	95.6187	116.087	76.4023	97.3552	90.8846	82.829	82.612	76.284
ENST00000420169	4.20524	7.4807	4.31533	3.27007	4.60839	6.0847	3.40817	3.00589	6.48607	4.20115
ENST00000420186	578.642	416.114	441.527	412.029	520.87	394.897	487.369	543.732	483.041	500.821
ENST00000420187	567.708	513.363	739.285	742.633	507.166	529.369	612.335	600.176	525.713	496.178
ENST00000420193	18.7834	19.6368	18.3969	23.2175	18.0698	21.9049	13.6327	21.3752	15.0204	23.8802
ENST00000420204	0.560699	0.935087	1.81698	0.981021	1.45528	1.82541	0	1.66994	0.341372	0.66334
ENST00000420207	59.4341	73.8719	67.2283	57.2262	82.466	80.318	55.6668	61.4538	82.2707	77.6107
ENST00000420210	95.3189	131.847	57.4621	72.5955	94.9571	98.5721	79.524	71.1394	72.7122	60.3639
ENST00000420224	27.7546	14.9614	15.2172	20.2744	16.9783	13.9948	17.6089	13.0255	12.2894	16.5835
ENST00000420226	0.560699	3.74035	0.908491	2.94306	0.36382	1.21694	0.568029	2.00393	1.36549	0.66334
ENST00000420230	61.6769	75.742	66.3198	54.2832	72.279	46.8522	44.3063	48.4283	57.6919	61.4695
ENST00000420243	261.005	188.888	213.268	179.854	216.716	178.282	220.963	249.823	221.209	226.42
ENST00000420251	4.76594	7.4807	6.13231	7.19415	5.45731	5.47623	6.24832	4.34184	3.75509	5.30672
ENST00000420255	210.823	235.642	286.629	231.521	201.314	323.706	202.786	255.501	329.083	402.205
ENST00000420279	23.269	28.0526	31.1158	9.15619	18.9187	18.2541	15.9048	13.6935	23.5547	24.9858
ENST00000420309	19.9048	14.9614	16.3528	17.3314	19.525	18.8626	14.7688	23.3792	20.1409	21.0058
ENST00000420327	97.842	108.47	104.476	91.2349	108.904	126.562	90.3166	97.1905	107.191	114.094
ENST00000420330	143.819	131.847	122.646	126.552	143.709	128.387	151.096	156.64	113.336	131.341
ENST00000420335	0.841049	0.935087	1.58986	1.30803	1.45528	1.21694	0	1.33595	1.36549	0.884453
ENST00000420350	1.6821	1.87017	0.681368	1.63503	1.57656	1.82541	2.27212	1.66994	1.02412	1.32668
ENST00000420356	3628.85	4947.55	2306.2	2970.2	4098.8	5484.75	4025.05	4067.64	5126.04	3647.04
ENST00000420364	47.9398	43.9491	50.6484	47.743	54.2093	51.1115	55.6668	54.774	43.3542	52.1827
ENST00000420365	1.96245	0	3.40684	2.28905	1.33401	4.86776	2.84014	3.33988	3.41372	1.54779
ENST00000420381	3.08385	3.74035	5.67807	7.19415	3.75948	5.47623	6.24832	4.67583	4.77921	4.64338
ENST00000420395	74.2926	62.6508	68.5911	75.5386	60.0304	50.503	74.4118	76.1493	63.8366	61.4695
ENST00000420417	146.623	129.042	119.012	108.239	123.456	94.9213	114.174	124.578	120.504	121.612
ENST00000420418	33.0813	37.4035	40.2007	39.2408	42.3244	54.1538	42.0341	41.0805	40.6233	44.886
ENST00000420424	17.9424	12.1561	9.08491	14.7153	13.5826	10.344	8.52043	12.6915	13.3135	10.1712
ENST00000420427	109.897	123.431	107.883	137.016	126.003	141.773	145.415	128.919	142.011	139.08
ENST00000420449	778.531	802.305	886.914	798.224	695.625	571.962	670.842	745.795	682.403	759.303
ENST00000420471	6.44804	9.35087	7.04081	5.88613	5.09349	3.65082	6.81635	3.00589	4.43784	3.75892
ENST00000420472	380.995	334.761	339.549	336.817	310.945	247.039	304.463	322.298	347.175	315.086
ENST00000420477	4.48559	7.4807	4.76958	6.54014	4.60839	3.65082	4.54423	4.00786	3.41372	4.86449
ENST00000420502	137.652	84.1578	101.297	86.6568	95.8061	79.1011	99.4051	125.913	108.898	111.441
ENST00000420503	1.1214	0.935087	1.36274	2.28905	1.57656	1.21694	3.9762	2.33792	1.36549	1.32668
ENST00000420522	2.8035	4.67543	6.13231	2.94306	7.27641	4.86776	5.68029	4.67583	5.80332	4.64338
ENST00000420537	139.614	126.237	168.752	175.603	147.59	197.144	170.977	154.302	177.855	172.468
ENST00000420549	2.52315	2.80526	5.45095	3.59708	2.54674	3.04235	2.27212	1.66994	1.70686	1.32668
ENST00000420563	0.841049	0	1.58986	0	0.606367	1.21694	0.568029	1.66994	2.04823	1.10557
ENST00000420572	3266.63	4006.85	1980.28	2470.54	3210.72	2826.95	3023.05	3155.85	2729.95	2650.93
ENST00000420585	57.752	90.7034	61.7774	88.2919	108.661	60.2385	99.4051	61.4538	39.9405	48.4238
ENST00000420587	445.756	378.71	430.625	451.924	436.463	620.031	516.338	509.666	577.26	499.274
ENST00000420595	9.53189	10.286	7.26793	6.86715	8.12532	7.91011	7.9524	10.0196	8.19293	7.96007
ENST00000420644	10.0926	3.74035	10.6748	6.86715	3.88075	1.21694	0	2.33792	1.70686	1.54779
ENST00000420648	1.6821	0.935087	1.13561	1.63503	0.727641	0	0.568029	0.667976	0.682744	1.10557
ENST00000420651	45.4166	39.2737	54.9637	48.07	53.8454	51.7199	48.2825	53.7721	75.1018	52.6249
ENST00000420672	4.20524	6.54561	6.13231	5.88613	3.27438	3.65082	4.54423	6.01178	3.75509	5.30672
ENST00000420691	13.1764	11.221	6.13231	6.86715	9.45933	9.12705	12.4966	10.0196	9.21704	9.50787
ENST00000420693	12.8961	5.61052	29.7531	17.9854	10.9146	17.0372	17.0409	14.3615	22.8719	29.4081
ENST00000420701	28.5957	17.7667	23.1665	23.2175	26.1951	15.8202	30.6736	29.3909	29.6994	22.3324
ENST00000420705	20.1852	15.8965	25.2106	17.3314	21.708	18.8626	17.6089	10.0196	24.9202	22.7747
ENST00000420707	310.627	460.998	258.239	451.597	848.066	523.892	554.964	490.294	670.796	375.671
ENST00000420721	626.301	632.119	493.992	522.884	558.464	595.083	535.083	589.489	555.754	536.421
ENST00000420724	252.315	235.642	261.191	244.601	304.76	288.415	285.151	303.929	301.09	300.493
ENST00000420758	1.6821	1.87017	3.86109	0.981021	2.06165	3.65082	3.40817	1.33595	3.07235	1.76891
ENST00000420760	22.428	22.4421	24.7564	31.0657	21.8292	19.471	18.745	21.3752	19.1168	19.458
ENST00000420773	153.071	370.294	106.521	142.902	115.574	29.2065	8.52043	13.3595	28.3339	19.9002
ENST00000420776	3.92489	3.74035	5.22382	5.23211	4.48712	1.82541	2.27212	1.66994	3.41372	2.87447
ENST00000420777	3.36419	5.61052	5.45095	4.25109	3.15311	1.82541	1.13606	1.66994	2.04823	2.21113
ENST00000420803	19.3441	22.4421	24.3021	22.5635	19.6463	20.0795	23.2892	24.7151	19.7996	22.3324
ENST00000420807	127.559	118.756	163.528	146.826	121.88	126.562	151.096	146.955	164.541	187.504
ENST00000420821	5.88734	12.1561	8.40354	5.88613	4.36585	0.60847	1.70409	2.6719	3.07235	3.53781
ENST00000420823	691.622	846.254	461.968	581.091	739.162	697.915	757.751	749.135	584.429	633.268
ENST00000420828	2.8035	5.61052	3.63396	2.94306	1.45528	1.82541	2.27212	1.00196	1.70686	1.76891
ENST00000420832	393.611	253.409	275.5	440.478	378.98	644.978	417.501	414.479	490.21	276.613
ENST00000420851	5.88734	6.54561	10.2205	6.86715	6.18495	4.25929	7.38438	4.34184	6.48607	2.21113
ENST00000420855	116.065	88.8333	123.782	138.651	90.5913	76.0587	107.925	89.5088	77.8328	85.3497
ENST00000420856	1.40175	4.67543	2.27123	2.61606	3.03184	4.25929	0	0.333988	3.07235	2.21113
ENST00000420866	5.32664	2.80526	6.58656	6.21313	0.848914	1.82541	2.27212	0.667976	2.04823	1.10557
ENST00000420867	4.20524	7.4807	4.08821	3.92408	3.6382	7.91011	3.9762	3.33988	4.09646	4.42226
ENST00000420870	8.41049	7.4807	7.9493	9.81021	10.6721	7.30164	9.08846	11.0216	10.2412	6.85451
ENST00000420876	943.096	756.485	685.229	705.354	864.559	649.846	939.52	922.141	756.139	878.925
ENST00000420877	58.3127	78.5473	57.0078	62.4583	69.8535	57.8046	61.3471	57.1119	49.4989	57.0472
ENST00000420883	3.08385	2.80526	2.27123	1.63503	0.970188	1.21694	0	0.333988	0.341372	1.32668
ENST00000420901	1.96245	2.80526	6.13231	5.88613	3.27438	3.65082	1.13606	2.6719	2.73098	3.3167
ENST00000420902	9.25154	11.221	11.3561	7.19415	7.7615	6.0847	11.3606	7.68172	9.55842	9.50787
ENST00000420908	1046.83	1000.54	1363.87	1410.38	984.862	1411.04	1403.03	1453.85	1175.34	1115.96
ENST00000420918	72.8909	47.6894	44.9703	76.5196	70.945	116.218	61.3471	112.888	89.7808	135.542
ENST00000420922	38.6882	41.1438	39.0651	52.9751	39.5352	57.1962	51.1226	47.0923	46.768	37.8104
ENST00000420947	29.4367	36.4684	27.2547	39.8948	29.3482	38.9421	39.762	24.0471	28.6752	25.428
ENST00000420951	12.8961	27.1175	22.4852	10.7912	22.3143	27.9896	9.08846	15.3634	36.1854	28.3025
ENST00000420981	30.2778	25.2473	19.9868	32.3737	39.2926	27.3811	42.6022	39.4106	32.089	27.1969
ENST00000420998	62.7983	49.5596	58.1434	60.8233	60.1517	54.7623	69.8676	58.4479	37.5509	39.8004
ENST00000421002	9.25154	4.67543	9.53916	10.7912	4.60839	7.91011	8.52043	7.01375	8.19293	5.52783
ENST00000421003	12.3354	12.1561	11.129	13.7343	10.9146	9.73552	13.6327	17.0334	12.2894	12.6035
ENST00000421006	85.5066	54.235	33.8413	57.2262	78.464	41.3759	72.1397	68.8015	55.6436	44.4437
ENST00000421013	126.998	223.486	82.4456	130.803	140.799	161.244	142.007	161.984	119.822	111.22
ENST00000421020	34.2026	26.1824	32.7057	38.9138	28.378	21.9049	25.5613	30.3929	21.8478	23.8802
ENST00000421034	27.7546	23.3772	29.0717	38.9138	28.9844	27.3811	21.5851	26.719	19.4582	22.5535
ENST00000421051	1.96245	0.935087	2.27123	4.5781	0.970188	1.82541	0.568029	1.33595	1.02412	1.32668
ENST00000421067	3.36419	2.80526	5.22382	5.23211	1.21273	1.82541	0.568029	1.66994	1.02412	1.54779
ENST00000421121	58.0324	49.5596	57.6892	75.8656	49.8434	49.2861	44.3063	49.0962	50.8644	57.2683
ENST00000421122	8.41049	8.41578	8.40354	8.82919	6.54877	6.69317	6.24832	5.6778	6.1447	7.07562
ENST00000421132	1035.61	1017.37	941.424	1090.24	1554.6	1503.53	1111.63	1120.53	1958.11	1166.59
ENST00000421143	459.773	405.828	355.674	421.185	408.207	461.22	433.974	447.21	373.12	377.44
ENST00000421147	2.52315	0.935087	0.454245	2.61606	1.45528	1.82541	0.568029	1.00196	0.682744	1.32668
ENST00000421151	22.7083	24.3123	19.0783	22.5635	24.7398	20.0795	34.6498	32.3968	21.5064	24.3224
ENST00000421157	92.235	95.3789	105.385	86.0028	95.4422	100.398	95.9969	82.829	106.167	107.019
ENST00000421159	12.055	9.35087	19.0783	9.15619	10.3082	12.7779	7.9524	10.6876	11.6066	17.4679
ENST00000421164	1.96245	6.54561	3.86109	1.63503	2.42547	4.25929	2.27212	1.66994	2.3896	2.21113
ENST00000421167	156.155	275.851	121.511	163.176	271.168	207.488	190.29	177.348	169.662	150.136
ENST00000421168	695.547	533	659.11	747.538	592.057	525.109	537.923	532.377	513.082	512.761
ENST00000421202	51.5843	51.4298	68.5911	68.9985	56.2709	73.0164	53.9627	59.7838	93.8773	75.8418
ENST00000421237	194.282	135.588	160.122	160.233	160.202	173.414	209.603	189.705	186.389	171.363
ENST00000421252	36.4454	51.4298	52.2382	55.9182	48.5094	55.9792	42.6022	46.7583	46.0852	41.1271
ENST00000421253	48.2201	29.9228	33.6142	35.9708	38.8075	41.3759	35.7858	47.4263	34.4786	42.4537
ENST00000421255	13.1764	8.41578	11.8104	12.4263	14.0677	10.344	11.9286	14.3615	13.6549	19.0157
ENST00000421257	142.698	107.535	134.684	148.461	125.154	120.477	151.096	124.244	165.907	142.839
ENST00000421272	7.84979	7.4807	9.08491	9.4832	5.9424	11.5609	7.9524	7.68172	5.46195	6.85451
ENST00000421273	100.365	90.7034	72.4522	94.505	138.009	76.0587	96.5649	90.1768	80.2224	63.4595
ENST00000421275	83.2638	101.924	62.913	68.3445	66.0941	67.5401	60.2111	85.5009	96.2669	78.4952
ENST00000421297	94.7582	70.1315	77.2217	83.7138	66.8217	62.0639	77.2519	73.1434	64.1779	81.1485
ENST00000421313	34.7633	32.728	31.7972	32.0467	35.7757	23.7303	28.4014	25.3831	30.3821	29.4081
ENST00000421315	124.195	113.146	119.694	113.798	148.439	138.731	156.776	153.3	155.324	156.548
ENST00000421322	3.08385	0.935087	4.08821	2.61606	1.69783	3.04235	2.27212	2.33792	2.04823	2.43224
ENST00000421323	95.0385	100.989	101.978	99.4101	99.5655	77.2757	92.0207	90.8447	96.6083	95.5209
ENST00000421324	92.7957	84.1578	90.1677	80.4437	90.9551	145.424	88.0445	97.8585	137.914	130.236
ENST00000421331	139.614	131.847	118.331	130.149	136.19	128.387	160.184	136.601	151.911	132.447
ENST00000421375	1.96245	0.935087	2.9526	1.30803	3.27438	5.47623	1.13606	2.6719	4.09646	4.20115
ENST00000421378	52.4254	69.1964	43.1533	51.6671	40.5053	38.9421	34.0817	31.7289	30.7235	30.7347
ENST00000421387	14.0175	13.0912	16.58	21.5825	12.855	12.7779	9.65649	10.0196	7.16881	9.50787
ENST00000421407	0.28035	3.74035	2.49835	1.30803	2.66802	3.65082	1.13606	2.00393	1.02412	3.09558
ENST00000421432	4.20524	3.74035	5.90519	5.88613	4.48712	1.82541	5.11226	4.00786	4.09646	5.0856
ENST00000421437	65.0411	51.4298	52.2382	60.8233	66.0941	93.0959	55.6668	67.7996	62.1297	61.4695
ENST00000421447	85.787	93.5087	149.674	88.6189	87.9233	128.996	101.109	100.53	110.946	130.236
ENST00000421449	10.0926	14.9614	19.7597	14.0613	8.61042	14.6033	13.6327	12.6915	16.3859	16.1413
ENST00000421463	225.121	168.316	160.122	170.371	199.131	147.25	230.62	188.035	183.317	166.056
ENST00000421469	6.44804	7.4807	7.72217	8.82919	6.91259	6.0847	5.68029	5.34381	4.77921	5.97006
ENST00000421475	29.4367	29.9228	26.1191	36.6248	37.231	26.1642	28.4014	27.387	28.6752	28.5236
ENST00000421481	206.057	172.056	230.075	188.356	234.179	290.24	207.331	235.462	281.632	243.224
ENST00000421483	277.826	201.979	297.304	257.027	323.8	272.594	346.498	335.992	354.003	317.297
ENST00000421498	118.308	105.665	124.69	111.836	91.804	111.958	122.694	107.878	115.042	130.457
ENST00000421507	31.9599	23.3772	41.3363	39.2408	37.3522	48.6776	41.4661	43.4184	34.8199	49.9716
ENST00000421509	1.96245	5.61052	3.40684	3.27007	2.54674	4.86776	2.84014	3.00589	2.73098	2.43224
ENST00000421513	456.97	378.71	253.923	481.354	377.282	359.606	396.484	336.994	293.921	238.581
ENST00000421534	87.7494	112.21	80.1743	78.8087	96.655	98.5721	103.949	98.5265	102.753	96.8476
ENST00000421538	3.08385	3.74035	6.81368	1.96204	4.36585	5.47623	3.40817	2.33792	7.16881	3.98004
ENST00000421554	81.3014	96.314	79.2658	68.0174	81.4958	75.4502	85.7724	81.8271	77.4914	71.4196
ENST00000421572	28.3153	30.8579	19.9868	32.0467	22.9207	26.1642	26.1293	32.7308	27.9925	28.0814
ENST00000421575	42.6131	61.7157	48.15	53.3021	50.9349	54.1538	43.7382	51.4341	48.4748	45.7704
ENST00000421576	7.56944	7.4807	10.2205	13.4073	9.45933	11.5609	14.2007	10.0196	12.6308	12.3823
ENST00000421581	134.287	116.886	122.646	132.765	119.818	107.091	113.606	124.244	111.97	115.2
ENST00000421585	58.5931	54.235	43.6076	53.6291	61.3644	52.3284	46.0103	49.7642	52.5713	34.0514
ENST00000421601	35.0437	17.7667	32.4786	29.7576	33.8353	29.815	31.2416	29.057	30.7235	30.9558
ENST00000421604	12.3354	15.8965	12.0375	8.50218	14.3103	10.344	6.81635	4.67583	9.55842	10.6134
ENST00000421619	1.1214	0.935087	1.36274	1.63503	0.848914	3.04235	0.568029	1.00196	1.36549	1.10557
ENST00000421624	22.7083	24.3123	17.4885	19.2934	19.8889	20.688	11.9286	22.3772	20.1409	21.0058
ENST00000421629	13.1764	21.507	23.3936	13.7343	13.4614	18.2541	25.5613	14.0275	17.7513	24.3224
ENST00000421632	37.5668	39.2737	42.2448	46.762	38.3224	43.8098	59.075	45.0884	38.9164	45.5493
ENST00000421642	48.2201	39.2737	36.5668	61.4773	46.0839	58.4131	53.9627	57.7799	43.6956	47.0971
ENST00000421645	6.44804	3.74035	5.90519	5.88613	5.33603	3.04235	0.568029	0.667976	0.682744	1.32668
ENST00000421648	150.828	129.977	101.524	118.704	115.331	121.085	160.184	138.271	135.183	123.602
ENST00000421650	1281.2	785.473	672.965	242.312	181.061	203.837	257.317	218.094	164.883	146.377
ENST00000421696	143.539	111.275	111.744	157.617	143.103	152.726	147.119	159.98	121.528	125.592
ENST00000421697	3.64454	3.74035	6.58656	3.59708	3.88075	8.51858	2.27212	3.00589	5.46195	6.85451
ENST00000421700	5.32664	9.35087	4.31533	4.5781	4.48712	5.47623	2.84014	6.67976	5.80332	6.19117
ENST00000421703	0.560699	3.74035	3.63396	2.94306	2.91056	3.65082	3.40817	4.00786	1.70686	3.75892
ENST00000421730	1397.82	1136.13	968.451	924.449	1006.93	736.857	1100.27	1000.29	934.335	953.661
ENST00000421737	3.08385	1.87017	2.72547	3.92408	4.72967	5.47623	2.27212	3.67387	9.55842	5.0856
ENST00000421758	12.3354	7.4807	10.6748	13.0803	14.0677	10.344	13.0647	16.6994	11.6066	14.3724
ENST00000421759	800.398	603.131	753.366	690.639	832.179	627.332	843.523	829.292	655.093	773.012
ENST00000421762	90.8333	92.5736	79.493	72.5955	90.8338	82.7519	80.6601	81.1591	90.4636	89.1086
ENST00000421764	1.6821	0.935087	3.86109	2.94306	2.18292	5.47623	0.568029	1.00196	1.70686	1.32668
ENST00000421767	11.214	10.286	9.9934	12.0993	11.0359	6.69317	7.9524	8.01571	5.80332	6.41228
ENST00000421771	88.3101	100.054	63.8215	58.8613	84.2851	62.6724	83.5002	97.1905	76.8087	80.9274
ENST00000421829	19.3441	17.7667	18.6241	20.6014	22.9207	17.6456	19.881	27.721	18.4341	24.5436
ENST00000421843	17.662	10.286	15.8986	13.7343	13.8252	13.9948	10.2245	13.3595	15.7031	12.6035
ENST00000421848	263.248	542.35	292.988	300.846	275.412	334.05	294.807	314.951	285.387	329.459
ENST00000421862	64.7608	46.7543	52.0111	59.5153	58.9389	67.5401	64.1873	64.4597	60.4228	60.3639
ENST00000421891	3.64454	3.74035	4.9967	4.9051	3.03184	1.82541	0.568029	2.33792	2.04823	1.99002
ENST00000421931	1.1214	0.935087	1.13561	0.981021	1.09146	0	0.568029	1.00196	1.70686	1.32668
ENST00000421976	21.5869	21.507	26.3462	17.9854	17.8272	27.3811	25.5613	21.3752	25.9443	28.5236
ENST00000421997	5.32664	12.1561	11.129	9.15619	7.03386	15.8202	7.9524	8.01571	9.89979	8.62341
ENST00000421998	0.841049	0	0.908491	1.63503	0.606367	1.21694	1.13606	1.00196	0.682744	0.221113
ENST00000422013	92.5154	103.795	91.0762	97.7751	106.842	107.091	95.4289	98.8604	97.6324	92.4253
ENST00000422022	20.4655	19.6368	17.4885	19.6204	22.4356	21.9049	26.6974	21.7092	19.1168	18.1313
ENST00000422036	1.1214	0.935087	0.681368	1.30803	0.727641	1.21694	0.568029	1.33595	1.02412	1.54779
ENST00000422040	21.0262	18.7017	24.075	18.9664	20.9803	21.9049	13.6327	17.0334	25.9443	26.5336
ENST00000422042	11.7747	15.8965	6.81368	10.1372	12.3699	6.0847	5.11226	6.01178	7.51018	5.74894
ENST00000422047	193.161	189.823	203.956	211.246	227.388	281.721	235.164	229.116	307.235	257.155
ENST00000422048	282.032	334.761	252.56	345.973	334.351	365.082	314.12	330.314	346.834	282.362
ENST00000422049	4.76594	2.80526	13.8545	3.92408	2.3042	3.04235	3.9762	3.67387	3.75509	3.3167
ENST00000422052	5.60699	4.67543	7.72217	4.5781	7.15514	4.86776	6.24832	5.00982	4.77921	6.6334
ENST00000422059	1.96245	4.67543	4.08821	3.59708	2.54674	1.82541	2.27212	4.00786	2.04823	3.98004
ENST00000422062	75.414	102.86	80.8557	81.0977	90.3488	72.4079	64.7553	82.495	85.0016	92.6464
ENST00000422093	15.9799	13.0912	14.763	15.3693	14.9166	14.6033	22.1531	15.3634	24.2374	21.0058
ENST00000422116	90.8333	78.5473	109.927	110.528	83.0723	79.1011	89.7486	104.872	69.9813	91.5409
ENST00000422117	342.587	276.786	351.359	308.041	283.901	263.467	362.97	283.222	260.808	266.22
ENST00000422128	51.304	60.7807	58.5977	54.6102	59.5453	60.847	56.2349	49.4302	50.1817	53.5094
ENST00000422129	75.9747	56.1052	43.3804	36.9518	61.3644	74.8418	43.7382	57.7799	74.0777	44.6649
ENST00000422145	97.2813	83.2227	87.2151	118.704	73.1279	83.3604	78.388	83.163	74.0777	64.565
ENST00000422148	21.8673	20.5719	10.9019	14.3883	18.4336	19.471	16.4728	10.6876	13.6549	11.2768
ENST00000422160	29.7171	57.0403	44.2889	34.3357	33.5928	84.5773	27.2654	44.0864	64.5193	50.1927
ENST00000422162	17.9424	12.1561	14.763	16.3503	19.1612	17.6456	20.449	17.0334	18.4341	18.3524
ENST00000422175	4.48559	3.74035	3.17972	3.27007	2.54674	1.82541	0.568029	1.00196	0.682744	2.43224
ENST00000422203	1.6821	0.935087	1.36274	1.63503	1.21273	1.82541	0	1.00196	1.36549	1.54779
ENST00000422206	26.3529	13.0912	39.9736	29.1036	16.7357	23.1219	17.6089	23.7131	14.3376	18.3524
ENST00000422239	54.6682	74.807	81.7642	38.9138	59.3027	62.0639	56.2349	48.0943	89.4395	56.3839
ENST00000422241	21.5869	33.6631	30.2073	29.7576	32.5013	27.3811	32.9457	28.389	39.5992	32.5036
ENST00000422250	385.481	302.968	287.765	325.699	345.993	350.479	395.348	395.108	383.702	352.676
ENST00000422253	3.64454	12.1561	9.9934	4.25109	6.18495	4.86776	4.54423	3.67387	6.82744	5.74894
ENST00000422260	5.60699	5.61052	3.40684	3.27007	6.79132	4.25929	2.84014	3.00589	4.43784	5.30672
ENST00000422284	8.97119	18.7017	12.2646	15.3693	10.9146	11.5609	9.65649	13.0255	10.9239	16.3624
ENST00000422306	1.96245	2.80526	2.27123	3.27007	2.66802	1.21694	1.70409	0.667976	0.682744	2.65336
ENST00000422308	270.257	444.166	296.622	291.69	406.994	357.78	323.208	378.408	362.878	337.64
ENST00000422310	542.476	624.638	716.345	550.026	427.004	604.21	518.61	520.353	629.831	695.622
ENST00000422343	408.189	345.982	392.468	374.096	377.282	301.193	359.562	365.717	335.227	318.845
ENST00000422351	1.1214	1.87017	0.681368	1.63503	2.06165	0.60847	0	1.66994	0.341372	1.10557
ENST00000422353	30.8385	26.1824	44.2889	35.6438	21.4654	37.7251	32.9457	32.0628	28.3339	26.3125
ENST00000422374	346.792	321.67	349.315	310.657	364.548	268.944	343.657	288.9	285.728	310.885
ENST00000422401	19.0638	14.9614	17.7156	23.8715	28.9844	46.2437	24.4252	30.0589	30.7235	28.9658
ENST00000422405	1.40175	1.87017	1.36274	1.96204	1.69783	1.21694	0.568029	1.33595	1.70686	1.32668
ENST00000422415	1.40175	7.4807	4.9967	2.61606	3.51693	4.86776	6.81635	2.33792	2.3896	2.43224
ENST00000422475	51.5843	39.2737	34.9769	51.0131	40.8692	36.5082	40.8981	42.4165	41.6474	31.8403
ENST00000422488	569.39	574.143	493.765	585.996	550.218	630.983	590.75	610.196	650.314	510.771
ENST00000422494	118.027	157.095	112.88	108.893	188.338	135.689	139.167	138.939	166.248	159.423
ENST00000422510	10.6533	15.8965	8.17642	15.0423	13.2188	8.51858	9.08846	10.0196	12.6308	9.72898
ENST00000422515	13.4568	14.9614	15.2172	11.1182	15.8868	13.9948	19.881	10.3536	14.3376	15.9201
ENST00000422519	1.6821	2.80526	2.49835	2.28905	0.242547	3.04235	2.27212	4.00786	2.3896	2.87447
ENST00000422521	278.948	314.189	264.598	273.378	257.827	289.023	301.055	302.259	285.728	279.929
ENST00000422542	55.5092	53.3	60.4147	55.2642	65.0026	59.0216	60.7791	65.1277	66.2262	65.0073
ENST00000422558	386.602	344.112	452.201	453.232	393.532	460.612	428.862	430.844	446.173	441.563
ENST00000422629	10.6533	13.0912	8.17642	7.52116	11.521	11.5609	9.65649	11.6896	12.2894	9.06564
ENST00000422631	10.0926	6.54561	7.9493	7.84817	8.00405	6.69317	7.9524	6.01178	7.51018	9.72898
ENST00000422640	44.5756	45.8193	85.6253	48.07	42.2032	73.6248	51.6906	55.442	66.2262	71.8618
ENST00000422661	1.40175	1.87017	1.58986	1.30803	1.69783	1.21694	2.27212	1.66994	0.682744	2.65336
ENST00000422675	290.162	257.149	397.692	239.042	254.432	257.991	284.582	302.927	511.034	281.035
ENST00000422679	0.841049	1.87017	2.49835	0.981021	1.8191	3.65082	3.40817	1.66994	1.02412	2.87447
ENST00000422683	97.842	114.081	101.297	110.201	88.5297	80.318	69.2995	74.4793	91.1463	92.4253
ENST00000422703	56.6306	51.4298	57.4621	48.07	53.3603	46.2437	42.6022	53.4381	47.4507	47.9816
ENST00000422716	1.1214	0	0.454245	1.96204	0.727641	0.60847	2.27212	0	1.02412	1.99002
ENST00000422723	349.035	310.449	325.24	330.604	357.029	385.161	370.923	383.752	371.071	370.365
ENST00000422744	10.9336	11.221	24.7564	8.50218	16.7357	14.6033	7.38438	8.01571	11.6066	14.1512
ENST00000422763	2.8035	0	4.08821	2.94306	1.8191	1.21694	1.70409	2.33792	2.3896	4.20115
ENST00000422764	1.6821	0.935087	2.49835	0.981021	1.21273	1.21694	0.568029	0.333988	0.682744	1.10557
ENST00000422776	5.88734	7.4807	8.17642	8.17517	5.69985	6.69317	3.40817	3.00589	3.41372	4.64338
ENST00000422799	127.279	190.758	101.297	141.267	165.296	109.525	174.385	153.968	120.163	132.226
ENST00000422807	1.40175	2.80526	2.49835	0.981021	1.33401	2.43388	0	1.66994	0.341372	1.10557
ENST00000422822	6.16769	9.35087	4.54245	6.21313	4.36585	1.82541	2.84014	3.00589	1.70686	1.76891
ENST00000422837	162.042	179.537	165.572	213.209	208.954	249.473	195.97	212.082	289.825	256.712
ENST00000422841	2.8035	1.87017	2.0441	1.63503	2.42547	3.04235	2.27212	0.667976	2.3896	2.21113
ENST00000422842	513.32	469.414	573.258	499.34	463.143	401.59	477.144	477.937	446.173	516.741
ENST00000422844	10.6533	8.41578	7.9493	6.54014	11.0359	7.30164	6.24832	6.01178	5.12058	4.86449
ENST00000422848	51.304	39.2737	92.6661	51.0131	47.6605	83.3604	37.4899	53.1041	75.7846	78.9374
ENST00000422876	23.8297	30.8579	43.8347	34.6627	20.9803	27.9896	38.626	28.389	44.037	29.1869
ENST00000422882	1.40175	0.935087	3.17972	2.61606	1.09146	3.04235	0	2.00393	0.682744	1.32668
ENST00000422909	2.8035	2.80526	1.36274	1.30803	1.21273	1.82541	1.13606	1.33595	1.70686	0.884453
ENST00000422914	19.9048	19.6368	17.0342	24.5255	22.3143	24.9473	26.6974	17.0334	18.7755	15.699
ENST00000422917	2.2428	6.54561	1.81698	0.654014	1.69783	1.82541	3.40817	1.00196	3.75509	1.99002
ENST00000422930	33.0813	28.9877	29.0717	26.8146	26.8014	26.1642	28.4014	25.3831	22.5306	23.6591
ENST00000422944	7.56944	5.61052	6.35944	8.82919	6.4275	11.5609	5.68029	8.3497	7.16881	10.8345
ENST00000422946	1.96245	0.935087	2.27123	2.94306	2.3042	4.25929	0.568029	1.66994	1.02412	2.43224
ENST00000422956	3.08385	2.80526	3.17972	3.27007	4.85094	3.04235	2.84014	2.6719	3.75509	3.75892
ENST00000422966	163.724	90.7034	166.254	126.552	208.348	288.415	223.235	180.02	259.784	197.454
ENST00000422980	1101.21	1175.4	1058.62	1044.46	1038.83	1051.44	1100.84	1116.19	1016.61	1167.04
ENST00000423028	7.28909	5.61052	6.58656	10.1372	7.39768	13.3863	4.54423	11.3556	7.51018	9.28675
ENST00000423031	176.34	131.847	113.561	123.609	134.128	83.3604	127.807	135.265	134.842	114.094
ENST00000423033	24.9511	27.1175	20.6682	29.1036	35.048	28.5981	25.5613	31.3949	26.627	23.8802
ENST00000423045	4.20524	14.0263	5.67807	5.55912	6.30622	5.47623	2.84014	3.00589	3.75509	7.07562
ENST00000423074	1.40175	1.87017	3.63396	2.28905	2.66802	6.69317	3.40817	0.333988	3.07235	3.75892
ENST00000423086	1.1214	2.80526	2.0441	1.30803	2.18292	0	0	1.33595	2.3896	0.442226
ENST00000423106	59.9948	73.8719	91.7576	61.4773	68.3983	63.2809	54.5308	60.4518	111.629	75.8418
ENST00000423112	301.937	341.307	274.591	279.918	779.546	316.404	369.787	406.129	426.374	316.855
ENST00000423122	0.560699	3.74035	2.49835	0.327007	1.45528	3.65082	1.13606	1.33595	3.41372	2.87447
ENST00000423149	0.841049	2.80526	0.681368	2.61606	0.727641	1.82541	1.13606	0.667976	1.02412	2.21113
ENST00000423162	96.7206	89.7683	84.7168	107.585	99.4443	86.4027	102.245	102.534	95.9255	97.9531
ENST00000423208	7.84979	8.41578	8.40354	8.17517	7.88278	7.30164	6.81635	5.00982	10.9239	6.6334
ENST00000423222	10.3729	27.1175	16.8071	11.7723	15.6443	19.471	11.3606	11.3556	9.55842	11.719
ENST00000423223	174.097	136.523	161.711	113.471	126.246	126.562	169.841	183.025	164.2	158.98
ENST00000423246	40.09	28.0526	29.526	36.6248	48.9945	35.8997	27.2654	37.7406	29.0166	34.7148
ENST00000423249	5.32664	7.4807	2.0441	5.55912	5.09349	4.25929	5.11226	3.00589	5.12058	2.21113
ENST00000423255	279.789	524.584	275.727	272.724	505.347	344.394	410.117	320.962	285.046	324.152
ENST00000423268	197.366	173.926	181.244	241.004	152.562	184.366	248.229	222.77	179.22	183.524
ENST00000423278	25.7922	28.9877	23.3936	22.2365	21.3441	25.5557	26.1293	22.0432	21.1651	27.6391
ENST00000423283	34.7633	46.7543	47.9229	35.6438	36.2608	65.1063	47.1464	47.4263	49.4989	55.2783
ENST00000423311	640.038	621.833	597.56	672.98	713.452	610.904	714.58	681.335	528.785	627.298
ENST00000423313	47.3791	47.6894	45.4245	59.5153	50.086	43.8098	63.0512	50.4322	35.5027	39.8004
ENST00000423318	61.9573	188.888	62.913	72.5955	76.4023	81.5349	64.7553	66.7976	69.2985	68.324
ENST00000423323	2711.26	4160.2	2507.66	2885.18	3055.12	4858.02	3341.71	3689.57	4045.6	3344.78
ENST00000423329	445.195	147.744	263.69	170.698	162.143	122.911	137.463	198.389	103.436	125.15
ENST00000423367	85.2263	116.886	106.293	89.5999	146.983	115.001	118.718	125.579	144.059	136.869
ENST00000423385	6.44804	2.80526	2.9526	5.23211	4.1233	1.82541	1.70409	7.01375	3.07235	4.42226
ENST00000423402	22.9887	16.8316	19.9868	18.6394	19.7676	26.1642	18.745	25.3831	23.896	22.7747
ENST00000423403	538.552	534.87	542.596	546.756	476.241	523.284	432.838	489.292	476.897	490.871
ENST00000423405	0.841049	0	1.36274	1.96204	0.485094	4.25929	1.13606	1.66994	0.682744	1.99002
ENST00000423408	31.3992	25.2473	32.9328	24.8525	42.0819	46.2437	46.5784	48.4283	69.2985	37.147
ENST00000423414	280.069	339.437	276.181	267.165	303.062	363.256	317.528	359.037	330.107	333.439
ENST00000423442	3.36419	1.87017	5.67807	0.981021	1.8191	3.04235	1.13606	3.33988	2.73098	4.20115
ENST00000423455	44.5756	57.0403	45.1974	38.5868	57.7262	43.8098	40.3301	44.0864	52.5713	45.3282
ENST00000423466	6.44804	4.67543	4.9967	7.19415	5.09349	8.51858	5.11226	4.34184	7.16881	3.3167
ENST00000423473	102.328	110.34	111.29	105.623	105.75	94.3128	120.422	117.23	95.9255	106.134
ENST00000423477	21.3066	15.8965	33.1599	33.6817	20.6165	33.4658	27.8334	31.3949	23.896	38.2526
ENST00000423486	14.2978	19.6368	16.3528	12.4263	14.9166	18.8626	11.3606	8.68369	15.7031	15.9201
ENST00000423489	4.20524	0.935087	4.76958	2.61606	3.39566	3.65082	3.40817	1.66994	6.48607	5.0856
ENST00000423500	2.52315	0.935087	4.31533	1.63503	1.57656	0.60847	1.13606	1.00196	1.36549	0.66334
ENST00000423515	4.20524	7.4807	2.72547	5.23211	3.51693	4.25929	2.27212	5.6778	3.07235	5.74894
ENST00000423530	80.7407	82.2877	81.9913	84.6948	79.1916	80.9265	81.2281	89.1748	76.8087	75.8418
ENST00000423536	1.40175	2.80526	2.0441	1.30803	1.94038	1.21694	2.27212	2.33792	2.3896	1.76891
ENST00000423551	3.92489	3.74035	2.27123	2.28905	4.97221	3.04235	3.9762	3.00589	4.77921	2.65336
ENST00000423617	307.824	327.28	256.876	246.563	463.507	235.478	280.606	269.194	287.094	259.587
ENST00000423621	7.00874	6.54561	13.6274	7.84817	9.21679	9.73552	8.52043	6.34577	11.948	14.8146
ENST00000423663	114.663	122.496	159.894	130.803	128.55	165.504	136.895	152.633	189.12	180.649
ENST00000423667	262.688	224.421	384.292	327.007	241.456	344.394	339.113	331.316	279.584	316.634
ENST00000423689	1.40175	4.67543	1.58986	2.61606	1.69783	1.21694	3.40817	2.00393	1.02412	1.99002
ENST00000423716	3.36419	0.935087	3.40684	3.27007	2.06165	0.60847	1.13606	1.66994	2.04823	1.99002
ENST00000423721	2.8035	7.4807	5.90519	1.96204	2.54674	0.60847	3.40817	1.33595	1.70686	2.65336
ENST00000423733	4.20524	4.67543	7.26793	6.86715	5.9424	9.12705	5.11226	8.3497	4.77921	8.4023
ENST00000423737	579.202	485.31	545.095	518.633	512.017	514.765	563.485	578.467	523.665	594.794
ENST00000423742	1.1214	0	2.0441	1.63503	2.06165	2.43388	1.13606	1.33595	2.73098	1.32668
ENST00000423747	5749.41	2690.25	2914.44	7008.74	5227.49	12345.2	9096.41	7544.79	8822.42	3376.62
ENST00000423781	3.92489	8.41578	11.3561	11.4452	9.58061	17.0372	10.7925	10.0196	15.3617	9.50787
ENST00000423793	44.2952	54.235	25.892	38.2598	39.0501	62.6724	33.5137	45.4224	48.1335	46.876
ENST00000423796	0.560699	0	1.13561	1.30803	1.69783	1.21694	0.568029	1.33595	2.3896	1.99002
ENST00000423797	36.7258	42.0789	55.8722	39.2408	42.4457	38.3336	35.7858	32.0628	40.9646	45.5493
ENST00000423808	44.0149	28.9877	27.0276	38.5868	34.1991	35.2912	34.0817	33.7328	35.1613	30.2925
ENST00000423819	0.560699	0	1.13561	1.30803	1.21273	1.82541	0.568029	1.33595	1.02412	0.66334
ENST00000423844	2.2428	0.935087	2.49835	2.61606	3.03184	1.82541	1.70409	2.33792	1.36549	3.53781
ENST00000423846	13.1764	10.286	19.0783	26.4876	18.191	20.688	27.8334	20.3733	19.4582	18.5735
ENST00000423877	1.1214	0	1.13561	1.30803	1.21273	3.04235	0.568029	1.33595	0.682744	0.221113
ENST00000423907	2.2428	3.74035	4.31533	3.27007	2.54674	1.21694	1.13606	1.66994	2.04823	1.76891
ENST00000423917	1.6821	5.61052	1.81698	3.59708	3.27438	3.04235	5.11226	2.00393	4.09646	2.65336
ENST00000423918	11.214	10.286	13.6274	12.0993	15.1592	16.4287	15.9048	15.6974	16.0445	18.1313
ENST00000423922	3.08385	6.54561	5.45095	2.61606	2.42547	6.69317	2.27212	3.00589	6.1447	3.98004
ENST00000423924	537.991	540.48	665.697	571.281	699.869	620.031	624.832	639.587	759.211	701.592
ENST00000423925	1090.56	560.117	1210.56	1387.16	1139.61	4115.08	1460.4	1169.96	3006.46	900.152
ENST00000423942	5.88734	9.35087	6.58656	5.88613	6.79132	7.30164	9.08846	7.01375	7.16881	6.19117
ENST00000423984	97.2813	85.0929	98.7984	85.6758	105.265	111.35	110.198	107.878	109.922	98.1743
ENST00000424017	247.829	193.563	190.783	217.787	240.364	196.536	296.511	257.505	215.747	207.846
ENST00000424036	164.565	146.809	129.46	161.868	182.759	272.594	198.81	236.463	248.519	150.578
ENST00000424044	38.4079	31.793	32.7057	33.0277	40.0203	26.7727	43.1702	48.0943	36.5268	36.0414
ENST00000424068	3.64454	5.61052	3.17972	3.59708	4.72967	6.0847	5.68029	5.00982	5.12058	3.98004
ENST00000424083	0.841049	1.87017	1.36274	1.63503	1.21273	0.60847	0.568029	0.333988	1.02412	1.32668
ENST00000424084	46.538	49.5596	49.7399	41.8569	52.3901	45.0268	44.8743	51.4341	35.5027	42.896
ENST00000424094	1.96245	0.935087	1.36274	1.63503	1.21273	2.43388	1.13606	2.00393	1.02412	0.442226
ENST00000424111	328.289	339.437	225.76	306.406	303.426	335.875	339.681	333.32	330.107	305.578
ENST00000424113	10.9336	14.0263	10.9019	10.4642	10.5508	12.1694	10.7925	11.6896	11.6066	11.719
ENST00000424116	566.306	456.322	537.145	539.888	543.305	588.39	599.839	616.208	589.891	602.755
ENST00000424148	12.055	16.8316	13.8545	16.6774	19.1612	20.688	12.4966	16.3654	16.7272	19.9002
ENST00000424154	4.76594	3.74035	8.63066	8.82919	7.15514	4.86776	7.38438	5.34381	7.85156	5.97006
ENST00000424161	27.7546	25.2473	43.8347	22.2365	33.8353	40.7675	30.1055	30.0589	75.7846	41.3482
ENST00000424162	93.6368	101.924	118.785	112.163	82.5872	96.1382	95.9969	109.548	99.6806	127.14
ENST00000424170	59.1538	72.9368	69.7267	73.5766	81.3745	79.1011	73.8438	76.4832	89.0981	81.1485
ENST00000424177	12.055	6.54561	5.22382	9.15619	8.61042	9.12705	11.3606	7.68172	6.1447	7.29673
ENST00000424191	1.1214	0.935087	1.36274	1.63503	1.45528	2.43388	0.568029	0.333988	1.36549	1.76891
ENST00000424194	6.72839	2.80526	10.9019	3.27007	5.9424	12.1694	4.54423	2.33792	8.87567	7.29673
ENST00000424205	26.6332	26.1824	31.1158	15.0423	19.1612	21.9049	21.0171	11.3556	20.8237	30.9558
ENST00000424245	2.52315	0.935087	2.49835	3.92408	4.00203	2.43388	5.68029	4.67583	4.77921	5.30672
ENST00000424246	271.659	162.705	106.293	117.395	168.813	96.1382	162.456	175.344	138.597	139.522
ENST00000424252	11.214	16.8316	9.53916	11.1182	14.0677	12.1694	12.4966	6.67976	10.2412	12.6035
ENST00000424283	210.543	133.717	126.507	144.21	148.56	124.736	168.705	157.642	143.718	138.859
ENST00000424291	71.4891	55.1701	32.2514	58.2072	67.7919	66.3232	86.9084	81.4931	69.6399	50.1927
ENST00000424306	436.785	382.451	393.604	378.347	441.557	444.183	465.784	469.921	480.993	457.483
ENST00000424313	3.64454	3.74035	3.86109	4.9051	2.3042	3.65082	1.13606	3.67387	3.41372	2.65336
ENST00000424322	580.043	542.35	460.378	589.594	503.042	592.041	571.437	529.371	472.117	511.435
ENST00000424329	20.1852	16.8316	17.9427	21.2555	31.4098	19.471	26.1293	17.0334	18.0927	15.699
ENST00000424355	89.9922	104.73	99.0255	111.182	99.8081	103.44	88.0445	82.161	105.825	107.019
ENST00000424357	1.96245	3.74035	4.9967	3.59708	3.27438	6.69317	4.54423	2.6719	4.09646	2.87447
ENST00000424359	81.3014	57.0403	60.8689	56.5722	69.4897	51.1115	75.5478	83.497	59.7401	61.0272
ENST00000424364	3218.69	2603.28	3514.72	2781.52	3034.87	2638.32	3288.32	3684.89	3421.57	3296.36
ENST00000424366	65.0411	43.014	53.8281	55.2642	59.3027	59.0216	57.3709	48.4283	50.8644	54.615
ENST00000424375	1.1214	0	1.58986	2.61606	1.21273	4.86776	3.40817	3.33988	1.36549	2.65336
ENST00000424377	33.3616	48.6245	39.9736	33.0277	41.8394	39.5505	33.5137	29.3909	28.3339	35.157
ENST00000424383	1.6821	0.935087	1.13561	1.30803	1.69783	1.21694	3.9762	2.6719	2.3896	1.10557
ENST00000424407	1.6821	0.935087	1.58986	2.61606	1.45528	3.04235	1.70409	3.67387	3.75509	0.442226
ENST00000424410	10.0926	5.61052	10.9019	12.0993	8.85297	9.73552	5.11226	6.01178	6.82744	10.6134
ENST00000424417	16.821	15.8965	20.8953	26.4876	17.7059	18.8626	15.9048	22.0432	13.3135	15.699
ENST00000424422	4.20524	1.87017	5.45095	9.15619	5.69985	3.65082	6.81635	6.67976	8.19293	5.0856
ENST00000424451	3.92489	4.67543	4.31533	3.92408	4.60839	6.0847	3.9762	2.6719	5.12058	5.52783
ENST00000424453	47.6594	34.5982	36.5668	34.6627	56.5134	45.6352	57.9389	60.7858	46.4266	41.7904
ENST00000424460	176.06	246.863	169.888	208.303	167.115	225.134	193.698	173.34	164.883	178.438
ENST00000424474	42.6131	28.0526	11.8104	8.82919	32.0162	6.0847	6.81635	19.3713	4.77921	4.20115
ENST00000424477	18.5031	16.8316	14.763	16.6774	14.5528	15.2117	15.9048	17.3674	28.3339	18.5735
ENST00000424496	19.3441	21.507	27.4819	29.1036	24.9823	41.3759	29.5375	26.3851	22.8719	28.3025
ENST00000424506	76.5354	66.3912	82.8998	101.699	73.4917	83.9688	46.5784	56.778	74.7605	68.1029
ENST00000424510	1.40175	0	2.49835	0.327007	1.09146	1.21694	1.13606	1.00196	1.02412	0.884453
ENST00000424515	429.776	483.44	619.818	468.274	839.334	644.369	557.236	631.905	818.61	604.523
ENST00000424516	63.0787	50.4947	74.4963	80.7707	74.3407	85.1858	82.3642	71.4734	77.4914	77.3896
ENST00000424517	4.48559	7.4807	6.13231	2.61606	6.06367	1.82541	2.27212	6.01178	6.1447	4.42226
ENST00000424523	100.646	119.691	96.7543	106.931	115.331	176.456	114.742	134.931	127.332	128.909
ENST00000424528	88.5905	144.003	105.158	105.95	84.8914	164.287	71.0036	95.5206	108.898	84.6863
ENST00000424535	12.055	15.8965	10.9019	10.7912	13.2188	18.2541	9.65649	16.0314	12.6308	10.8345
ENST00000424587	29.7171	51.4298	24.075	24.1985	33.3502	23.1219	25.5613	26.3851	24.5788	20.1213
ENST00000424592	2.2428	3.74035	2.0441	2.28905	2.3042	4.25929	1.13606	2.6719	2.3896	4.86449
ENST00000424605	10.3729	14.0263	11.5833	14.7153	11.0359	9.12705	10.2245	13.3595	11.6066	12.6035
ENST00000424612	46.8184	45.8193	78.5845	80.7707	30.1971	49.8945	47.1464	50.4322	29.358	53.9516
ENST00000424615	11.214	18.7017	14.0816	10.4642	10.9146	32.2489	8.52043	14.6955	20.1409	12.1612
ENST00000424617	10.0926	13.0912	17.7156	9.4832	13.4614	9.12705	5.68029	11.0216	13.6549	14.3724
ENST00000424628	78.4979	54.235	63.3672	58.2072	66.4579	79.7095	57.9389	63.4577	73.0536	58.8161
ENST00000424650	5.32664	10.286	7.9493	4.5781	3.75948	4.25929	7.38438	5.00982	5.80332	5.97006
ENST00000424655	66.4429	68.2613	78.1302	91.2349	87.0744	79.7095	67.5954	81.8271	73.7364	74.7363
ENST00000424663	32.5206	44.8842	24.7564	27.1416	34.4417	31.6404	38.626	38.0746	26.627	24.1013
ENST00000424664	17.1013	10.286	14.3087	13.4073	2.91056	1.21694	1.70409	3.00589	2.3896	4.64338
ENST00000424689	6.44804	4.67543	16.3528	13.4073	5.21476	3.65082	5.11226	2.6719	4.43784	4.86449
ENST00000424690	698.631	715.342	658.883	622.621	580.415	611.512	730.485	777.858	679.672	718.397
ENST00000424696	39.8096	33.6631	38.3837	38.9138	44.9925	70.5825	53.3947	48.0943	47.7921	47.3182
ENST00000424711	0.560699	2.80526	1.36274	1.96204	1.21273	1.82541	0	0.667976	1.36549	0.884453
ENST00000424725	81.5817	111.275	94.0288	100.391	101.748	82.7519	89.7486	78.8212	86.3671	93.0886
ENST00000424733	1.40175	0.935087	2.27123	0.981021	1.09146	1.21694	1.13606	1.66994	2.3896	1.10557
ENST00000424741	0.841049	1.87017	1.58986	0.981021	1.57656	4.25929	1.13606	1.33595	1.70686	0.884453
ENST00000424751	5.32664	2.80526	2.72547	5.23211	4.60839	3.04235	3.40817	4.67583	3.07235	3.3167
ENST00000424756	1.6821	0	1.58986	0.327007	1.09146	1.21694	1.70409	1.33595	0.341372	0.884453
ENST00000424761	2.2428	5.61052	5.45095	4.5781	2.66802	0	1.13606	0.667976	3.07235	1.32668
ENST00000424786	1003.37	907.969	824.683	1050.35	962.548	873.763	1070.17	1003.63	876.302	904.574
ENST00000424788	1.40175	1.87017	0.681368	0.327007	1.69783	0.60847	1.13606	0.667976	1.02412	0.66334
ENST00000424799	11.214	17.7667	21.3495	17.0044	17.9485	24.9473	15.3368	14.0275	22.5306	19.9002
ENST00000424835	425.571	365.619	377.024	496.397	611.218	474.606	428.294	409.803	632.221	367.269
ENST00000424850	8.97119	7.4807	9.53916	10.1372	9.82315	23.7303	7.38438	9.68565	10.5825	13.9301
ENST00000424851	25.2315	28.0526	28.1632	20.9284	23.5271	14.6033	19.881	22.7112	24.2374	27.6391
ENST00000424852	38.9686	37.4035	36.5668	41.5299	38.9288	31.6404	28.4014	36.4047	31.0649	30.0714
ENST00000424886	17.1013	10.286	19.3054	20.6014	20.1314	25.5557	23.2892	21.3752	18.0927	17.6891
ENST00000424895	41.2114	22.4421	38.6109	33.6817	30.8035	34.0743	28.4014	26.0511	44.7197	30.7347
ENST00000424903	3.08385	5.61052	4.9967	6.54014	4.60839	5.47623	4.54423	5.34381	2.73098	4.64338
ENST00000424926	335.298	447.907	293.215	312.292	425.064	427.146	323.776	395.442	338.641	340.293
ENST00000424931	0.560699	0	1.36274	1.30803	1.09146	3.04235	0.568029	1.00196	1.02412	1.54779
ENST00000424941	1.6821	1.87017	2.0441	0.654014	1.33401	1.82541	1.13606	1.33595	2.73098	1.76891
ENST00000424948	18.2227	12.1561	18.3969	12.7533	13.0975	23.7303	15.9048	19.3713	21.5064	25.6491
ENST00000424953	108.495	99.1192	85.8524	118.05	89.7424	104.657	85.7724	103.202	81.2465	87.3397
ENST00000424982	1.6821	0.935087	2.49835	0.981021	1.33401	1.21694	3.40817	1.00196	2.04823	1.32668
ENST00000424989	4.76594	0.935087	7.04081	2.61606	4.1233	2.43388	3.9762	2.33792	4.43784	3.98004
ENST00000424995	149.707	148.679	122.646	145.845	126.367	154.551	144.279	134.263	136.207	132.005
ENST00000425005	1.40175	0.935087	1.36274	0.654014	1.21273	1.21694	0.568029	0	2.3896	2.43224
ENST00000425031	70.3677	59.8456	84.0354	74.8846	79.4341	40.7675	42.6022	46.0903	43.6956	57.4894
ENST00000425048	0.841049	0.935087	0.681368	0.981021	0.727641	1.82541	0.568029	1.33595	1.70686	0.884453
ENST00000425050	1274.19	1168.86	970.95	1089.26	1007.3	949.213	1108.79	1116.19	938.432	1055.82
ENST00000425112	25.2315	22.4421	38.838	29.1036	30.8035	41.9844	31.8096	21.3752	80.5638	34.2725
ENST00000425113	157.276	158.965	195.098	187.702	173.785	191.06	163.592	158.978	180.244	195.464
ENST00000425125	19.3441	17.7667	18.3969	14.0613	13.8252	17.6456	11.9286	11.6896	16.0445	13.9301
ENST00000425137	264.37	295.487	184.651	239.369	400.566	346.828	311.848	317.289	330.107	268.431
ENST00000425150	5.04629	3.74035	7.26793	2.94306	4.36585	9.73552	5.68029	4.67583	4.77921	4.20115
ENST00000425153	94.4778	93.5087	113.334	97.4481	113.997	94.9213	92.5887	104.538	115.042	122.718
ENST00000425156	72.6105	66.3912	80.6286	74.2306	74.7045	122.911	84.6363	79.4891	98.3151	89.9931
ENST00000425176	9.53189	22.4421	19.7597	22.2365	17.3421	10.9525	12.4966	13.6935	16.3859	20.3424
ENST00000425187	63.6394	47.6894	60.8689	59.5153	58.2113	52.9369	55.0988	58.1139	63.1538	67.2184
ENST00000425195	51.0236	75.742	40.2007	36.6248	57.8475	35.2912	52.8267	45.0884	44.037	35.5992
ENST00000425205	293.526	258.084	325.013	293.325	246.064	192.276	241.98	262.181	246.471	245.878
ENST00000425211	2.52315	1.87017	4.76958	3.92408	2.3042	1.82541	2.84014	2.6719	4.43784	2.87447
ENST00000425214	86.628	128.107	95.3916	152.058	53.6029	93.0959	52.8267	75.8153	58.716	38.2526
ENST00000425233	5.60699	7.4807	6.35944	4.9051	6.18495	4.86776	5.68029	4.34184	6.82744	7.73896
ENST00000425246	3.92489	2.80526	3.86109	2.28905	3.88075	6.69317	1.13606	3.00589	4.77921	3.75892
ENST00000425290	29.7171	34.5982	28.6175	30.4116	32.38	41.9844	42.6022	36.0707	40.9646	44.2226
ENST00000425316	1.40175	2.80526	2.72547	1.96204	3.15311	0.60847	2.84014	1.66994	1.36549	2.43224
ENST00000425325	2.52315	1.87017	1.58986	2.61606	2.66802	1.21694	3.9762	4.34184	2.04823	3.09558
ENST00000425330	117.186	95.3789	130.141	113.798	96.0486	112.567	109.63	127.583	116.066	131.562
ENST00000425333	12.3354	13.0912	11.8104	12.4263	13.5826	15.2117	17.0409	15.0295	15.0204	14.5935
ENST00000425364	201.291	234.707	186.014	149.769	268.621	243.388	220.395	227.112	249.884	208.952
ENST00000425371	1.96245	4.67543	2.0441	2.28905	1.21273	4.25929	0	1.66994	1.02412	0.442226
ENST00000425376	66.4429	86.9631	63.8215	85.3488	68.6408	60.847	69.2995	55.442	51.5472	70.0929
ENST00000425384	3.64454	5.61052	3.40684	5.23211	4.1233	3.04235	2.84014	4.00786	6.48607	4.20115
ENST00000425388	114.943	124.367	123.782	101.372	99.9294	125.953	122.694	125.579	138.256	112.104
ENST00000425419	1.1214	0.935087	0.908491	0.654014	0.848914	0.60847	1.70409	0.333988	1.70686	0.442226
ENST00000425449	247.268	318.865	177.61	247.217	370.127	298.15	267.542	299.253	262.856	236.812
ENST00000425470	58.0324	55.1701	89.7135	38.2598	59.3027	63.8893	60.2111	64.4597	130.063	65.6706
ENST00000425497	1.96245	0.935087	1.36274	2.61606	1.33401	0.60847	0	0.667976	1.36549	0.66334
ENST00000425505	3.64454	1.87017	8.40354	3.59708	4.00203	11.5609	5.11226	7.01375	4.09646	5.30672
ENST00000425517	105.972	130.912	101.297	113.798	111.693	176.456	95.9969	103.202	139.963	95.9631
ENST00000425541	1.6821	0.935087	1.81698	2.94306	1.57656	1.21694	1.13606	1.33595	1.02412	1.54779
ENST00000425554	13.7371	21.507	20.2139	17.0044	16.3719	15.2117	19.313	18.0354	13.3135	17.4679
ENST00000425576	6.72839	6.54561	11.8104	12.7533	7.64023	7.30164	3.9762	8.3497	9.21704	5.74894
ENST00000425586	245.306	295.487	268.686	286.458	269.227	333.441	238.572	273.536	282.656	291.648
ENST00000425601	14.5782	12.1561	13.8545	10.1372	13.9465	13.9948	11.9286	13.0255	16.3859	16.5835
ENST00000425604	8.41049	8.41578	6.13231	5.23211	3.88075	3.65082	2.27212	3.00589	1.36549	5.30672
ENST00000425633	348.755	336.631	347.725	315.562	291.056	244.605	330.025	333.988	293.58	334.544
ENST00000425636	3.08385	2.80526	9.9934	9.15619	4.60839	8.51858	7.9524	10.6876	3.75509	3.3167
ENST00000425645	1.40175	0.935087	2.72547	2.28905	2.54674	1.82541	2.84014	1.33595	1.36549	1.54779
ENST00000425648	301.376	219.745	241.431	271.416	305.003	238.52	271.518	294.911	303.48	279.266
ENST00000425666	1490.62	4515.53	1355.7	1196.19	3148.62	1448.16	2106.25	1925.44	1736.56	1649.5
ENST00000425668	49.6219	52.3649	59.0519	54.9372	67.4281	74.2333	41.4661	55.442	59.7401	58.3739
ENST00000425674	52.9861	116.886	23.3936	29.7576	46.3265	21.2964	27.2654	28.723	23.896	17.4679
ENST00000425678	47.0987	37.4035	41.1092	36.6248	48.3881	38.3336	47.7144	34.7348	32.7717	36.0414
ENST00000425688	67.5642	103.795	46.333	56.5722	69.7323	60.847	74.9798	57.7799	57.3505	49.5294
ENST00000425709	921.509	680.743	902.359	679.193	676.1	791.619	802.057	962.887	838.068	970.245
ENST00000425712	966.645	864.955	1146.29	1152.7	975.281	1040.48	1123.56	1147.58	1000.56	1152.44
ENST00000425734	7.56944	8.41578	8.63066	11.7723	4.72967	4.86776	6.81635	6.67976	4.43784	7.07562
ENST00000425750	231.288	184.212	212.133	213.863	230.541	179.499	195.402	206.071	230.767	205.414
ENST00000425763	7.56944	5.61052	5.67807	6.86715	3.39566	6.69317	4.54423	4.34184	6.48607	3.09558
ENST00000425775	5.32664	6.54561	5.67807	4.5781	7.64023	6.69317	6.24832	9.35166	6.82744	6.41228
ENST00000425779	18.5031	25.2473	29.9802	29.1036	22.3143	19.471	25.5613	27.053	21.5064	24.1013
ENST00000425799	466.502	542.35	449.93	500.321	573.502	595.083	514.634	496.64	498.062	478.268
ENST00000425802	3.64454	3.74035	4.31533	2.28905	3.15311	5.47623	2.84014	2.00393	3.41372	2.43224
ENST00000425881	1.1214	4.67543	2.72547	2.28905	2.18292	3.04235	2.27212	2.6719	3.07235	3.09558
ENST00000425884	1.6821	2.80526	3.40684	3.27007	4.36585	4.86776	3.40817	0.333988	3.41372	3.3167
ENST00000425894	2074.59	1708.4	1693.65	2008.8	1830.38	2026.2	2129.54	1857.31	1963.23	1890.3
ENST00000425900	235.213	212.265	225.987	204.379	213.684	248.256	231.756	260.511	229.061	248.531
ENST00000425901	21.8673	23.3772	17.4885	18.6394	21.9505	11.5609	15.3368	25.3831	18.4341	17.2468
ENST00000425914	5.04629	5.61052	11.5833	8.82919	9.70188	7.30164	8.52043	9.68565	10.2412	15.2568
ENST00000425917	0.841049	0.935087	1.58986	0.981021	0.485094	1.21694	0	1.33595	0.341372	0.884453
ENST00000425939	13.7371	24.3123	25.892	19.6204	27.1653	35.8997	24.9933	21.7092	34.1372	27.8603
ENST00000425949	65.6018	47.6894	70.1809	87.6379	82.466	150.9	95.9969	85.5009	148.155	96.8476
ENST00000425963	345.11	327.28	371.573	377.039	322.587	315.187	325.481	351.021	329.765	342.725
ENST00000425966	207.739	238.447	176.474	245.255	238.181	152.117	211.307	202.731	177.172	167.825
ENST00000425974	269.977	358.138	144.45	198.82	227.994	230.002	350.474	255.835	289.483	153.453
ENST00000425979	61.9573	67.3263	61.096	64.4204	81.8596	59.63	84.6363	76.1493	67.933	72.7462
ENST00000425981	547.523	558.247	454.473	547.737	582.355	609.078	537.355	567.112	524.006	577.99
ENST00000425983	0.841049	0	0.908491	2.28905	2.06165	4.25929	0	0	0.682744	0.884453
ENST00000426008	148.585	195.433	169.434	170.698	148.803	130.213	110.766	107.878	135.866	187.725
ENST00000426012	14.2978	8.41578	32.0243	17.6584	16.0081	22.5134	11.3606	17.7014	22.5306	32.7248
ENST00000426017	10.3729	7.4807	10.2205	12.4263	11.2784	11.5609	12.4966	13.6935	8.19293	11.2768
ENST00000426023	64.7608	43.014	47.0144	75.8656	72.4003	96.7467	89.1805	80.8251	86.7085	68.9873
ENST00000426044	38.4079	44.8842	32.9328	41.8569	45.4776	54.1538	36.3538	40.0786	43.0129	34.7148
ENST00000426045	0.841049	2.80526	0.454245	1.96204	2.3042	1.82541	1.70409	0.667976	1.02412	1.32668
ENST00000426058	22.1476	19.6368	23.8479	24.1985	26.8014	18.2541	24.4252	21.0412	21.8478	20.7846
ENST00000426067	0.841049	0	1.81698	0	0.485094	4.86776	1.13606	0.667976	0.341372	1.32668
ENST00000426080	98.4027	93.5087	76.3132	93.524	91.4402	75.4502	90.3166	112.888	69.6399	70.314
ENST00000426083	66.7232	62.6508	52.4654	63.1123	70.4599	62.6724	65.8914	65.4616	68.2744	70.314
ENST00000426101	11.4943	9.35087	10.9019	10.1372	10.0657	10.9525	13.6327	14.6955	8.87567	9.95009
ENST00000426109	2.52315	7.4807	2.72547	3.27007	2.54674	3.65082	3.40817	2.33792	2.73098	1.10557
ENST00000426112	3.08385	0.935087	2.49835	2.94306	2.42547	0.60847	1.13606	1.66994	2.3896	3.3167
ENST00000426125	416.88	403.958	490.585	412.356	489.339	633.417	436.814	482.279	567.36	543.496
ENST00000426161	40.931	31.793	42.6991	31.0657	43.4159	39.5505	47.1464	43.7524	38.575	46.2127
ENST00000426166	3.64454	5.61052	2.27123	2.61606	2.78929	1.82541	1.70409	5.34381	1.36549	2.65336
ENST00000426204	69.2463	87.8982	71.7708	68.3445	86.3467	105.265	82.3642	73.8113	89.7808	74.7363
ENST00000426205	1.1214	1.87017	2.27123	0	0.36382	0.60847	1.70409	0	1.02412	0.221113
ENST00000426218	1.96245	0	1.36274	0.981021	0.848914	1.21694	0.568029	1.33595	1.02412	0.66334
ENST00000426240	21.5869	17.7667	20.6682	18.9664	25.2249	18.2541	22.7212	27.053	20.8237	23.8802
ENST00000426260	3.08385	0.935087	6.35944	7.19415	3.6382	13.3863	6.81635	3.00589	8.19293	5.52783
ENST00000426262	1.6821	1.87017	1.58986	1.63503	2.06165	1.82541	1.13606	1.00196	0.682744	0.66334
ENST00000426270	5.88734	5.61052	5.90519	4.5781	7.7615	8.51858	9.08846	7.68172	5.80332	4.42226
ENST00000426275	0.841049	0.935087	2.0441	0.327007	1.57656	1.82541	1.13606	1.66994	2.73098	2.21113
ENST00000426282	100.085	90.7034	69.2724	69.3255	84.7702	69.974	74.4118	88.8408	80.5638	80.9274
ENST00000426301	9.81224	14.9614	13.4002	11.1182	14.3103	12.1694	16.4728	11.0216	13.3135	11.4979
ENST00000426309	122.513	93.5087	114.47	126.225	122.486	88.8366	130.647	113.89	108.898	106.355
ENST00000426315	16.5406	25.2473	29.0717	19.2934	21.1016	24.3388	17.0409	23.7131	31.4062	31.3981
ENST00000426353	1.96245	0.935087	1.81698	1.96204	1.69783	3.65082	1.70409	1.00196	2.73098	2.21113
ENST00000426365	1.96245	2.80526	2.72547	1.30803	3.15311	3.04235	2.27212	1.33595	1.02412	1.54779
ENST00000426367	87.7494	73.8719	57.9163	83.7138	88.1658	105.265	98.269	100.53	100.363	88.4453
ENST00000426408	5.32664	5.61052	7.9493	5.88613	6.79132	5.47623	10.2245	6.01178	5.12058	7.51785
ENST00000426412	1394.18	576.014	377.478	1880.29	1671.15	1426.86	2175.55	1491.59	1031.97	450.85
ENST00000426413	84.1049	77.6122	92.439	90.9079	86.468	107.091	82.3642	82.495	86.3671	90.8775
ENST00000426428	29.4367	32.728	32.4786	25.8335	26.1951	28.5981	26.6974	26.3851	31.7476	26.5336
ENST00000426453	35.6044	32.728	41.5635	40.5489	26.0738	42.5929	31.8096	27.721	34.1372	36.2626
ENST00000426471	285.116	243.123	208.272	249.179	233.209	225.742	292.535	239.803	254.664	254.059
ENST00000426491	206.618	183.277	169.434	212.555	178.272	188.017	208.467	196.385	168.979	167.162
ENST00000426495	0.841049	0	1.13561	1.30803	1.8191	0.60847	0.568029	1.00196	1.70686	1.10557
ENST00000426509	25.7922	26.1824	28.1632	22.8905	26.1951	32.2489	27.2654	27.053	29.6994	28.5236
ENST00000426519	455.007	800.434	499.897	448.981	494.189	704.608	370.923	391.768	1367.54	873.839
ENST00000426528	0.28035	0.935087	1.13561	0.981021	1.33401	2.43388	1.13606	1.00196	0.682744	1.10557
ENST00000426533	18.5031	9.35087	9.31203	11.7723	10.187	10.9525	12.4966	15.0295	8.5343	11.719
ENST00000426534	111.579	110.34	84.7168	96.14	90.7126	96.1382	85.7724	87.1709	86.3671	93.3098
ENST00000426539	36.7258	33.6631	36.3396	31.7197	36.6246	36.5082	43.7382	42.0825	39.5992	41.5693
ENST00000426547	1.40175	0.935087	2.0441	1.96204	1.21273	5.47623	2.84014	2.00393	0.341372	2.87447
ENST00000426549	0.841049	2.80526	1.13561	1.63503	1.8191	0.60847	1.70409	1.00196	1.02412	1.99002
ENST00000426550	122.513	163.64	107.429	147.48	133.158	256.166	140.871	173.674	168.979	145.714
ENST00000426551	7.28909	8.41578	5.67807	3.27007	5.09349	4.86776	6.81635	5.6778	4.77921	3.75892
ENST00000426575	20.1852	25.2473	26.5734	15.3693	27.6504	19.471	17.0409	24.3811	26.9684	30.7347
ENST00000426585	154.753	155.224	141.043	169.063	135.22	157.594	178.929	180.02	136.207	147.925
ENST00000426593	4.48559	1.87017	5.45095	2.61606	4.48712	4.86776	6.24832	6.34577	7.16881	7.73896
ENST00000426609	1.96245	3.74035	2.72547	4.25109	2.3042	1.21694	2.84014	3.00589	5.46195	4.20115
ENST00000426616	0.28035	0.935087	9.08491	3.59708	0.485094	1.82541	0.568029	1.00196	1.36549	1.76891
ENST00000426634	14.8585	20.5719	38.1566	15.3693	17.8272	35.2912	15.9048	19.0373	25.2615	34.4937
ENST00000426643	18.7834	15.8965	40.4278	24.1985	21.8292	28.5981	21.5851	25.3831	28.6752	32.2825
ENST00000426699	529.861	398.347	239.387	456.829	305.245	349.87	374.899	332.986	234.523	235.043
ENST00000426709	0.841049	0.935087	1.36274	1.30803	0.727641	1.82541	2.84014	0.333988	1.70686	0.442226
ENST00000426716	217.271	193.563	234.391	179.2	226.175	219.658	231.188	253.831	275.487	244.772
ENST00000426725	29.1564	24.3123	21.5767	18.6394	23.1632	10.344	27.2654	24.7151	20.8237	20.3424
ENST00000426737	13.1764	14.0263	28.3903	17.6584	11.7635	24.3388	10.7925	11.3556	17.7513	22.1113
ENST00000426752	2.2428	2.80526	1.81698	1.96204	1.33401	0.60847	1.13606	2.33792	0.682744	1.76891
ENST00000426753	1.96245	0.935087	2.9526	0.981021	2.18292	1.21694	3.40817	2.6719	2.3896	1.54779
ENST00000426767	33.3616	54.235	33.6142	36.9518	40.0203	31.032	40.3301	36.0707	31.0649	29.8503
ENST00000426771	114.383	137.458	129.233	131.13	137.645	130.213	128.375	120.57	140.304	143.724
ENST00000426785	68.1249	66.3912	74.042	58.2072	69.8535	57.1962	67.5954	63.4577	72.7122	73.1885
ENST00000426786	21.3066	23.3772	16.8071	19.2934	21.9505	14.6033	17.0409	28.055	17.41	15.699
ENST00000426835	18.2227	23.3772	16.1257	21.5825	14.7954	13.9948	22.1531	17.3674	23.2133	18.5735
ENST00000426840	8.69084	8.41578	7.9493	8.82919	5.45731	5.47623	5.68029	6.34577	9.89979	13.9301
ENST00000426860	2.2428	0.935087	0.908491	1.63503	1.8191	1.82541	1.70409	2.00393	2.73098	2.87447
ENST00000426870	1.1214	0	0.908491	1.96204	1.57656	1.82541	2.27212	2.00393	1.70686	1.54779
ENST00000426881	0.841049	0.935087	2.27123	1.30803	0.606367	1.21694	0	1.00196	1.36549	0.884453
ENST00000426882	16.2603	14.0263	12.0375	15.6963	12.9763	17.6456	14.7688	12.3576	13.9963	14.3724
ENST00000426890	7.84979	1.87017	7.26793	10.7912	8.12532	6.0847	5.68029	7.34774	9.21704	7.96007
ENST00000426899	128.4	130.912	116.741	113.144	112.542	110.133	127.807	117.564	102.753	112.547
ENST00000426904	48.2201	31.793	40.8821	38.9138	48.2669	46.8522	59.075	45.4224	64.5193	47.3182
ENST00000426969	3.92489	2.80526	0.681368	0.981021	1.69783	0.60847	1.70409	1.00196	2.04823	0.442226
ENST00000426991	23.5494	14.9614	30.8887	34.6627	26.8014	48.0691	38.0579	27.387	40.6233	39.3581
ENST00000427015	2101.22	1767.31	1454.49	2023.19	1924.97	2330.44	2343.69	2129.17	2168.74	1696.82
ENST00000427020	204.655	260.889	196.915	206.341	267.529	194.102	310.712	239.803	198.679	214.922
ENST00000427022	78.4979	96.314	101.07	112.817	105.023	142.99	108.494	93.5166	174.1	123.602
ENST00000427030	1.96245	2.80526	2.72547	3.27007	0.485094	1.21694	1.13606	2.00393	1.36549	2.43224
ENST00000427035	0.28035	1.87017	1.13561	0.654014	1.09146	0.60847	1.13606	0	0.341372	0.221113
ENST00000427039	298.012	278.656	255.513	301.5	242.668	237.912	277.766	253.163	208.237	224.209
ENST00000427042	1.40175	4.67543	3.86109	1.30803	1.8191	4.86776	5.68029	1.66994	3.75509	3.09558
ENST00000427045	8.69084	10.286	11.8104	7.84817	12.6124	8.51858	16.4728	11.0216	10.2412	13.2668
ENST00000427048	13.4568	13.0912	9.76628	13.7343	13.5826	15.8202	15.3368	14.6955	12.9721	12.6035
ENST00000427049	133.446	129.977	115.378	125.898	124.548	126.562	137.463	118.566	173.758	145.271
ENST00000427050	40.3703	36.4684	49.7399	52.6481	45.8414	48.6776	49.9865	43.7524	39.5992	50.6349
ENST00000427063	1.96245	2.80526	1.58986	1.63503	1.94038	0.60847	2.27212	2.6719	3.41372	1.54779
ENST00000427108	18.5031	24.3123	22.0309	29.4306	25.5887	29.2065	24.9933	24.0471	25.6029	26.0914
ENST00000427109	26.0725	52.3649	20.2139	32.0467	25.3462	29.815	25.5613	21.0412	25.9443	28.3025
ENST00000427111	9.25154	6.54561	17.9427	14.0613	9.58061	11.5609	12.4966	12.0236	9.21704	13.4879
ENST00000427116	1.6821	3.74035	4.31533	2.28905	3.6382	5.47623	5.11226	1.33595	1.36549	4.42226
ENST00000427140	252.315	205.719	253.015	206.668	226.903	175.848	236.3	247.151	258.077	242.119
ENST00000427145	40.931	54.235	15.4443	26.8146	34.9268	7.91011	15.9048	10.3536	6.48607	4.86449
ENST00000427151	10.3729	12.1561	8.40354	9.4832	12.6124	6.69317	5.68029	8.68369	6.82744	7.29673
ENST00000427157	49.9022	64.521	43.8347	43.4919	57.8475	62.6724	47.7144	48.0943	42.6715	46.4338
ENST00000427161	58.5931	36.4684	49.967	60.8233	53.9667	46.2437	49.4185	61.1198	50.5231	46.876
ENST00000427168	156.715	274.916	119.467	152.058	352.785	190.451	226.076	214.42	208.237	194.801
ENST00000427189	5.60699	10.286	9.31203	7.84817	8.61042	5.47623	3.9762	6.67976	5.12058	6.85451
ENST00000427196	3.36419	4.67543	3.17972	2.28905	1.57656	0.60847	2.27212	0.667976	1.36549	1.32668
ENST00000427208	1.6821	1.87017	2.72547	1.96204	2.42547	1.21694	0.568029	2.33792	2.73098	2.65336
ENST00000427210	54.9485	48.6245	63.5944	52.9751	45.8414	54.7623	41.4661	53.7721	52.9127	57.7105
ENST00000427213	28.3153	19.6368	29.0717	21.5825	25.9525	19.471	24.9933	22.3772	27.3098	23.2169
ENST00000427246	109.897	198.238	149.447	121.974	138.494	253.732	124.398	146.955	166.59	145.271
ENST00000427247	5.60699	14.0263	9.76628	8.17517	7.03386	20.0795	12.4966	14.3615	16.7272	8.4023
ENST00000427252	0.560699	0.935087	1.36274	2.28905	0.727641	0.60847	2.27212	2.00393	0.682744	1.10557
ENST00000427273	63.6394	67.3263	74.7234	63.4393	62.4558	46.8522	61.3471	48.7622	56.3264	55.9416
ENST00000427280	6.72839	8.41578	14.5359	8.82919	8.12532	9.12705	7.38438	10.3536	12.9721	14.5935
ENST00000427290	493.696	377.775	446.296	460.426	408.085	349.87	465.784	460.903	338.982	345.379
ENST00000427302	3.64454	4.67543	3.86109	2.94306	1.69783	1.21694	1.13606	1.33595	0.341372	0.442226
ENST00000427303	20.4655	35.5333	22.0309	21.5825	24.0122	32.8574	21.0171	26.719	24.5788	22.7747
ENST00000427327	103.729	119.691	91.7576	89.2729	128.671	90.0535	107.357	116.228	111.287	94.4153
ENST00000427337	3.36419	1.87017	5.90519	4.9051	2.66802	2.43388	3.40817	1.33595	3.41372	3.3167
ENST00000427354	163.163	153.354	174.43	180.508	169.54	155.16	168.705	174.676	155.666	160.307
ENST00000427373	2.52315	2.80526	3.63396	4.25109	2.78929	4.86776	4.54423	3.67387	3.41372	2.43224
ENST00000427379	2.8035	2.80526	1.81698	3.92408	2.42547	3.65082	3.40817	4.00786	3.07235	2.87447
ENST00000427387	95.0385	90.7034	93.8017	108.893	89.0147	70.5825	73.2757	78.1532	76.4673	67.4395
ENST00000427391	53.2664	57.0403	70.6352	61.1503	51.2987	47.4606	49.4185	51.7681	55.985	54.615
ENST00000427392	3.36419	6.54561	6.58656	3.92408	2.54674	4.86776	5.11226	3.67387	5.12058	3.98004
ENST00000427394	211.944	209.459	203.956	211.246	210.652	230.61	195.402	232.456	200.044	221.998
ENST00000427421	622.656	509.622	539.189	559.182	651.966	634.025	599.839	601.512	631.538	645.208
ENST00000427428	101.487	96.314	116.514	74.5576	87.9233	85.1858	94.2928	99.8624	98.3151	107.24
ENST00000427439	3.08385	2.80526	5.22382	3.27007	3.15311	4.86776	2.84014	5.6778	4.77921	4.20115
ENST00000427446	2.8035	3.74035	3.40684	2.61606	2.91056	2.43388	2.27212	3.33988	1.02412	1.99002
ENST00000427447	428.935	332.891	368.393	325.372	427.247	423.495	432.27	483.281	553.364	429.402
ENST00000427491	3.92489	4.67543	5.90519	8.82919	4.60839	6.69317	3.40817	4.67583	3.41372	6.6334
ENST00000427524	155.314	160.835	134.457	177.565	143.345	127.17	164.728	142.613	132.452	132.889
ENST00000427525	116.065	129.042	85.6253	106.604	143.709	108.308	131.783	141.277	119.48	106.355
ENST00000427548	0.560699	2.80526	1.36274	1.63503	1.69783	1.21694	0.568029	1.00196	2.3896	1.10557
ENST00000427552	283.714	264.63	360.444	264.876	285.963	182.541	317.528	284.224	362.537	282.362
ENST00000427584	39.8096	39.2737	59.9604	49.7051	44.3861	45.6352	35.7858	44.7544	61.447	56.1627
ENST00000427598	21.3066	35.5333	24.075	24.8525	28.9844	36.5082	32.3776	23.0452	27.9925	32.5036
ENST00000427619	21.5869	51.4298	33.1599	20.2744	40.7479	29.2065	43.7382	30.0589	29.0166	36.7048
ENST00000427630	71.7695	81.3526	64.2757	89.9269	79.5554	102.831	92.0207	73.1434	68.2744	60.8061
ENST00000427669	3.36419	2.80526	2.49835	3.27007	3.88075	3.04235	5.11226	4.00786	2.73098	4.64338
ENST00000427691	51.304	52.3649	43.8347	42.1839	51.7838	56.5877	55.0988	62.1218	56.6678	49.9716
ENST00000427692	319.038	317.93	210.543	294.633	291.541	315.187	291.399	326.64	314.062	281.256
ENST00000427695	1.40175	2.80526	0.908491	1.96204	1.09146	0.60847	0.568029	0.333988	0	1.32668
ENST00000427717	58.5931	140.263	40.8821	41.5299	93.6231	47.4606	65.3233	59.4499	63.4952	51.7405
ENST00000427722	2.52315	6.54561	7.04081	3.27007	3.51693	7.91011	5.11226	3.33988	3.41372	4.64338
ENST00000427745	70.6481	59.8456	60.1875	58.2072	77.4938	40.159	55.0988	47.0923	46.0852	56.605
ENST00000427778	11.214	11.221	12.4918	10.7912	10.7933	10.9525	16.4728	12.0236	12.9721	14.3724
ENST00000427796	61.3966	51.4298	68.5911	68.0174	84.2851	69.3656	78.388	77.1512	96.6083	76.7263
ENST00000427799	4.20524	3.74035	8.40354	2.94306	5.9424	5.47623	5.68029	4.67583	6.1447	5.97006
ENST00000427819	120.831	107.535	112.653	138.324	114.967	164.287	148.256	125.579	145.083	137.311
ENST00000427820	25.7922	29.9228	29.2988	35.6438	26.4376	32.8574	31.2416	27.053	36.5268	36.4837
ENST00000427824	0.28035	0.935087	2.72547	1.63503	0.727641	0.60847	1.13606	2.33792	1.36549	0.884453
ENST00000427828	33.3616	36.4684	37.4753	61.1503	32.2587	21.9049	30.6736	38.7426	25.2615	25.428
ENST00000427831	29.4367	30.8579	29.7531	30.0846	26.0738	29.2065	28.4014	29.057	25.9443	33.6092
ENST00000427846	17.3817	18.7017	13.8545	19.6204	16.1294	32.2489	15.3368	19.3713	16.7272	19.458
ENST00000427852	185.872	180.472	165.8	186.394	210.773	185.583	174.953	174.676	199.361	192.368
ENST00000427857	1.6821	1.87017	1.36274	2.28905	1.94038	1.21694	1.13606	0.667976	0.341372	0.884453
ENST00000427859	509.115	345.982	288.219	375.404	492.977	538.496	458.399	403.123	412.377	379.43
ENST00000427868	50.4629	48.6245	64.9571	50.6861	44.5074	44.4183	39.762	41.4145	48.1335	54.3938
ENST00000427872	121.111	91.6385	99.7069	107.585	142.375	177.065	146.551	126.581	209.602	116.306
ENST00000427881	2.8035	1.87017	2.72547	1.30803	2.18292	3.65082	0.568029	1.00196	2.73098	1.99002
ENST00000427886	1.40175	2.80526	3.40684	0.981021	2.06165	2.43388	1.70409	1.33595	2.73098	1.32668
ENST00000427890	5.60699	3.74035	4.54245	6.86715	7.39768	10.344	5.11226	9.35166	5.12058	7.07562
ENST00000427903	7.56944	16.8316	11.3561	12.0993	11.0359	14.6033	15.3368	14.0275	8.19293	8.4023
ENST00000427914	10.3729	14.9614	13.1731	13.7343	12.2486	12.1694	9.08846	13.0255	13.6549	10.8345
ENST00000427918	256.24	216.94	151.264	217.787	189.914	239.737	197.106	222.102	178.879	182.197
ENST00000427929	11.214	10.286	9.31203	11.1182	13.5826	13.3863	6.24832	9.01768	15.7031	11.9401
ENST00000427950	15.1389	20.5719	15.6715	19.9474	18.0698	20.688	19.313	14.3615	18.4341	20.3424
ENST00000427995	29.7171	40.2087	32.2514	29.4306	34.4417	44.4183	37.4899	42.0825	45.0611	35.8203
ENST00000428006	28.035	28.0526	36.1125	33.0277	30.0758	53.5453	31.8096	35.0687	40.9646	36.4837
ENST00000428009	1.1214	1.87017	0.227123	0.981021	0.36382	0	1.13606	0	0.682744	0.221113
ENST00000428030	1.1214	1.87017	1.36274	0.654014	0.485094	1.21694	0.568029	2.6719	1.70686	1.32668
ENST00000428032	72.6105	72.9368	43.6076	61.8043	69.9748	89.4451	51.6906	70.4715	67.5917	62.3539
ENST00000428036	445.475	329.151	359.99	450.943	314.341	275.028	345.93	333.988	360.489	305.136
ENST00000428083	3.36419	5.61052	4.9967	5.23211	4.48712	4.86776	2.84014	4.67583	2.3896	3.53781
ENST00000428134	144.38	119.691	126.28	124.917	112.906	111.35	153.368	148.625	125.966	114.758
ENST00000428148	8.97119	14.0263	12.7189	8.50218	10.6721	11.5609	14.2007	12.3576	16.0445	12.1612
ENST00000428151	167.929	157.095	146.04	170.044	162.021	150.9	170.409	173.006	160.103	152.568
ENST00000428156	326.047	293.617	352.04	303.462	310.339	280.505	328.321	327.642	418.863	343.168
ENST00000428166	0.560699	1.87017	1.36274	0.327007	1.33401	1.21694	1.13606	0.667976	0.682744	2.43224
ENST00000428171	12.8961	9.35087	23.8479	18.6394	10.3082	15.2117	12.4966	16.6994	14.3376	16.3624
ENST00000428190	221.196	122.496	134.23	117.723	147.954	83.3604	139.735	145.953	158.055	150.357
ENST00000428191	197.927	308.579	179.427	228.251	514.078	368.733	264.133	249.155	301.773	270.421
ENST00000428205	38.6882	47.6894	44.0618	54.9372	52.8752	52.3284	43.1702	51.7681	44.7197	52.6249
ENST00000428222	4.20524	6.54561	4.9967	4.25109	5.09349	8.51858	3.9762	6.67976	5.80332	6.41228
ENST00000428244	0.841049	1.87017	1.81698	1.96204	1.57656	1.82541	0.568029	0.333988	0.341372	2.21113
ENST00000428254	21.8673	20.5719	21.1224	18.3124	18.0698	17.0372	18.745	21.7092	17.7513	26.0914
ENST00000428272	43.1738	55.1701	60.1875	46.762	89.2573	93.7043	61.9152	74.4793	80.9052	81.8119
ENST00000428280	42.6131	34.5982	42.9262	38.2598	44.8712	45.0268	49.9865	42.4165	71.6881	50.4138
ENST00000428283	1.40175	3.74035	0.908491	1.30803	1.45528	1.21694	0	0.333988	1.70686	1.54779
ENST00000428285	10.0926	13.0912	11.129	8.17517	9.94443	10.9525	6.81635	9.01768	11.948	10.6134
ENST00000428292	2.2428	2.80526	1.81698	3.27007	3.27438	3.65082	1.13606	1.66994	2.3896	1.99002
ENST00000428344	1.40175	0.935087	3.86109	1.30803	2.78929	3.65082	1.13606	0.667976	2.73098	1.54779
ENST00000428365	0.841049	1.87017	0.908491	0.327007	1.45528	1.21694	1.13606	0.667976	1.70686	0.884453
ENST00000428367	6.16769	6.54561	6.58656	10.1372	11.6423	7.30164	13.0647	8.01571	10.2412	11.0557
ENST00000428411	85.787	80.4175	103.568	112.49	86.7105	96.1382	97.1329	91.1787	76.126	80.7063
ENST00000428419	0.28035	2.80526	0.908491	1.30803	1.57656	0.60847	1.13606	1.33595	1.02412	1.54779
ENST00000428474	81.3014	75.742	85.3982	98.4291	97.989	108.916	88.6125	77.4852	105.484	92.8675
ENST00000428480	5.32664	2.80526	2.27123	1.96204	3.51693	0.60847	2.27212	3.33988	4.09646	3.09558
ENST00000428504	1.96245	5.61052	3.86109	5.55912	4.85094	2.43388	2.84014	2.00393	3.07235	3.09558
ENST00000428516	402.582	387.126	345.454	395.024	397.535	360.214	367.515	370.059	334.886	358.646
ENST00000428520	52.145	418.919	42.0177	63.4393	93.6231	66.9317	65.8914	77.4852	63.8366	60.585
ENST00000428533	59.4341	81.3526	63.8215	70.9605	60.1517	62.0639	67.5954	49.0962	68.9571	64.565
ENST00000428557	6.44804	12.1561	32.7057	6.86715	12.4912	7.30164	9.65649	6.67976	19.4582	11.9401
ENST00000428569	45.697	26.1824	42.472	35.6438	38.2012	39.5505	31.8096	47.4263	37.2095	40.6848
ENST00000428573	81.021	131.847	72.4522	74.5576	87.3169	51.1115	75.5478	66.4636	130.404	86.6764
ENST00000428581	3.92489	4.67543	5.90519	3.92408	4.1233	6.69317	6.24832	5.00982	4.77921	3.98004
ENST00000428584	1.96245	6.54561	5.90519	3.27007	3.39566	6.0847	2.27212	3.33988	4.09646	7.29673
ENST00000428590	33.0813	25.2473	45.4245	28.4496	35.6544	40.159	36.3538	31.3949	38.9164	47.3182
ENST00000428597	40.09	38.3386	52.0111	57.8802	43.5372	44.4183	47.7144	57.1119	47.7921	51.2983
ENST00000428614	29.7171	63.5859	39.9736	34.3357	56.0284	46.8522	52.8267	40.7465	64.5193	44.6649
ENST00000428624	1.1214	0.935087	2.0441	0.654014	1.45528	1.21694	3.40817	1.66994	1.70686	2.87447
ENST00000428642	0.560699	0.935087	1.13561	0.981021	0.727641	0.60847	2.27212	0.667976	1.70686	0.442226
ENST00000428656	4.76594	7.4807	7.26793	6.54014	6.06367	7.30164	7.38438	6.01178	6.48607	9.06564
ENST00000428660	1.1214	1.87017	1.13561	0.981021	1.94038	0	0	0.333988	0.341372	0.442226
ENST00000428667	175.779	166.445	138.999	155.655	174.513	164.895	174.385	184.027	163.859	169.152
ENST00000428669	129.802	112.21	106.748	118.377	109.631	91.2705	119.854	114.892	119.48	106.798
ENST00000428673	236.615	184.212	231.438	219.095	223.628	188.626	252.773	269.194	252.957	240.571
ENST00000428687	63.0787	86.028	65.4114	69.6525	87.6807	58.4131	42.6022	47.0923	49.4989	46.2127
ENST00000428699	202.132	216.94	126.507	187.702	188.58	243.388	189.154	195.717	193.899	167.383
ENST00000428732	5.32664	7.4807	7.72217	3.27007	7.15514	9.12705	7.9524	4.00786	7.16881	10.3923
ENST00000428747	104.01	56.1052	90.1677	91.2349	117.999	102.831	130.647	120.236	101.729	100.828
ENST00000428750	10.0926	13.0912	11.3561	10.1372	12.0061	13.9948	11.9286	8.01571	15.0204	11.4979
ENST00000428761	174.377	214.135	197.597	219.095	182.274	242.171	214.715	187.701	209.261	200.107
ENST00000428765	1.96245	2.80526	1.81698	0.654014	1.09146	1.82541	1.13606	0.333988	1.36549	2.21113
ENST00000428766	354.082	250.603	380.658	92.87	78.8278	66.9317	62.4832	65.1277	64.1779	55.7205
ENST00000428772	1.1214	1.87017	2.9526	2.28905	2.54674	1.21694	2.27212	2.33792	3.75509	1.10557
ENST00000428780	3.08385	2.80526	4.54245	5.88613	4.48712	9.73552	4.54423	3.67387	5.46195	4.20115
ENST00000428781	1.1214	1.87017	4.08821	1.96204	0.606367	0.60847	2.27212	0.667976	2.73098	1.99002
ENST00000428783	279.789	307.644	311.385	359.708	201.193	314.579	335.705	291.905	204.482	250.3
ENST00000428791	1.6821	4.67543	3.86109	1.63503	2.06165	1.21694	2.27212	2.6719	2.73098	2.65336
ENST00000428809	108.495	163.64	183.515	130.803	120.061	146.033	120.422	127.917	172.734	200.107
ENST00000428818	0.560699	0	0.908491	1.30803	1.45528	1.21694	0.568029	1.33595	1.36549	0.884453
ENST00000428857	5.88734	10.286	6.81368	9.15619	10.187	4.86776	3.9762	8.3497	8.5343	7.29673
ENST00000428872	7.28909	7.4807	8.85779	5.55912	5.9424	6.69317	5.68029	7.34774	7.51018	7.07562
ENST00000428888	288.76	276.786	242.794	279.264	284.75	225.742	308.44	279.548	229.402	236.812
ENST00000428891	5.32664	9.35087	14.763	10.1372	3.27438	0.60847	1.13606	1.33595	1.02412	1.54779
ENST00000428896	21.3066	23.3772	33.6142	26.1606	22.6781	26.1642	25.5613	24.0471	19.7996	31.177
ENST00000428901	8.69084	6.54561	4.76958	6.86715	8.85297	5.47623	10.7925	5.00982	6.1447	8.18119
ENST00000428903	17.1013	13.0912	17.7156	17.9854	17.3421	29.2065	13.0647	13.0255	18.0927	19.6791
ENST00000428920	17.1013	12.1561	10.9019	9.81021	11.1572	35.2912	6.81635	16.0314	19.4582	19.458
ENST00000428922	19.6245	26.1824	27.0276	23.2175	32.6226	41.9844	19.881	31.7289	34.1372	33.8303
ENST00000428930	78.7782	55.1701	47.2415	38.5868	63.9111	66.3232	52.2587	64.1257	77.8328	49.3082
ENST00000428945	56.911	68.2613	56.3264	63.7664	60.5155	70.5825	65.8914	75.4813	58.3746	67.6606
ENST00000428967	58.5931	78.5473	78.1302	79.1357	60.6367	62.6724	67.0274	60.4518	65.2021	65.0073
ENST00000428980	189.797	160.835	156.26	166.12	167.843	200.795	168.137	184.361	185.365	178.659
ENST00000428999	7.28909	17.7667	10.4476	11.4452	12.1273	13.3863	12.4966	15.3634	12.2894	13.4879
ENST00000429007	10.0926	10.286	6.58656	9.81021	8.12532	8.51858	12.4966	11.0216	9.89979	10.3923
ENST00000429008	12.6157	13.0912	9.31203	18.6394	10.7933	15.2117	15.3368	14.0275	14.679	8.4023
ENST00000429010	0.841049	2.80526	2.72547	1.63503	2.54674	1.82541	0	2.33792	2.73098	2.87447
ENST00000429014	16.2603	17.7667	16.8071	18.9664	20.4952	18.8626	18.1769	14.3615	19.4582	26.0914
ENST00000429044	67.0036	78.5473	49.5128	56.5722	95.5635	43.8098	64.7553	51.1002	45.4025	43.3382
ENST00000429055	4.48559	4.67543	2.49835	3.27007	3.39566	2.43388	4.54423	3.33988	3.07235	2.87447
ENST00000429067	14.5782	10.286	10.9019	11.1182	11.3997	6.69317	4.54423	10.6876	5.12058	12.8246
ENST00000429074	4.48559	4.67543	4.31533	4.9051	3.39566	5.47623	4.54423	3.67387	2.3896	4.42226
ENST00000429080	18.5031	20.5719	27.4819	17.3314	18.191	9.12705	3.9762	4.34184	11.2653	8.62341
ENST00000429095	348.755	318.865	335.233	334.201	355.695	345.611	411.821	387.76	434.225	376.777
ENST00000429096	210.543	255.279	214.858	240.35	256.979	269.552	269.246	268.526	203.458	204.53
ENST00000429110	16.821	16.8316	21.3495	20.6014	12.7337	12.1694	7.9524	10.0196	15.0204	15.0357
ENST00000429114	28.5957	18.7017	22.9394	17.0044	21.4654	21.9049	26.1293	24.3811	19.7996	22.9958
ENST00000429124	0.841049	0.935087	0.908491	1.63503	1.09146	2.43388	1.70409	1.00196	2.3896	1.76891
ENST00000429132	17.3817	19.6368	26.3462	22.5635	16.3719	13.3863	15.9048	21.0412	18.4341	17.2468
ENST00000429134	127.559	108.47	129.233	116.087	126.852	121.694	130.647	121.238	124.259	125.15
ENST00000429137	113.261	112.21	180.563	155.655	97.989	118.652	112.47	122.574	110.946	138.196
ENST00000429139	84.6656	110.34	81.5371	110.855	85.8616	104.657	97.701	87.8388	67.2503	76.284
ENST00000429191	0.560699	0	0.454245	1.96204	0.970188	1.82541	1.70409	1.33595	0.341372	1.32668
ENST00000429227	3.64454	3.74035	3.17972	4.5781	2.91056	5.47623	2.84014	1.66994	5.12058	3.98004
ENST00000429228	4.48559	4.67543	3.63396	4.25109	5.9424	7.30164	5.68029	4.34184	4.43784	4.42226
ENST00000429241	1.40175	3.74035	1.58986	0.654014	1.57656	0.60847	1.13606	1.00196	0.682744	1.32668
ENST00000429250	149.987	138.393	151.491	128.187	168.934	202.62	164.16	170.668	203.116	197.012
ENST00000429269	7.28909	8.41578	7.04081	8.17517	13.0975	9.73552	7.38438	7.01375	7.85156	6.6334
ENST00000429289	1594.35	2060.93	1806.76	1428.04	1554.73	955.298	1257.05	1344.97	1584.99	1457.36
ENST00000429292	30.8385	28.0526	24.5293	22.5635	24.7398	18.8626	25.5613	19.0373	22.8719	22.3324
ENST00000429310	33.6419	63.5859	33.6142	34.9897	53.2391	36.5082	45.4423	43.0844	46.768	42.4537
ENST00000429315	578.361	719.082	514.887	585.669	625.771	608.47	636.192	638.251	588.867	593.689
ENST00000429317	62.518	108.47	47.9229	53.9561	84.0425	82.1434	90.3166	80.4911	87.0499	84.6863
ENST00000429319	7.00874	14.0263	6.58656	8.17517	8.85297	6.69317	9.08846	5.00982	8.19293	5.74894
ENST00000429328	114.102	75.742	62.0045	96.4671	83.0723	69.3656	81.7962	91.1787	81.9293	77.3896
ENST00000429340	422.487	374.035	327.057	326.353	431.491	366.299	447.039	460.235	448.563	426.97
ENST00000429343	54.1075	59.8456	55.8722	70.3065	61.6069	64.4978	55.0988	59.7838	55.985	55.7205
ENST00000429345	142.137	191.693	181.471	146.172	164.811	151.509	122.126	124.578	158.397	152.126
ENST00000429350	71.7695	58.9105	61.3231	55.9182	52.2689	61.4554	59.075	44.7544	44.037	60.3639
ENST00000429386	33.0813	45.8193	34.2955	35.9708	35.4119	27.3811	37.4899	36.4047	26.9684	32.5036
ENST00000429398	3.92489	0.935087	2.72547	2.61606	1.94038	1.21694	2.27212	1.33595	1.36549	1.10557
ENST00000429408	18.2227	20.5719	13.8545	19.2934	13.7039	12.1694	16.4728	17.7014	24.9202	20.5635
ENST00000429420	7.00874	11.221	12.0375	10.7912	11.2784	11.5609	13.6327	7.68172	11.948	9.06564
ENST00000429443	3.08385	4.67543	0.681368	1.96204	2.66802	0.60847	0	0.333988	1.36549	2.65336
ENST00000429464	15.1389	21.507	15.8986	18.3124	18.5548	21.9049	10.7925	16.0314	15.0204	13.709
ENST00000429472	3.64454	7.4807	3.63396	3.92408	2.78929	3.04235	5.11226	4.67583	4.43784	3.53781
ENST00000429499	3.08385	1.87017	2.0441	2.28905	2.78929	3.04235	2.27212	2.33792	2.04823	1.76891
ENST00000429530	1.6821	0.935087	2.27123	0.654014	0.970188	3.65082	1.13606	0	0.682744	1.99002
ENST00000429532	9.81224	12.1561	6.58656	11.4452	9.70188	9.73552	11.3606	13.0255	8.19293	11.0557
ENST00000429562	5.88734	7.4807	7.9493	6.21313	3.27438	5.47623	2.84014	5.6778	6.82744	3.09558
ENST00000429567	10.6533	9.35087	10.2205	10.1372	7.7615	11.5609	3.9762	5.34381	9.55842	6.85451
ENST00000429578	3.36419	4.67543	3.86109	2.61606	4.97221	4.86776	3.40817	2.00393	4.77921	3.3167
ENST00000429588	387.163	298.293	350.905	401.238	422.517	469.13	502.138	438.192	484.748	443.111
ENST00000429601	7.84979	9.35087	7.26793	7.84817	4.1233	2.43388	3.9762	2.6719	2.73098	4.20115
ENST00000429630	5.60699	4.67543	4.76958	4.9051	4.72967	6.0847	4.54423	3.00589	4.09646	6.85451
ENST00000429636	2072.34	2059.06	2190.6	2213.51	2045.64	2097.4	2086.94	2099.11	2284.46	2155.85
ENST00000429661	45.1363	53.3	36.3396	67.0364	51.0561	52.3284	55.6668	55.776	43.6956	50.6349
ENST00000429663	2.8035	1.87017	2.49835	2.61606	3.51693	3.65082	3.40817	3.67387	2.04823	2.43224
ENST00000429664	354.923	305.773	315.928	339.106	350.844	369.95	387.964	377.406	416.474	358.867
ENST00000429681	7.56944	2.80526	4.9967	2.94306	3.15311	6.0847	5.68029	4.67583	5.46195	2.21113
ENST00000429694	2.8035	4.67543	2.27123	3.27007	1.94038	1.82541	2.84014	1.00196	0.682744	1.54779
ENST00000429700	99.8045	79.4824	84.4897	92.87	81.2532	74.8418	93.7248	85.1669	64.1779	67.6606
ENST00000429730	1.1214	0.935087	0.681368	2.28905	0.970188	2.43388	0.568029	2.33792	1.02412	1.54779
ENST00000429761	16.821	15.8965	23.3936	15.0423	20.9803	12.1694	18.1769	14.6955	18.0927	18.7946
ENST00000429781	1.1214	0	1.58986	1.30803	0.970188	0.60847	0.568029	0.667976	0.341372	1.32668
ENST00000429816	393.611	320.735	354.084	345.646	354.846	393.071	386.828	394.44	410.329	342.725
ENST00000429821	112.14	122.496	129.233	138.324	142.133	178.282	147.688	132.927	132.452	147.261
ENST00000429829	10.9336	16.8316	10.9019	12.7533	8.61042	5.47623	8.52043	8.01571	9.21704	9.28675
ENST00000429832	5.88734	8.41578	14.0816	10.4642	3.03184	5.47623	1.70409	7.01375	5.46195	4.86449
ENST00000429834	8.69084	9.35087	9.53916	13.4073	8.2466	12.1694	6.81635	8.68369	8.87567	11.719
ENST00000429853	4.76594	5.61052	10.2205	7.19415	5.82113	10.344	2.84014	9.35166	5.12058	7.07562
ENST00000429859	51.0236	38.3386	67.0012	56.2452	52.1476	59.0216	52.2587	54.44	79.5397	64.7862
ENST00000429865	0.841049	0.935087	6.58656	0.981021	1.21273	2.43388	0	1.00196	3.07235	1.99002
ENST00000429878	57.4717	64.521	61.096	31.0657	38.0799	40.7675	19.313	30.7269	44.037	44.886
ENST00000429884	1.6821	1.87017	1.36274	1.30803	1.8191	1.21694	1.70409	2.33792	3.07235	2.65336
ENST00000429901	254.557	269.305	240.75	237.08	286.327	312.753	274.926	307.937	301.773	307.347
ENST00000429940	2.8035	6.54561	4.9967	3.92408	4.36585	6.0847	3.9762	5.00982	3.41372	4.42226
ENST00000429944	307.263	352.528	404.051	311.965	352.785	299.367	311.848	309.273	504.206	366.385
ENST00000429947	208.019	228.161	212.814	174.622	161.415	116.826	172.113	157.308	173.076	160.307
ENST00000429952	725.545	481.57	834.222	716.145	767.904	724.687	850.339	862.691	915.56	786.057
ENST00000429980	44.2952	38.3386	34.9769	39.2408	44.3861	41.3759	49.4185	39.0766	44.037	47.7604
ENST00000429995	4.76594	0	7.04081	5.55912	4.1233	3.65082	5.68029	5.6778	4.77921	9.50787
ENST00000429998	3.08385	1.87017	3.40684	5.88613	1.94038	4.25929	2.84014	4.00786	4.09646	3.09558
ENST00000430014	19.9048	21.507	12.0375	21.9095	18.191	18.8626	23.8572	24.7151	17.7513	17.6891
ENST00000430018	1.6821	0.935087	3.86109	3.59708	2.54674	4.25929	2.84014	4.00786	5.80332	3.98004
ENST00000430027	32.2402	28.0526	27.9361	32.3737	26.3163	21.2964	28.9695	23.7131	23.896	21.2269
ENST00000430033	108.776	89.7683	79.493	114.125	95.1997	96.7467	109.63	101.198	82.2707	83.3597
ENST00000430057	16.5406	15.8965	32.9328	17.0044	13.7039	21.2964	13.6327	13.0255	18.7755	22.9958
ENST00000430060	70.9284	60.7807	61.096	71.6145	85.7404	70.5825	84.0683	85.1669	74.4191	71.4196
ENST00000430064	3.92489	1.87017	4.08821	2.28905	0.242547	1.21694	0.568029	0.667976	0	0.442226
ENST00000430068	4.20524	3.74035	4.31533	3.92408	4.24457	5.47623	3.40817	3.67387	5.46195	5.30672
ENST00000430079	1130.09	942.568	1016.6	1125.56	1091.1	1073.34	1204.79	1222.73	1022.41	1126.57
ENST00000430080	23.269	28.0526	20.441	20.2744	21.8292	24.3388	22.7212	31.3949	24.9202	24.9858
ENST00000430094	13.1764	9.35087	5.90519	5.88613	6.06367	7.30164	10.2245	6.34577	7.85156	8.62341
ENST00000430105	5.32664	7.4807	7.72217	6.54014	5.45731	7.30164	6.81635	4.34184	3.41372	4.42226
ENST00000430114	79.6193	88.8333	70.4081	72.2685	85.134	50.503	64.1873	88.1728	64.5193	76.9474
ENST00000430122	54.6682	43.9491	52.9196	54.6102	58.09	54.1538	53.9627	56.11	54.6195	54.8361
ENST00000430123	31.3992	28.0526	30.8887	34.6627	34.3204	31.032	41.4661	37.4067	31.4062	32.0614
ENST00000430134	53.8271	57.9754	46.1059	54.9372	57.9687	51.1115	38.626	36.4047	33.4545	42.6748
ENST00000430140	3.36419	6.54561	1.81698	3.27007	2.42547	1.21694	2.84014	1.66994	1.36549	1.54779
ENST00000430143	115.504	108.47	142.179	106.931	120.182	163.07	135.759	135.599	175.807	161.413
ENST00000430166	5.04629	4.67543	7.49505	5.23211	5.09349	5.47623	6.24832	3.00589	8.19293	7.51785
ENST00000430184	21.3066	46.7543	32.9328	27.1416	28.8631	89.4451	24.9933	34.7348	40.6233	41.1271
ENST00000430192	229.046	259.019	218.719	216.806	248.732	193.493	205.626	204.067	207.896	203.203
ENST00000430214	8.13014	15.8965	13.1731	7.84817	10.0657	13.9948	7.9524	9.35166	11.948	12.1612
ENST00000430244	2.8035	3.74035	2.72547	2.28905	2.54674	1.82541	2.84014	0.333988	1.70686	2.21113
ENST00000430247	355.764	279.591	293.67	381.944	413.421	295.716	362.402	325.638	280.949	340.957
ENST00000430259	34.483	38.3386	27.709	39.8948	33.2289	30.4235	47.1464	33.7328	31.0649	40.0215
ENST00000430266	34.483	28.9877	27.2547	28.4496	30.4396	22.5134	38.626	31.3949	33.7958	23.2169
ENST00000430281	5.88734	13.0912	8.17642	9.4832	9.45933	6.69317	8.52043	7.01375	7.51018	11.4979
ENST00000430295	163.444	97.249	154.216	106.604	112.178	105.874	144.847	173.006	137.573	145.492
ENST00000430296	7.56944	9.35087	5.90519	8.50218	6.91259	8.51858	9.08846	6.01178	6.1447	5.52783
ENST00000430316	1.1214	0.935087	2.0441	0.981021	1.33401	0.60847	1.13606	0.667976	1.70686	1.76891
ENST00000430373	142.418	103.795	137.182	118.704	163.234	135.689	155.072	166.66	160.103	150.799
ENST00000430375	4.76594	5.61052	3.86109	2.61606	3.39566	3.04235	3.40817	2.00393	3.41372	2.87447
ENST00000430387	5.04629	0.935087	7.04081	5.23211	4.24457	6.0847	3.9762	5.00982	5.12058	5.30672
ENST00000430391	1468.19	1147.35	1189.44	1080.76	1210.07	1186.52	1455.86	1451.85	1357.64	1398.98
ENST00000430404	25.5118	23.3772	30.6616	31.7197	21.708	24.9473	32.3776	26.0511	24.5788	25.428
ENST00000430416	3.36419	1.87017	2.72547	2.94306	4.00203	0.60847	1.70409	1.66994	2.04823	2.87447
ENST00000430429	93.6368	94.4438	94.9373	109.22	101.263	83.9688	94.2928	83.831	87.7326	105.25
ENST00000430431	8.41049	7.4807	13.1731	11.1182	10.6721	13.9948	9.65649	9.68565	7.51018	7.96007
ENST00000430442	3.92489	5.61052	5.90519	7.19415	6.4275	8.51858	6.24832	6.67976	10.5825	8.84453
ENST00000430449	0.560699	0.935087	0.908491	1.30803	0.727641	1.21694	1.13606	1.33595	1.36549	0.442226
ENST00000430468	16.821	24.3123	19.0783	11.4452	11.1572	15.8202	16.4728	9.68565	15.7031	21.2269
ENST00000430483	0.841049	0.935087	1.13561	0.981021	1.33401	1.21694	0.568029	1.66994	0	0
ENST00000430520	1.6821	2.80526	1.58986	1.63503	1.8191	3.65082	1.70409	2.00393	1.70686	2.65336
ENST00000430525	23.269	21.507	33.1599	26.4876	37.9586	38.3336	33.5137	28.055	67.933	38.0315
ENST00000430537	43.7345	34.5982	42.472	44.1459	31.7737	29.2065	32.3776	33.3988	24.9202	35.3781
ENST00000430540	41.4917	51.4298	43.3804	46.762	41.8394	40.7675	32.9457	35.4027	38.2337	39.137
ENST00000430545	383.238	351.593	517.386	432.957	532.512	455.744	491.345	498.31	595.353	557.426
ENST00000430546	35.0437	49.5596	32.2514	35.6438	27.2865	21.2964	28.4014	25.0491	23.2133	24.3224
ENST00000430548	31.3992	19.6368	27.9361	32.3737	31.7737	20.688	29.5375	28.055	27.3098	28.9658
ENST00000430549	54.9485	70.1315	65.6385	49.051	54.6943	66.9317	56.8029	56.444	57.6919	63.4595
ENST00000430551	19.6245	32.728	31.3429	29.7576	28.378	32.8574	22.7212	22.0432	19.1168	24.3224
ENST00000430555	217.832	244.058	218.492	193.588	164.568	102.223	157.912	158.31	172.734	150.799
ENST00000430580	7.28909	5.61052	4.31533	4.9051	4.72967	6.69317	5.11226	4.00786	3.41372	5.30672
ENST00000430586	5.88734	8.41578	7.9493	5.23211	4.36585	7.30164	3.40817	10.3536	11.948	10.3923
ENST00000430592	123.915	110.34	101.978	91.889	102.234	105.874	113.038	109.548	106.849	110.557
ENST00000430593	517.245	403.958	744.281	584.361	473.452	609.687	594.158	654.282	572.822	729.673
ENST00000430620	5.04629	5.61052	2.9526	3.27007	4.24457	2.43388	2.27212	4.34184	2.3896	3.98004
ENST00000430623	28.3153	29.9228	22.4852	23.2175	24.8611	24.3388	34.0817	31.3949	18.4341	22.7747
ENST00000430635	46.2577	57.9754	45.4245	57.2262	63.0622	63.2809	65.8914	58.1139	53.9368	49.7505
ENST00000430641	303.338	374.035	293.443	325.045	301.243	467.913	306.736	339.666	327.034	321.277
ENST00000430650	35.0437	43.9491	47.0144	34.0087	35.048	32.8574	27.8334	27.053	39.9405	36.4837
ENST00000430666	22.1476	28.0526	31.1158	26.8146	32.0162	26.1642	36.9219	33.0648	45.0611	38.6948
ENST00000430672	2.8035	0	4.08821	3.92408	1.69783	0.60847	1.70409	0.667976	1.02412	1.32668
ENST00000430692	56.3503	58.9105	84.2625	58.8613	59.9091	68.1486	73.2757	65.1277	65.2021	72.5251
ENST00000430699	1.1214	3.74035	0.908491	0.327007	0.727641	1.21694	0.568029	1.00196	0.341372	1.10557
ENST00000430728	3.36419	4.67543	3.17972	2.61606	4.60839	8.51858	2.84014	5.00982	6.48607	5.30672
ENST00000430748	50.1826	50.4947	58.5977	50.6861	56.9985	53.5453	53.3947	66.1296	55.985	62.3539
ENST00000430756	303.899	555.442	1292.56	308.695	642.022	402.807	451.015	360.373	2421.35	744.267
ENST00000430772	1665.28	1240.86	1964.84	1572.58	1350.62	1372.71	1516.07	1622.85	1531.05	1718.05
ENST00000430776	1368.39	1154.83	809.011	1292.33	1030.46	982.679	723.669	674.322	861.282	780.308
ENST00000430787	113.542	90.7034	83.8083	104.969	93.987	88.2281	121.558	102.534	83.9775	82.033
ENST00000430794	2.2428	3.74035	2.49835	1.63503	2.18292	4.25929	1.70409	3.00589	2.73098	1.76891
ENST00000430796	230.167	187.952	146.721	148.788	283.78	142.382	173.817	172.672	146.449	166.498
ENST00000430801	131.764	403.958	122.192	143.883	153.532	133.863	150.528	149.961	140.645	130.015
ENST00000430825	4.20524	7.4807	4.76958	4.9051	8.73169	8.51858	1.70409	5.34381	4.09646	3.53781
ENST00000430844	72.0498	65.4561	59.9604	60.4963	67.4281	46.8522	76.1159	72.8094	68.2744	67.8817
ENST00000430853	19.0638	25.2473	26.5734	23.5445	26.0738	34.6828	30.1055	27.053	67.933	34.2725
ENST00000430861	60.8359	50.4947	60.1875	64.7474	67.9132	47.4606	41.4661	49.7642	34.8199	35.8203
ENST00000430876	94.1975	107.535	109.927	130.476	96.4124	122.302	130.647	125.245	102.07	109.451
ENST00000430883	378.752	309.514	373.617	346.3	333.381	317.621	434.542	421.159	372.778	401.763
ENST00000430890	0.560699	1.87017	1.36274	1.63503	1.69783	1.21694	1.13606	1.00196	2.04823	2.43224
ENST00000430897	9.53189	19.6368	11.3561	8.17517	9.21679	16.4287	11.9286	8.3497	10.2412	12.1612
ENST00000430908	14.0175	9.35087	12.946	11.1182	9.82315	9.73552	7.38438	6.67976	8.5343	13.0457
ENST00000430912	1.96245	0.935087	2.9526	0.327007	1.94038	1.82541	0	1.00196	1.70686	1.10557
ENST00000430941	4.48559	7.4807	4.76958	9.15619	5.21476	7.30164	5.11226	5.34381	3.75509	3.3167
ENST00000430998	30.5581	33.6631	38.6109	38.9138	34.3204	65.7147	43.1702	44.0864	53.9368	38.9159
ENST00000431017	81.021	83.2227	76.7675	75.8656	69.8535	80.318	81.7962	74.4793	83.9775	83.8019
ENST00000431020	5.60699	2.80526	6.81368	6.86715	4.97221	7.91011	7.38438	7.34774	9.55842	8.62341
ENST00000431060	33.6419	35.5333	28.6175	39.8948	38.0799	45.6352	40.8981	48.4283	35.1613	39.5793
ENST00000431064	536.869	470.349	657.52	448.981	474.543	402.807	426.59	490.294	550.974	581.085
ENST00000431071	95.0385	94.4438	107.429	104.642	94.8359	109.525	85.7724	96.5225	98.9979	85.7919
ENST00000431090	29.1564	35.5333	33.8413	36.6248	43.2946	42.5929	42.0341	38.4086	47.4507	43.5593
ENST00000431094	47.0987	37.4035	36.3396	40.2219	44.2648	54.7623	57.9389	45.4224	50.8644	49.0871
ENST00000431108	29.9974	44.8842	37.9295	39.5678	37.8373	42.5929	33.5137	35.7367	27.6511	34.9359
ENST00000431109	9.81224	17.7667	9.9934	14.0613	11.8848	13.9948	7.9524	10.6876	12.2894	13.4879
ENST00000431117	170.453	115.951	211.224	206.668	134.856	170.98	175.521	250.825	134.842	217.796
ENST00000431122	11.4943	9.35087	22.4852	12.0993	10.6721	27.9896	10.2245	9.35166	20.1409	17.6891
ENST00000431139	1.40175	0	1.81698	2.61606	1.21273	1.82541	1.13606	2.00393	2.73098	1.10557
ENST00000431143	102.328	109.405	91.0762	111.509	94.5933	88.8366	86.3404	89.8428	87.7326	97.2898
ENST00000431144	8.13014	8.41578	6.58656	8.50218	7.39768	6.69317	7.9524	8.3497	8.19293	8.84453
ENST00000431149	27.1939	21.507	27.0276	24.5255	27.7716	31.032	22.1531	27.053	20.8237	22.7747
ENST00000431150	7.00874	9.35087	5.45095	4.25109	7.7615	4.86776	7.38438	7.01375	6.1447	7.51785
ENST00000431157	3.64454	9.35087	3.86109	3.27007	4.00203	3.04235	2.84014	2.33792	5.80332	4.42226
ENST00000431165	32.5206	33.6631	30.6616	53.3021	41.233	49.2861	42.0341	46.4243	40.9646	34.7148
ENST00000431181	73.4516	71.0666	72.6793	78.4817	79.1916	101.614	81.7962	88.5068	88.7567	84.6863
ENST00000431188	23.5494	25.2473	17.4885	25.1795	24.2547	23.7303	20.449	24.3811	18.0927	20.5635
ENST00000431189	298.012	339.437	280.042	280.245	314.705	337.701	287.991	341.67	342.396	338.303
ENST00000431293	2.52315	4.67543	4.08821	3.27007	1.45528	3.65082	3.9762	3.00589	3.41372	1.76891
ENST00000431296	0.28035	1.87017	1.36274	0.654014	1.33401	0.60847	2.27212	1.33595	0.682744	0.66334
ENST00000431307	48.5005	28.9877	42.2448	35.9708	33.2289	32.8574	44.3063	34.0668	37.2095	39.137
ENST00000431308	16.821	16.8316	21.5767	23.2175	17.9485	15.2117	13.0647	14.0275	19.1168	15.699
ENST00000431309	1.40175	0	1.36274	1.30803	1.09146	0.60847	2.27212	1.33595	1.36549	1.76891
ENST00000431327	68.6856	95.3789	74.2691	83.3868	75.9172	86.4027	82.9322	75.1473	94.2187	89.9931
ENST00000431336	0.841049	1.87017	1.58986	1.63503	1.69783	2.43388	3.9762	0.667976	1.70686	2.43224
ENST00000431341	162.603	123.431	142.406	137.997	153.047	132.038	138.031	148.291	134.842	122.939
ENST00000431359	15.6996	4.67543	13.4002	17.3314	8.12532	0.60847	2.27212	3.67387	2.04823	2.87447
ENST00000431369	7.00874	10.286	9.08491	10.4642	11.6423	15.2117	10.7925	10.3536	10.9239	10.3923
ENST00000431376	283.433	196.368	242.113	247.544	213.199	153.943	197.106	208.409	185.365	199.002
ENST00000431394	330.252	281.461	187.376	275.994	362.244	270.769	356.722	326.64	283.68	277.276
ENST00000431411	0.560699	0.935087	1.58986	1.63503	2.3042	0.60847	1.13606	0	1.02412	1.10557
ENST00000431422	550.326	426.4	527.606	424.455	544.518	470.347	493.617	529.037	667.382	585.95
ENST00000431427	7.84979	13.0912	8.40354	14.0613	10.4295	7.91011	9.08846	8.68369	9.21704	9.95009
ENST00000431432	1659.39	1523.26	988.892	1546.09	2097.43	1835.75	1908.01	1752.43	1830.44	1286.66
ENST00000431437	18.7834	14.0263	25.6649	16.6774	14.189	21.2964	14.7688	20.7073	19.4582	21.448
ENST00000431442	52.7057	45.8193	48.6043	67.0364	52.0263	39.5505	51.6906	52.7701	42.6715	40.2426
ENST00000431459	5.88734	6.54561	5.67807	4.9051	4.60839	3.65082	3.9762	5.34381	6.82744	3.53781
ENST00000431464	474.351	424.529	462.195	430.668	497.706	465.479	504.978	534.381	524.006	504.58
ENST00000431497	11.214	9.35087	12.946	11.4452	8.97424	9.12705	8.52043	8.68369	7.85156	10.8345
ENST00000431507	5.04629	3.74035	10.4476	4.9051	6.18495	7.91011	5.68029	7.01375	7.16881	7.73896
ENST00000431525	0.560699	1.87017	1.58986	1.63503	0.727641	0	0.568029	1.66994	0	0.442226
ENST00000431553	4.20524	1.87017	6.13231	2.94306	4.97221	3.65082	3.9762	4.34184	3.07235	3.3167
ENST00000431557	453.606	410.503	317.518	466.312	406.751	533.02	531.107	510.668	452.659	411.492
ENST00000431558	30.8385	24.3123	30.4344	35.6438	31.5311	29.815	23.2892	21.3752	26.9684	21.2269
ENST00000431589	3.08385	2.80526	1.81698	2.61606	2.42547	3.04235	1.13606	2.33792	2.04823	2.21113
ENST00000431604	21.5869	37.4035	28.6175	29.7576	30.6822	22.5134	22.1531	29.7249	38.2337	41.1271
ENST00000431616	9.25154	14.0263	8.85779	7.84817	9.45933	7.30164	10.2245	7.34774	6.48607	8.4023
ENST00000431621	0.28035	0	1.36274	1.30803	1.45528	1.82541	0.568029	1.66994	0.682744	0.221113
ENST00000431637	35.0437	32.728	38.6109	34.0087	30.6822	34.6828	32.9457	26.0511	43.0129	39.3581
ENST00000431638	1.6821	0	2.27123	1.63503	1.94038	2.43388	0.568029	1.66994	1.02412	2.87447
ENST00000431656	50.1826	52.3649	53.601	63.1123	54.2093	63.8893	53.9627	42.0825	43.6956	46.4338
ENST00000431661	56.0699	58.9105	60.6418	41.5299	50.9349	47.4606	57.9389	64.4597	58.3746	57.2683
ENST00000431669	65.0411	60.7807	71.3165	66.0554	64.5175	62.6724	42.0341	54.44	86.0257	64.1228
ENST00000431679	5.04629	10.286	5.22382	7.19415	5.9424	8.51858	6.81635	7.68172	4.77921	7.73896
ENST00000431691	18.5031	16.8316	13.6274	28.1226	20.7378	35.2912	16.4728	13.3595	19.7996	18.7946
ENST00000431708	328.009	309.514	301.619	345.646	333.745	321.881	352.178	338.33	342.396	430.065
ENST00000431712	1.1214	0	1.13561	1.63503	0.606367	0.60847	2.84014	1.00196	0.682744	0.221113
ENST00000431722	41.7721	38.3386	47.4687	40.5489	43.0521	44.4183	54.5308	43.0844	54.9609	47.3182
ENST00000431734	76.2551	82.2877	51.1026	68.0174	61.2431	54.1538	66.4594	64.4597	65.2021	57.4894
ENST00000431737	6.16769	8.41578	5.90519	6.54014	2.78929	2.43388	0.568029	1.66994	1.70686	2.65336
ENST00000431738	5.04629	4.67543	4.54245	4.25109	4.48712	4.86776	7.38438	5.00982	4.77921	6.41228
ENST00000431752	49.0612	60.7807	47.9229	47.743	52.5114	67.5401	57.9389	55.776	51.5472	46.876
ENST00000431757	0.841049	4.67543	3.86109	1.63503	1.57656	0.60847	2.84014	2.6719	3.41372	2.43224
ENST00000431759	169.892	142.133	139.68	161.214	149.651	149.684	159.048	144.951	143.035	142.397
ENST00000431767	10.3729	9.35087	7.26793	9.15619	5.82113	9.73552	2.84014	4.67583	6.82744	5.52783
ENST00000431800	217.832	155.224	156.715	150.096	143.345	135.08	158.48	162.986	164.541	157.875
ENST00000431803	54.3878	43.014	55.6451	49.7051	48.1456	35.8997	43.1702	51.1002	45.4025	48.866
ENST00000431862	79.6193	74.807	82.2184	90.5809	84.5276	67.5401	82.3642	78.8212	63.1538	71.8618
ENST00000431897	1.40175	0	0.908491	2.28905	1.33401	1.82541	0	0.667976	1.02412	1.54779
ENST00000431906	11.7747	27.1175	17.9427	13.0803	17.8272	19.471	15.3368	15.6974	17.0686	15.0357
ENST00000431911	257.922	175.796	394.058	449.308	187.731	158.202	156.776	176.012	128.697	176.227
ENST00000431924	2.52315	2.80526	3.63396	3.59708	3.15311	0.60847	1.70409	0.333988	1.36549	2.21113
ENST00000431947	20.4655	28.0526	13.8545	24.1985	26.0738	19.471	24.4252	31.3949	18.4341	17.9102
ENST00000431955	10.3729	9.35087	10.9019	13.0803	5.33603	7.30164	5.11226	9.35166	3.75509	6.85451
ENST00000431981	2.8035	0.935087	2.49835	4.5781	1.8191	4.25929	0.568029	3.00589	2.73098	3.3167
ENST00000431985	575.277	430.14	576.21	447.019	462.537	414.976	470.896	575.461	542.099	522.048
ENST00000431997	7.56944	5.61052	2.72547	3.27007	5.21476	7.91011	3.40817	5.00982	4.43784	5.0856
ENST00000431999	183.909	309.514	118.558	167.101	368.671	193.493	237.436	226.444	223.94	193.916
ENST00000432001	46.8184	34.5982	33.6142	39.5678	40.1415	51.1115	44.8743	51.1002	50.1817	50.4138
ENST00000432015	124.756	100.989	104.476	96.7941	143.345	111.958	135.759	136.935	165.907	133.773
ENST00000432035	5.32664	10.286	9.31203	10.4642	7.51896	9.73552	7.38438	8.01571	10.5825	7.51785
ENST00000432045	38.6882	44.8842	40.4278	36.2978	33.714	32.8574	34.0817	32.7308	29.0166	33.3881
ENST00000432062	211.384	204.784	186.241	211.246	230.662	226.351	213.011	211.748	207.213	198.117
ENST00000432070	71.7695	68.2613	67.0012	73.2496	70.945	122.911	65.8914	81.8271	107.191	94.4153
ENST00000432081	2.8035	1.87017	4.08821	4.9051	4.24457	1.21694	1.70409	2.00393	2.04823	4.86449
ENST00000432094	28.5957	56.1052	32.2514	27.1416	41.5968	52.3284	30.6736	40.0786	44.037	45.1071
ENST00000432121	1.1214	1.87017	1.81698	2.28905	1.09146	0.60847	1.13606	0.333988	0.682744	1.54779
ENST00000432130	0.841049	1.87017	1.13561	1.30803	1.09146	1.21694	3.40817	2.00393	1.36549	2.21113
ENST00000432142	298.853	433.88	296.395	303.135	323.194	315.796	295.375	282.554	294.263	314.644
ENST00000432146	153.351	95.3789	108.792	143.556	120.546	103.44	135.759	122.908	109.239	101.712
ENST00000432162	1.96245	7.4807	6.35944	5.55912	3.88075	7.30164	4.54423	6.01178	5.12058	2.43224
ENST00000432171	33.0813	27.1175	36.7939	40.8759	31.7737	20.688	27.8334	24.0471	22.5306	23.438
ENST00000432194	14.8585	8.41578	9.53916	9.15619	9.33806	8.51858	5.11226	5.00982	8.19293	7.07562
ENST00000432210	3.64454	4.67543	5.45095	5.88613	1.94038	2.43388	3.40817	1.66994	3.07235	3.75892
ENST00000432221	164.846	113.146	158.077	172.333	137.645	146.033	151.664	175.01	147.473	172.911
ENST00000432230	1.40175	0	2.0441	0.654014	1.21273	1.21694	1.70409	0.667976	0	0.66334
ENST00000432246	8.13014	5.61052	11.3561	6.54014	7.15514	9.12705	6.81635	5.34381	6.48607	7.96007
ENST00000432265	221.196	171.121	199.187	209.284	193.795	189.234	259.021	238.133	210.285	208.289
ENST00000432272	8.97119	8.41578	12.946	7.52116	4.36585	1.82541	5.11226	3.67387	4.43784	9.28675
ENST00000432296	123.354	122.496	142.406	133.419	124.548	153.943	120.99	135.599	124.601	136.869
ENST00000432330	23.5494	15.8965	17.4885	14.7153	20.1314	18.2541	16.4728	19.7053	20.4823	23.6591
ENST00000432331	13.4568	17.7667	18.6241	22.8905	11.2784	15.8202	13.0647	10.6876	10.2412	14.5935
ENST00000432334	19.0638	23.3772	19.3054	15.6963	18.0698	20.0795	19.313	21.0412	17.0686	15.0357
ENST00000432335	1.1214	1.87017	1.81698	2.28905	0.485094	0	0.568029	0.333988	0	0.221113
[truncated: 5,193 more rows]

## Sheet: S3C_Brain_FC
Table S3C
40710 PD vs CTRL BRAIN Gencode 7 DE lncRNAs, Ensembl annotated
EnsEMBL_ID	logFC	logCPM	PValue	FDR	Ensembl Transcript ID	Ensembl Gene ID	Chromosome Name	Gene Start (bp)	Gene End (bp)	Strand	Associated Gene Name	Associated Transcript Name	Description	Status (gene)	Status (transcript)
ENST00000508766	-4.91459	5.16911	1.89984e-20	1.3281e-16	ENST00000508766	ENSG00000249167	5	115910178	115927094	1	CTB-118N6.2	CTB-118N6.2-001	0	NOVEL	KNOWN
ENST00000519005	-3.81574	0.349657	4.93055e-08	1.3633e-05	ENST00000519005	ENSG00000253507	8	132320792	132329879	1	CTD-2501M5.1	CTD-2501M5.1-003	0	NOVEL	KNOWN
ENST00000510302	-3.30358	2.56382	9.94855e-12	6.50183e-09	ENST00000510302	ENSG00000249515	5	98885136	98913661	1	CTD-2151A2.1	CTD-2151A2.1-001	0	NOVEL	KNOWN
ENST00000451431	-3.11596	2.8417	1.74852e-07	3.79982e-05	ENST00000451431	ENSG00000228659	X	130115564	130192120	-1	RP1-23K20.2	RP1-23K20.2-002	0	NOVEL	KNOWN
ENST00000419481	-3.07872	3.66359	1.42506e-16	2.04894e-13	ENST00000419481	ENSG00000233529	6	30913756	30922639	-1	HCG21	HCG21-001	HLA complex group 21 (non-protein coding) [Source:HGNC Symbol;Acc:31335]	KNOWN	KNOWN
ENST00000430064	-2.90638	1.07247	6.33773e-08	1.68748e-05	ENST00000430064	ENSG00000232886	21	18235195	18246011	-1	AF212831.2	AF212831.2-001	0	NOVEL	KNOWN
ENST00000444079	-2.78961	0.606832	2.17613e-06	0.000300849	ENST00000444079	ENSG00000233633	2	558204	578145	1	AC093326.3	AC093326.3-001	0	NOVEL	KNOWN
ENST00000469794	-2.78197	2.61398	3.69481e-20	1.3281e-16	ENST00000469794	ENSG00000242795	3	169331298	169341739	-1	RP11-3K16.2	RP11-3K16.2-001	0	NOVEL	KNOWN
ENST00000334122	-2.74591	0.277714	3.76312e-05	0.00310955	ENST00000334122	ENSG00000186118	1	47134527	47139266	1	TEX38	TEX38-001	testis expressed 38 [Source:HGNC Symbol;Acc:29589]	KNOWN	KNOWN
ENST00000514802	-2.49626	2.05182	1.90418e-14	1.95559e-11	ENST00000514802	ENSG00000250190	4	28998146	29016216	1	RP11-292B1.2	RP11-292B1.2-001	0	NOVEL	KNOWN
ENST00000435257	-2.45573	0.441861	0.000125359	0.0077834	ENST00000435257	ENSG00000234695	7	93520225	93522913	1	AC002076.10	AC002076.10-001	0	NOVEL	KNOWN
ENST00000428891	-2.44417	2.4629	8.19727e-14	7.36627e-11	ENST00000428891	ENSG00000231440	1	240751822	240754048	-1	RP11-467I20.6	RP11-467I20.6-001	0	NOVEL	KNOWN
ENST00000470219	-2.37866	1.08306	7.49612e-08	1.88772e-05	ENST00000470219	ENSG00000244650	3	147878698	147944393	1	RP11-501O2.3	RP11-501O2.3-001	0	NOVEL	KNOWN
ENST00000432335	-2.34239	0.504289	3.23292e-05	0.00273429	ENST00000432335	ENSG00000242153	Y	20835919	20901083	1	OFD1P6Y	OFD1P6Y-002	OFD1 pseudogene 6, Y-linked [Source:HGNC Symbol;Acc:13657]	KNOWN	KNOWN
ENST00000433101	-2.30333	0.888153	1.76769e-05	0.00169439	ENST00000433101	ENSG00000227716	21	24849960	24863043	1	AP000459.7	AP000459.7-001	0	NOVEL	KNOWN
ENST00000509750	-2.30318	2.67446	4.57499e-13	3.28896e-10	ENST00000509750	ENSG00000248624	5	31657325	31665174	1	RP11-5N11.2	RP11-5N11.2-001	0	NOVEL	KNOWN
ENST00000436820	-2.28952	1.72154	1.63434e-08	5.10837e-06	ENST00000436820	ENSG00000231453	2	175190755	175195371	1	AC018470.4	AC018470.4-002	0	NOVEL	KNOWN
ENST00000424664	-2.26842	2.96882	1.70159e-18	4.07757e-15	ENST00000424664	ENSG00000225767	1	50927141	50936822	1	RP5-850O15.3	RP5-850O15.3-001	0	NOVEL	KNOWN
ENST00000522704	-2.26243	0.827473	6.47276e-07	0.000112498	ENST00000522704	ENSG00000254135	5	157912198	157961446	1	RP11-32D16.1	RP11-32D16.1-002	0	NOVEL	KNOWN
ENST00000441724	-2.26197	0.806209	6.40728e-07	0.000112498	ENST00000441724	ENSG00000225077	1	6296300	6299504	1	LINC00337	LINC00337-002	long intergenic non-protein coding RNA 337 [Source:HGNC Symbol;Acc:28620]	KNOWN	KNOWN
ENST00000437211	-2.2555	1.17033	5.58984e-05	0.00418598	ENST00000437211	ENSG00000182841	22	42951229	42978044	-1	RRP7B	RRP7B-003	ribosomal RNA processing 7 homolog B (S. cerevisiae) [Source:HGNC Symbol;Acc:30454]	KNOWN	KNOWN
ENST00000492461	-2.21399	2.27269	4.64956e-09	1.96622e-06	ENST00000492461	ENSG00000239718	3	148804119	148820610	1	HLTF-AS1	HLTF-AS1-001	HLTF antisense RNA 1 [Source:HGNC Symbol;Acc:40554]	NOVEL	KNOWN
ENST00000439446	-2.16853	0.54743	0.00026998	0.0129392	ENST00000439446	ENSG00000233834	7	20257200	20261323	1	AC005083.1	AC005083.1-005	0	NOVEL	KNOWN
ENST00000420866	-2.14743	1.82817	3.54969e-08	1.02075e-05	ENST00000420866	ENSG00000231453	2	175190755	175195371	1	AC018470.4	AC018470.4-001	0	NOVEL	KNOWN
ENST00000515487	-2.14473	0.637156	0.000106783	0.0069159	ENST00000515487	ENSG00000248221	4	4477848	4483427	-1	STX18-IT1	STX18-IT1-001	STX18 intronic transcript 1 (non-protein coding) [Source:HGNC Symbol;Acc:41415]	NOVEL	KNOWN
ENST00000434996	-2.13637	1.64261	2.45702e-08	7.35981e-06	ENST00000434996	ENSG00000224563	3	188280026	188286454	-1	LPP-AS1	LPP-AS1-001	LPP antisense RNA 1 [Source:HGNC Symbol;Acc:40346]	NOVEL	KNOWN
ENST00000440545	-2.0692	0.89003	9.5171e-06	0.00103664	ENST00000440545	ENSG00000240440	2	208100023	208102599	-1	AC007879.3	AC007879.3-001	0	NOVEL	KNOWN
ENST00000504629	-2.04738	1.27158	3.08163e-07	6.32967e-05	ENST00000504629	ENSG00000251458	5	175551213	175558464	-1	RP11-844P9.1	RP11-844P9.1-001	0	NOVEL	KNOWN
ENST00000428766	-2.03959	7.20609	4.45404e-13	3.28896e-10	ENST00000428766	ENSG00000225292	10	114648494	114665870	1	RP11-57H14.3	RP11-57H14.3-001	0	NOVEL	KNOWN
ENST00000446693	-2.00866	2.99137	8.67794e-07	0.000135621	ENST00000446693	ENSG00000233047	1	106470246	106565834	-1	RP11-24P14.1	RP11-24P14.1-003	0	NOVEL	KNOWN
ENST00000506338	-2.00706	2.00832	7.74639e-07	0.000123753	ENST00000506338	ENSG00000250754	4	185973050	186028402	1	RP11-386B13.3	RP11-386B13.3-002	0	NOVEL	KNOWN
ENST00000436804	-1.97993	1.95051	1.29871e-09	5.83528e-07	ENST00000436804	ENSG00000229274	6	29465286	29478333	1	XXbac-BPG13B8.10	XXbac-BPG13B8.10-001	0	NOVEL	KNOWN
ENST00000442428	-1.93829	3.31204	7.20596e-06	0.00082228	ENST00000442428	ENSG00000234740	9	13274509	13279186	-1	RP11-272P10.2	RP11-272P10.2-001	0	NOVEL	KNOWN
ENST00000420644	-1.93753	2.36596	5.39465e-10	3.12582e-07	ENST00000420644	ENSG00000229692	2	39219420	39220998	-1	SOS1-IT1	SOS1-IT1-001	SOS1 intronic transcript 1 (non-protein coding) [Source:HGNC Symbol;Acc:41385]	NOVEL	KNOWN
ENST00000421650	-1.93392	8.6981	5.65249e-10	3.12582e-07	ENST00000421650	ENSG00000236082	11	131416556	131443494	-1	RP11-217L21.1	RP11-217L21.1-001	0	NOVEL	KNOWN
ENST00000450667	-1.90967	0.409275	0.000252136	0.0123306	ENST00000450667	ENSG00000231040	2	147595317	147607878	1	AC103881.1	AC103881.1-002	0	NOVEL	KNOWN
ENST00000440674	-1.87762	1.61866	1.01939e-07	2.44281e-05	ENST00000440674	ENSG00000228322	9	4299390	4306046	1	RP11-358M14.2	RP11-358M14.2-001	0	NOVEL	KNOWN
ENST00000456032	-1.8772	1.12925	1.85827e-06	0.000261943	ENST00000456032	ENSG00000235201	9	121502841	121507590	1	RP11-127L21.1	RP11-127L21.1-001	0	NOVEL	KNOWN
ENST00000436013	-1.87317	0.891705	5.87959e-05	0.00435756	ENST00000436013	ENSG00000237863	X	107979241	107982133	1	RP6-24A23.3	RP6-24A23.3-001	0	NOVEL	KNOWN
ENST00000454234	-1.86567	1.82968	7.61496e-08	1.88772e-05	ENST00000454234	ENSG00000232756	7	77619701	77624488	1	RP5-1185I7.1	RP5-1185I7.1-001	0	NOVEL	KNOWN
ENST00000449531	-1.86517	0.822793	0.000176175	0.00978734	ENST00000449531	ENSG00000230920	9	9799423	9803784	1	RP11-527D15.1	RP11-527D15.1-001	0	NOVEL	KNOWN
ENST00000431359	-1.83362	3.03805	5.31962e-07	0.000100639	ENST00000431359	ENSG00000237442	2	41370920	41384695	1	HNRNPA1P57	HNRNPA1P57-002	heterogeneous nuclear ribonucleoprotein A1 pseudogene 57 [Source:HGNC Symbol;Acc:48787]	KNOWN	KNOWN
ENST00000531077	-1.82518	5.09255	1.48057e-06	0.000212876	ENST00000531077	ENSG00000254775	8	60962146	60987274	1	RP11-27P7.1	RP11-27P7.1-001	0	NOVEL	KNOWN
ENST00000436416	-1.80787	0.7209	0.000436134	0.0178858	ENST00000436416	ENSG00000225113	1	110138847	110140403	1	RP5-1160K1.3	RP5-1160K1.3-001	0	NOVEL	KNOWN
ENST00000417385	-1.80374	3.15365	0.00010307	0.00673612	ENST00000417385	ENSG00000233047	1	106470246	106565834	-1	RP11-24P14.1	RP11-24P14.1-002	0	NOVEL	KNOWN
ENST00000536922	-1.79507	1.60721	1.14389e-05	0.00115823	ENST00000536922	ENSG00000256377	12	27849321	27863703	-1	RP11-1060J15.4	RP11-1060J15.4-002	0	NOVEL	KNOWN
ENST00000417409	-1.76014	4.3089	4.67557e-18	8.40316e-15	ENST00000417409	ENSG00000241505	1	190449509	190463427	1	RP11-161I10.1	RP11-161I10.1-001	0	NOVEL	KNOWN
ENST00000421067	-1.71901	1.61718	8.60322e-06	0.000951516	ENST00000421067	ENSG00000236658	9	133809238	133820907	1	RP11-83J21.3	RP11-83J21.3-001	0	NOVEL	KNOWN
ENST00000520575	-1.70968	0.962292	8.68443e-05	0.00588985	ENST00000520575	ENSG00000254224	8	97247655	97250262	1	KB-1043D8.6	KB-1043D8.6-001	0	NOVEL	KNOWN
ENST00000427302	-1.68711	1.39276	1.61785e-05	0.00157172	ENST00000427302	ENSG00000237058	1	2564007	2568059	1	RP13-436F16.1	RP13-436F16.1-001	0	NOVEL	KNOWN
ENST00000449333	-1.67951	0.930341	0.000891266	0.0293913	ENST00000449333	ENSG00000229401	6	10434549	10457014	1	RP1-290I10.7	RP1-290I10.7-001	0	NOVEL	KNOWN
ENST00000441150	-1.65134	1.23352	8.15628e-05	0.00569276	ENST00000441150	ENSG00000235464	7	35535631	35549873	-1	AC007652.1	AC007652.1-001	0	NOVEL	KNOWN
ENST00000446053	-1.64178	7.23273	1.42158e-14	1.70329e-11	ENST00000446053	ENSG00000234418	7	121856401	121858491	1	RP11-560I19.1	RP11-560I19.1-001	0	NOVEL	KNOWN
ENST00000441245	-1.62288	0.762798	0.000996202	0.0313772	ENST00000441245	ENSG00000230021	1	536816	659930	-1	RP5-857K21.4	RP5-857K21.4-002	0	NOVEL	KNOWN
ENST00000498432	-1.5549	1.00934	0.000288412	0.013291	ENST00000498432	ENSG00000241163	3	72084451	72291716	-1	LINC00877	LINC00877-002	long intergenic non-protein coding RNA 877 [Source:HGNC Symbol;Acc:27706]	NOVEL	KNOWN
ENST00000420883	-1.53726	0.977502	0.000532145	0.0203489	ENST00000420883	ENSG00000233936	9	138137542	138144554	-1	RP11-399H11.2	RP11-399H11.2-001	0	NOVEL	KNOWN
ENST00000431737	-1.53436	2.12451	1.79711e-07	3.79982e-05	ENST00000431737	ENSG00000226808	10	44354859	44390881	1	LINC00840	LINC00840-001	long intergenic non-protein coding RNA 840 [Source:HGNC Symbol;Acc:44987]	NOVEL	KNOWN
ENST00000457566	-1.52857	2.46339	7.36668e-07	0.000120361	ENST00000457566	ENSG00000232104	9	3526723	3671646	1	RP11-509J21.1	RP11-509J21.1-002	0	NOVEL	KNOWN
ENST00000542660	-1.51708	1.43954	0.000272687	0.0129824	ENST00000542660	ENSG00000256377	12	27849321	27863703	-1	RP11-1060J15.4	RP11-1060J15.4-003	0	NOVEL	KNOWN
ENST00000479626	-1.51001	1.33173	0.00114895	0.033991	ENST00000479626	ENSG00000240373	3	169696324	169703503	-1	SEC62-AS1	SEC62-AS1-001	SEC62 antisense RNA 1 [Source:HGNC Symbol;Acc:40586]	NOVEL	KNOWN
ENST00000442753	-1.50682	1.39989	0.000144244	0.00843062	ENST00000442753	ENSG00000234756	10	64049280	64063792	1	RP11-120C12.3	RP11-120C12.3-001	0	NOVEL	KNOWN
ENST00000527819	-1.49602	3.71059	1.4023e-07	3.15036e-05	ENST00000527819	ENSG00000254532	11	30065605	30105890	-1	RP11-624D11.2	RP11-624D11.2-001	0	NOVEL	KNOWN
ENST00000414948	-1.49467	1.58561	0.000344208	0.0154673	ENST00000414948	ENSG00000236269	1	8935847	8938066	-1	ENO1-IT1	ENO1-IT1-001	ENO1 intronic transcript 1 (non-protein coding) [Source:HGNC Symbol;Acc:41331]	NOVEL	KNOWN
ENST00000467677	-1.49042	1.34236	0.000202523	0.0101814	ENST00000467677	ENSG00000225535	7	114719012	114766368	1	AC068610.3	AC068610.3-004	0	NOVEL	KNOWN
ENST00000519981	-1.48788	2.49102	1.39803e-07	3.15036e-05	ENST00000519981	ENSG00000253281	8	59168330	59184678	-1	RP11-716D16.1	RP11-716D16.1-001	0	NOVEL	KNOWN
ENST00000504398	-1.48336	4.4048	1.10066e-05	0.00113038	ENST00000504398	ENSG00000250453	5	28782785	28809356	-1	CTD-2134P3.1	CTD-2134P3.1-001	0	NOVEL	KNOWN
ENST00000542291	-1.47925	1.749	8.49255e-05	0.00582803	ENST00000542291	ENSG00000256658	12	12876231	12876945	-1	RP11-180M15.4	RP11-180M15.4-001	0	NOVEL	KNOWN
ENST00000508688	-1.45308	3.25265	8.43534e-10	4.33155e-07	ENST00000508688	ENSG00000230148	17	46620913	46628610	1	HOXB-AS1	HOXB-AS1-003	HOXB cluster antisense RNA 1 [Source:HGNC Symbol;Acc:43744]	KNOWN	KNOWN
ENST00000457116	-1.43364	3.08474	3.60716e-07	7.2033e-05	ENST00000457116	ENSG00000232031	6	82434439	82446070	-1	RP5-991C6.4	RP5-991C6.4-001	0	NOVEL	KNOWN
ENST00000521014	-1.42894	2.26822	1.28663e-06	0.000188766	ENST00000521014	ENSG00000254263	8	130902711	130914004	1	RP11-473O4.4	RP11-473O4.4-001	0	NOVEL	KNOWN
ENST00000512105	-1.4159	1.17605	0.00131967	0.0377971	ENST00000512105	ENSG00000249621	5	121656986	121659053	-1	CTD-2544H17.1	CTD-2544H17.1-001	0	NOVEL	KNOWN
ENST00000526840	-1.4101	1.05546	0.00174313	0.0467589	ENST00000526840	ENSG00000255178	11	80462243	80473869	-1	RP11-686G23.2	RP11-686G23.2-001	0	NOVEL	KNOWN
ENST00000455084	-1.39257	2.11457	3.92621e-06	0.000504027	ENST00000455084	ENSG00000229236	Y	22627554	22681114	-1	TTTY10	TTTY10-001	testis-specific transcript, Y-linked 10 (non-protein coding) [Source:HGNC Symbol;Acc:18491]	KNOWN	KNOWN
ENST00000507244	-1.37357	2.2577	1.09841e-05	0.00113038	ENST00000507244	ENSG00000247708	4	4543858	4712665	1	STX18-AS1	STX18-AS1-001	STX18 antisense RNA 1 (head to head) [Source:HGNC Symbol;Acc:48877]	NOVEL	KNOWN
ENST00000531749	-1.32819	2.10764	2.36152e-05	0.00210279	ENST00000531749	ENSG00000255411	11	13806937	13869549	1	RP11-98J9.1	RP11-98J9.1-001	0	NOVEL	KNOWN
ENST00000421645	-1.32627	2.0684	0.00050926	0.0196832	ENST00000421645	ENSG00000227914	9	673478	685555	-1	RP11-130C19.3	RP11-130C19.3-001	0	NOVEL	KNOWN
ENST00000424689	-1.29775	2.91988	2.36925e-05	0.00210279	ENST00000424689	ENSG00000233645	1	8278250	8280589	-1	RP11-431K24.4	RP11-431K24.4-001	0	NOVEL	KNOWN
ENST00000454527	-1.29423	3.59768	9.85391e-09	3.54199e-06	ENST00000454527	ENSG00000227128	10	102989351	103029905	1	LBX1-AS1	LBX1-AS1-003	LBX1 antisense RNA 1 (head to head) [Source:HGNC Symbol;Acc:48678]	NOVEL	KNOWN
ENST00000450514	-1.28804	1.26899	0.000413794	0.0172951	ENST00000450514	ENSG00000232940	6	33217311	33222766	1	HCG25	HCG25-001	HLA complex group 25 (non-protein coding) [Source:HGNC Symbol;Acc:20196]	KNOWN	KNOWN
ENST00000483544	-1.28618	2.95294	6.57242e-07	0.000112498	ENST00000483544	ENSG00000197503	12	24719898	24737102	-1	LINC00477	LINC00477-001	long intergenic non-protein coding RNA 477 [Source:HGNC Symbol;Acc:26557]	NOVEL	KNOWN
ENST00000424761	-1.27252	1.71209	0.000142959	0.00842405	ENST00000424761	ENSG00000223695	22	36784671	36792562	1	RP4-633O19__A.1	RP4-633O19__A.1-001	0	NOVEL	KNOWN
ENST00000420821	-1.26417	2.40698	3.71951e-06	0.000486174	ENST00000420821	ENSG00000224116	7	41733514	41818986	1	INHBA-AS1	INHBA-AS1-003	INHBA antisense RNA 1 [Source:HGNC Symbol;Acc:40303]	NOVEL	KNOWN
ENST00000416150	-1.26127	2.5611	4.76861e-06	0.000573569	ENST00000416150	ENSG00000236310	7	41706766	41744933	-1	AC005027.3	AC005027.3-001	0	NOVEL	KNOWN
ENST00000435491	-1.25999	1.30745	0.00166993	0.045132	ENST00000435491	ENSG00000230532	17	47009153	47014462	1	AC091133.1	AC091133.1-001	0	NOVEL	KNOWN
ENST00000533793	-1.24875	8.71985	9.57035e-10	4.58675e-07	ENST00000533793	ENSG00000255314	11	46193498	46198656	1	RP11-702F3.3	RP11-702F3.3-001	0	NOVEL	KNOWN
ENST00000434147	-1.24758	1.52824	0.000880668	0.0293108	ENST00000434147	ENSG00000224195	10	75573276	75574495	1	RP11-574K11.5	RP11-574K11.5-001	0	NOVEL	KNOWN
ENST00000442382	-1.24656	1.66859	0.000282611	0.0131928	ENST00000442382	ENSG00000230628	1	234805269	234831900	-1	RP4-781K5.6	RP4-781K5.6-001	0	NOVEL	KNOWN
ENST00000456424	-1.23034	4.84122	5.96214e-09	2.38121e-06	ENST00000456424	ENSG00000231912	6	114113032	114158556	-1	RP1-249H1.2	RP1-249H1.2-001	0	NOVEL	KNOWN
ENST00000450860	-1.22475	2.56129	1.9598e-05	0.00180628	ENST00000450860	ENSG00000228427	X	70403409	70418025	-1	RP5-1091N2.9	RP5-1091N2.9-001	0	NOVEL	KNOWN
ENST00000427196	-1.21078	1.38158	0.00185296	0.0491546	ENST00000427196	ENSG00000232940	6	33217311	33222766	1	HCG25	HCG25-002	HLA complex group 25 (non-protein coding) [Source:HGNC Symbol;Acc:20196]	KNOWN	KNOWN
ENST00000502253	-1.2095	2.31512	0.000191749	0.0100376	ENST00000502253	ENSG00000250320	5	83680245	83786583	1	CTD-2269F5.1	CTD-2269F5.1-002	0	NOVEL	KNOWN
ENST00000457273	-1.20401	2.02217	0.000363383	0.0156979	ENST00000457273	ENSG00000233008	1	84041459	84326706	-1	RP11-475O6.1	RP11-475O6.1-005	0	NOVEL	KNOWN
ENST00000450061	-1.19239	6.18864	0.000187406	0.0100293	ENST00000450061	ENSG00000236340	7	126855181	126869975	1	AC000099.1	AC000099.1-002	0	NOVEL	KNOWN
ENST00000531319	-1.19164	1.94	0.000497381	0.019433	ENST00000531319	ENSG00000255545	11	134306367	134375555	1	RP11-627G23.1	RP11-627G23.1-003	0	NOVEL	KNOWN
ENST00000419357	-1.19141	3.72191	4.48468e-07	8.7136e-05	ENST00000419357	ENSG00000214894	6	30766431	30798436	-1	LINC00243	LINC00243-002	long intergenic non-protein coding RNA 243 [Source:HGNC Symbol;Acc:30956]	KNOWN	KNOWN
ENST00000413812	-1.14698	6.15503	0.000684378	0.0242364	ENST00000413812	ENSG00000236340	7	126855181	126869975	1	AC000099.1	AC000099.1-001	0	NOVEL	KNOWN
ENST00000448015	-1.14667	2.99893	8.52916e-06	0.000951516	ENST00000448015	ENSG00000227050	1	28265386	28286704	-1	RP11-460I13.2	RP11-460I13.2-001	0	NOVEL	KNOWN
ENST00000437797	-1.14266	1.6266	0.00101328	0.0316715	ENST00000437797	ENSG00000234222	1	145475982	145508503	-1	RP11-315I20.1	RP11-315I20.1-007	0	KNOWN	KNOWN
ENST00000416948	-1.13965	2.79436	0.00111029	0.0331199	ENST00000416948	ENSG00000231150	6	38890805	38920875	-1	RP1-207H1.3	RP1-207H1.3-002	0	NOVEL	KNOWN
ENST00000429601	-1.13765	2.52105	1.92594e-05	0.00179812	ENST00000429601	ENSG00000147065	X	64808257	64961791	1	MSN	MSN-006	moesin [Source:HGNC Symbol;Acc:7373]	KNOWN	KNOWN
ENST00000445083	-1.13754	1.74641	0.00119228	0.0349848	ENST00000445083	ENSG00000225328	2	108784204	108834297	-1	AC019100.3	AC019100.3-001	0	NOVEL	KNOWN
ENST00000452553	-1.13239	1.50685	0.00139481	0.0391278	ENST00000452553	ENSG00000233973	1	73771853	73820934	1	RP4-598G3.1	RP4-598G3.1-002	0	NOVEL	KNOWN
ENST00000514240	-1.13067	4.42129	0.000188338	0.0100293	ENST00000514240	ENSG00000251293	5	119581143	119669197	-1	CTC-552D5.1	CTC-552D5.1-001	0	NOVEL	KNOWN
ENST00000429832	-1.12628	2.85612	0.000250604	0.0123306	ENST00000429832	ENSG00000229154	6	73844526	73853237	-1	KCNQ5-AS1	KCNQ5-AS1-001	KCNQ5 antisense RNA 1 [Source:HGNC Symbol;Acc:40323]	NOVEL	KNOWN
ENST00000432368	-1.12307	3.10523	7.13786e-07	0.000119335	ENST00000432368	ENSG00000228791	3	24535578	24541833	1	THRB-AS1	THRB-AS1-001	THRB antisense RNA 1 [Source:HGNC Symbol;Acc:44515]	NOVEL	KNOWN
ENST00000456091	-1.12118	3.26698	0.000201316	0.0101814	ENST00000456091	ENSG00000226985	X	13353360	13391753	1	RP11-142G7.2	RP11-142G7.2-002	0	NOVEL	KNOWN
ENST00000514696	-1.12045	2.26555	0.000744294	0.0254529	ENST00000514696	ENSG00000250320	5	83680245	83786583	1	CTD-2269F5.1	CTD-2269F5.1-003	0	NOVEL	KNOWN
ENST00000429080	-1.11535	3.8866	0.000259187	0.0125054	ENST00000429080	ENSG00000233047	1	106470246	106565834	-1	RP11-24P14.1	RP11-24P14.1-001	0	NOVEL	KNOWN
ENST00000523002	-1.11334	4.50155	5.83245e-07	0.000107511	ENST00000523002	ENSG00000253931	8	144494919	144499224	1	RP11-909N17.2	RP11-909N17.2-001	0	NOVEL	KNOWN
ENST00000475371	-1.1096	2.52043	0.000293947	0.0134598	ENST00000475371	ENSG00000241472	3	62246540	62355005	-1	PTPRG-AS1	PTPRG-AS1-003	PTPRG antisense RNA 1 [Source:HGNC Symbol;Acc:44638]	NOVEL	KNOWN
ENST00000435312	-1.09794	3.48898	9.97139e-06	0.00106992	ENST00000435312	ENSG00000230148	17	46620913	46628610	1	HOXB-AS1	HOXB-AS1-001	HOXB cluster antisense RNA 1 [Source:HGNC Symbol;Acc:43744]	KNOWN	KNOWN
ENST00000456053	-1.09604	2.33888	0.000119568	0.00767475	ENST00000456053	ENSG00000237298	2	179385910	179639402	1	TTN-AS1	TTN-AS1-004	TTN antisense RNA 1 [Source:HGNC Symbol;Acc:44124]	NOVEL	KNOWN
ENST00000530177	-1.08734	4.10864	1.47617e-05	0.00145373	ENST00000530177	ENSG00000255546	11	126891649	126923448	1	RP11-168K9.1	RP11-168K9.1-001	0	NOVEL	KNOWN
ENST00000442534	-1.08212	2.46672	0.000507916	0.0196832	ENST00000442534	ENSG00000232455	3	45525466	45551037	-1	LARS2-AS1	LARS2-AS1-001	LARS2 antisense RNA 1 [Source:HGNC Symbol;Acc:40796]	NOVEL	KNOWN
ENST00000422822	-1.07962	2.2017	0.000194891	0.0100376	ENST00000422822	ENSG00000224116	7	41733514	41818986	1	INHBA-AS1	INHBA-AS1-002	INHBA antisense RNA 1 [Source:HGNC Symbol;Acc:40303]	NOVEL	KNOWN
ENST00000434635	-1.0653	7.25431	4.62954e-05	0.00365734	ENST00000434635	ENSG00000224675	2	155292365	155313950	-1	AC009227.2	AC009227.2-001	0	NOVEL	KNOWN
ENST00000452500	-1.03746	2.22852	0.0011392	0.0338417	ENST00000452500	ENSG00000227075	21	23305635	23348000	-1	AP000472.3	AP000472.3-001	0	NOVEL	KNOWN
ENST00000456896	-1.01603	3.28459	0.000127628	0.0077834	ENST00000456896	ENSG00000236013	6	140388572	140414858	1	RP3-332B22.1	RP3-332B22.1-001	0	NOVEL	KNOWN
ENST00000479018	-1.00023	2.54695	0.000622043	0.0227746	ENST00000479018	ENSG00000241472	3	62246540	62355005	-1	PTPRG-AS1	PTPRG-AS1-009	PTPRG antisense RNA 1 [Source:HGNC Symbol;Acc:44638]	NOVEL	KNOWN
ENST00000442666	-0.999244	3.99509	1.0955e-06	0.000164075	ENST00000442666	ENSG00000204380	2	159514849	159591514	-1	AC005042.4	AC005042.4-002	0	NOVEL	KNOWN
ENST00000420777	-0.990024	1.87725	0.00131239	0.0377392	ENST00000420777	ENSG00000229950	6	10409573	10416679	1	TFAP2A-AS1	TFAP2A-AS1-002	TFAP2A antisense RNA 1 [Source:HGNC Symbol;Acc:40579]	NOVEL	KNOWN
ENST00000442124	-0.97796	1.79603	0.00161005	0.0441781	ENST00000442124	ENSG00000224077	11	116969703	116978886	1	AP000936.4	AP000936.4-001	0	NOVEL	KNOWN
ENST00000425604	-0.969868	2.4083	0.000435797	0.0178858	ENST00000425604	ENSG00000204623	6	29968788	30029417	-1	ZNRD1-AS1	ZNRD1-AS1-009	ZNRD1 antisense RNA 1 [Source:HGNC Symbol;Acc:13924]	KNOWN	KNOWN
ENST00000505955	-0.96566	2.38193	0.000367545	0.0157255	ENST00000505955	ENSG00000249149	5	72678211	72706336	1	RP11-79P5.3	RP11-79P5.3-002	0	KNOWN	KNOWN
ENST00000431911	-0.965496	7.82825	1.04453e-05	0.00110428	ENST00000431911	ENSG00000236856	2	388412	416885	1	AC105393.1	AC105393.1-001	0	NOVEL	KNOWN
ENST00000514902	-0.958955	3.14289	5.51165e-05	0.00417087	ENST00000514902	ENSG00000251533	14	103653558	103655365	-1	LINC00605	LINC00605-001	long intergenic non-protein coding RNA 605 [Source:HGNC Symbol;Acc:43928]	NOVEL	KNOWN
ENST00000484675	-0.947626	4.82093	4.78706e-06	0.000573569	ENST00000484675	ENSG00000243089	3	99226031	99245957	-1	RP11-779P15.2	RP11-779P15.2-001	0	NOVEL	KNOWN
ENST00000519491	-0.942446	2.28294	0.000944273	0.0303913	ENST00000519491	ENSG00000254035	5	178396391	178417117	1	RP11-281O15.4	RP11-281O15.4-001	0	NOVEL	KNOWN
ENST00000432272	-0.935599	2.89163	0.00107431	0.0325874	ENST00000432272	ENSG00000223511	X	1851477	1874878	1	RP13-297E16.4	RP13-297E16.4-002	0	NOVEL	KNOWN
ENST00000453496	-0.934748	2.74179	0.000633214	0.0229908	ENST00000453496	ENSG00000243587	6	109487036	109592217	1	C6orf183	C6orf183-002	chromosome 6 open reading frame 183 [Source:HGNC Symbol;Acc:21562]	KNOWN	KNOWN
ENST00000537149	-0.928005	4.01052	5.32839e-05	0.00407508	ENST00000537149	ENSG00000256862	12	3980900	4019504	1	RP11-664D1.1	RP11-664D1.1-002	0	NOVEL	KNOWN
ENST00000506606	-0.908084	2.91459	0.000526653	0.0202466	ENST00000506606	ENSG00000248049	4	68566998	68946670	1	UBA6-AS1	UBA6-AS1-001	UBA6 antisense RNA 1 (head to head) [Source:HGNC Symbol;Acc:49083]	NOVEL	KNOWN
ENST00000482382	-0.907072	3.91453	0.00071143	0.024791	ENST00000482382	ENSG00000239941	3	151835962	151869513	-1	RP11-246A10.1	RP11-246A10.1-001	0	NOVEL	KNOWN
ENST00000425214	-0.902406	6.38163	9.5842e-05	0.00632118	ENST00000425214	ENSG00000154874	17	18441117	18528930	-1	CCDC144B	CCDC144B-007	coiled-coil domain containing 144B (pseudogene) [Source:HGNC Symbol;Acc:26704]	KNOWN	KNOWN
ENST00000435333	-0.898558	6.73372	9.53073e-05	0.00632118	ENST00000435333	ENSG00000236817	1	247728941	247804156	-1	RP11-978I15.10	RP11-978I15.10-001	0	NOVEL	KNOWN
ENST00000492679	-0.894533	4.10246	0.0010869	0.0326935	ENST00000492679	ENSG00000135253	7	128502505	128550773	-1	KCP	KCP-007	kielin/chordin-like protein [Source:HGNC Symbol;Acc:17585]	KNOWN	KNOWN
ENST00000419746	-0.886374	2.45355	0.000611324	0.0225548	ENST00000419746	ENSG00000237298	2	179385910	179639402	1	TTN-AS1	TTN-AS1-001	TTN antisense RNA 1 [Source:HGNC Symbol;Acc:44124]	NOVEL	KNOWN
ENST00000453853	-0.884302	3.34634	0.000675683	0.024047	ENST00000453853	ENSG00000230761	10	46797868	46809021	-1	RP11-342C24.8	RP11-342C24.8-001	0	NOVEL	KNOWN
ENST00000432442	-0.864834	3.65733	0.000129922	0.0077834	ENST00000432442	ENSG00000228543	X	9217960	9243246	1	GS1-519E5.1	GS1-519E5.1-001	0	NOVEL	KNOWN
ENST00000423329	-0.862543	7.56146	0.00137609	0.0391016	ENST00000423329	ENSG00000233644	13	111774999	111796611	1	ARHGEF7-IT1	ARHGEF7-IT1-001	ARHGEF7 intronic transcript 1 (non-protein coding) [Source:HGNC Symbol;Acc:41408]	NOVEL	KNOWN
ENST00000446537	-0.848309	7.05453	4.17294e-05	0.003409	ENST00000446537	ENSG00000235958	20	3087559	3131513	1	UBOX5-AS1	UBOX5-AS1-001	UBOX5 antisense RNA 1 [Source:HGNC Symbol;Acc:44111]	NOVEL	KNOWN
ENST00000501211	-0.845729	3.6272	0.000624092	0.0227746	ENST00000501211	ENSG00000253284	12	19300008	19307593	1	RP11-282K24.3	RP11-282K24.3-001	0	NOVEL	KNOWN
ENST00000431955	-0.836007	3.12212	0.000946954	0.0303913	ENST00000431955	ENSG00000241720	1	110268442	110317874	1	RP4-735C1.4	RP4-735C1.4-002	0	NOVEL	KNOWN
ENST00000456505	-0.834355	5.80444	4.35476e-06	0.000539765	ENST00000456505	ENSG00000179676	18	61747243	61816264	-1	LINC00305	LINC00305-003	long intergenic non-protein coding RNA 305 [Source:HGNC Symbol;Acc:28597]	KNOWN	KNOWN
ENST00000446347	-0.82927	6.7771	0.000442854	0.0178858	ENST00000446347	ENSG00000236817	1	247728941	247804156	-1	RP11-978I15.10	RP11-978I15.10-002	0	NOVEL	KNOWN
ENST00000518722	-0.803218	6.23487	0.00138596	0.0391278	ENST00000518722	ENSG00000253354	8	40227547	40259367	1	CTA-392C11.2	CTA-392C11.2-001	0	NOVEL	KNOWN
ENST00000513093	-0.788184	6.47897	0.00012151	0.00773038	ENST00000513093	ENSG00000249419	4	162943885	162968719	1	RP11-497K21.1	RP11-497K21.1-001	0	NOVEL	KNOWN
ENST00000522685	-0.785468	4.45523	0.000352841	0.0156398	ENST00000522685	ENSG00000248647	5	148543518	148656339	-1	RP11-331K21.1	RP11-331K21.1-002	0	NOVEL	KNOWN
ENST00000437243	-0.751853	4.19903	0.000250648	0.0123306	ENST00000437243	ENSG00000236391	2	174202947	174220936	-1	AC092573.2	AC092573.2-002	0	KNOWN	KNOWN
ENST00000506656	-0.750222	6.72023	1.25177e-05	0.00124985	ENST00000506656	ENSG00000248148	5	45035301	45098749	1	RP11-357F12.1	RP11-357F12.1-001	0	NOVEL	KNOWN
ENST00000413269	-0.74936	5.73805	3.43789e-05	0.00287384	ENST00000413269	ENSG00000226337	9	71155952	71259358	1	RP11-274B18.4	RP11-274B18.4-001	0	NOVEL	KNOWN
ENST00000456627	-0.744766	4.67198	1.83085e-05	0.00173184	ENST00000456627	ENSG00000227674	13	64560504	64650144	-1	LINC00355	LINC00355-001	long intergenic non-protein coding RNA 355 [Source:HGNC Symbol;Acc:27061]	NOVEL	KNOWN
ENST00000323355	-0.739144	6.20869	0.000125442	0.0077834	ENST00000323355	ENSG00000179676	18	61747243	61816264	-1	LINC00305	LINC00305-001	long intergenic non-protein coding RNA 305 [Source:HGNC Symbol;Acc:28597]	KNOWN	KNOWN
ENST00000416061	-0.693374	3.75153	0.00129373	0.0375025	ENST00000416061	ENSG00000232828	X	48557354	48595570	-1	AF196970.3	AF196970.3-001	0	KNOWN	KNOWN
ENST00000438065	-0.688591	5.54072	6.8415e-06	0.000806288	ENST00000438065	ENSG00000225128	7	85050438	85118609	1	LINC00972	LINC00972-002	long intergenic non-protein coding RNA 972 [Source:HGNC Symbol;Acc:48826]	NOVEL	KNOWN
ENST00000523176	-0.66934	4.25441	0.000898557	0.0294965	ENST00000523176	ENSG00000253406	5	148596086	148656368	-1	AC012613.2	AC012613.2-001	0	NOVEL	KNOWN
ENST00000375987	-0.622478	5.50861	0.00139412	0.0391278	ENST00000375987	ENSG00000204460	2	129999746	130031421	-1	AC079586.1	AC079586.1-001	0	NOVEL	KNOWN
ENST00000442583	-0.620843	7.01234	0.000344245	0.0154673	ENST00000442583	ENSG00000154874	17	18441117	18528930	-1	CCDC144B	CCDC144B-006	coiled-coil domain containing 144B (pseudogene) [Source:HGNC Symbol;Acc:26704]	KNOWN	KNOWN
ENST00000421378	-0.614658	5.40698	0.000192586	0.0100376	ENST00000421378	ENSG00000231028	6	135818489	136037193	1	LINC00271	LINC00271-003	long intergenic non-protein coding RNA 271 [Source:HGNC Symbol;Acc:32526]	KNOWN	KNOWN
ENST00000452624	-0.60806	5.22403	0.00140005	0.0391278	ENST00000452624	ENSG00000235099	6	93780105	93813102	1	RP1-23E21.2	RP1-23E21.2-001	0	NOVEL	KNOWN
ENST00000533669	-0.599898	7.7883	2.66451e-05	0.00231916	ENST00000533669	ENSG00000255311	11	83354645	83436433	1	RP11-160H12.2	RP11-160H12.2-001	0	NOVEL	KNOWN
ENST00000512527	-0.596133	7.49291	4.42597e-05	0.00353537	ENST00000512527	ENSG00000251504	4	178650792	178829090	-1	RP11-162G9.1	RP11-162G9.1-003	0	NOVEL	KNOWN
ENST00000512647	-0.594457	4.47036	0.000990382	0.0313772	ENST00000512647	ENSG00000248647	5	148543518	148656339	-1	RP11-331K21.1	RP11-331K21.1-001	0	NOVEL	KNOWN
ENST00000468196	-0.593517	5.63784	0.000195474	0.0100376	ENST00000468196	ENSG00000154035	17	21142183	21156722	-1	C17orf103	C17orf103-001	chromosome 17 open reading frame 103 [Source:HGNC Symbol;Acc:30770]	KNOWN	KNOWN
ENST00000507011	-0.580462	7.5187	0.000258855	0.0125054	ENST00000507011	ENSG00000251504	4	178650792	178829090	-1	RP11-162G9.1	RP11-162G9.1-001	0	NOVEL	KNOWN
ENST00000528779	-0.579675	5.04047	0.00106582	0.0325387	ENST00000528779	ENSG00000255272	11	33797734	33801041	1	RP11-646J21.6	RP11-646J21.6-001	0	NOVEL	KNOWN
ENST00000539874	-0.579258	4.97581	0.000364662	0.0156979	ENST00000539874	ENSG00000257022	12	21980144	22040891	1	RP11-729I10.2	RP11-729I10.2-001	0	NOVEL	KNOWN
ENST00000417887	-0.578328	6.62929	0.000713833	0.024791	ENST00000417887	ENSG00000224958	9	70970105	70972768	-1	PGM5-AS1	PGM5-AS1-001	PGM5 antisense RNA 1 [Source:HGNC Symbol;Acc:44181]	NOVEL	KNOWN
ENST00000436932	-0.577916	7.27612	0.00150733	0.0416736	ENST00000436932	ENSG00000228484	10	116524547	116539662	1	RP11-106M7.1	RP11-106M7.1-001	0	NOVEL	KNOWN
ENST00000507739	-0.576917	5.30307	0.000660681	0.0237482	ENST00000507739	ENSG00000250735	4	76326405	76348233	1	RP11-567N4.3	RP11-567N4.3-002	0	NOVEL	KNOWN
ENST00000506519	-0.571783	6.17227	0.000285547	0.0132439	ENST00000506519	ENSG00000250619	5	9001886	9046052	1	CTD-2215L10.1	CTD-2215L10.1-001	0	NOVEL	KNOWN
ENST00000454043	-0.567302	6.02212	4.71407e-05	0.00368364	ENST00000454043	ENSG00000236790	2	8147901	8523751	-1	LINC00299	LINC00299-003	long intergenic non-protein coding RNA 299 [Source:HGNC Symbol;Acc:27940]	KNOWN	KNOWN
ENST00000430546	-0.556644	4.92604	0.000671308	0.0240101	ENST00000430546	ENSG00000235335	2	168671284	168797654	-1	AC016723.4	AC016723.4-002	0	NOVEL	KNOWN
ENST00000434309	-0.527307	8.55601	0.00144564	0.0401263	ENST00000434309	ENSG00000231574	3	177534653	177617012	1	RP11-91K9.1	RP11-91K9.1-002	0	NOVEL	KNOWN
ENST00000430555	-0.52262	7.47984	0.000546665	0.0207935	ENST00000430555	ENSG00000233806	2	242823514	243020873	1	AC131097.3	AC131097.3-002	0	NOVEL	KNOWN
ENST00000285176	-0.511021	7.47297	7.63274e-05	0.00537958	ENST00000285176	ENSG00000154874	17	18441117	18528930	-1	CCDC144B	CCDC144B-201	coiled-coil domain containing 144B (pseudogene) [Source:HGNC Symbol;Acc:26704]	KNOWN	KNOWN
ENST00000457330	-0.477335	7.44936	0.000457128	0.0183592	ENST00000457330	ENSG00000154874	17	18441117	18528930	-1	CCDC144B	CCDC144B-003	coiled-coil domain containing 144B (pseudogene) [Source:HGNC Symbol;Acc:26704]	KNOWN	KNOWN
ENST00000432626	-0.476323	5.12672	0.00186111	0.0491895	ENST00000432626	ENSG00000236836	X	24668190	24676354	1	PCYT1B-AS1	PCYT1B-AS1-001	PCYT1B antisense RNA 1 [Source:HGNC Symbol;Acc:40431]	NOVEL	KNOWN
ENST00000441001	-0.46531	6.47949	0.00102501	0.0318995	ENST00000441001	ENSG00000233643	10	63541503	63581004	-1	RP11-491H19.1	RP11-491H19.1-001	0	NOVEL	KNOWN
ENST00000438538	-0.44977	6.25899	0.000572602	0.0216655	ENST00000438538	ENSG00000236453	7	93652145	93695973	1	AC003092.1	AC003092.1-002	0	NOVEL	KNOWN
ENST00000520031	-0.425598	8.50429	0.000908594	0.0296904	ENST00000520031	ENSG00000253868	8	125058314	125183763	-1	FER1L6-AS2	FER1L6-AS2-001	FER1L6 antisense RNA 2 [Source:HGNC Symbol;Acc:26534]	NOVEL	KNOWN
ENST00000421315	0.360894	7.11612	0.00179297	0.0479171	ENST00000421315	ENSG00000229852	6	73972938	74011124	1	RP11-398K22.12	RP11-398K22.12-001	0	NOVEL	KNOWN
ENST00000526061	0.425578	8.08471	0.000832282	0.028223	ENST00000526061	ENSG00000254560	11	27068733	27241660	-1	RP11-1L12.3	RP11-1L12.3-002	0	NOVEL	KNOWN
ENST00000508822	0.426475	7.57784	0.00180082	0.0479486	ENST00000508822	ENSG00000085365	5	77656339	77776562	1	SCAMP1	SCAMP1-003	secretory carrier membrane protein 1 [Source:HGNC Symbol;Acc:10563]	KNOWN	KNOWN
ENST00000356006	0.433548	9.00931	0.00042132	0.0175079	ENST00000356006	ENSG00000198358	1	160902255	160919712	1	RP11-544M22.1	RP11-544M22.1-001	0	NOVEL	KNOWN
ENST00000513755	0.43557	8.31512	0.000872201	0.0292236	ENST00000513755	ENSG00000245556	5	77638189	77656331	-1	CTD-2037K23.2	CTD-2037K23.2-002	0	NOVEL	KNOWN
ENST00000415932	0.450235	6.8593	0.00140422	0.0391278	ENST00000415932	ENSG00000229876	20	6427370	6509106	1	RP11-199O14.1	RP11-199O14.1-001	0	NOVEL	KNOWN
ENST00000432973	0.450578	7.74272	0.00163479	0.0446864	ENST00000432973	ENSG00000231876	16	26329428	26345749	1	AC009158.1	AC009158.1-003	0	NOVEL	KNOWN
ENST00000416069	0.458638	8.83669	0.000280909	0.0131928	ENST00000416069	ENSG00000226803	6	56979692	57039034	-1	RP11-203B9.4	RP11-203B9.4-001	0	NOVEL	KNOWN
ENST00000461121	0.460846	7.09974	0.000406294	0.017081	ENST00000461121	ENSG00000241469	3	107559075	107600847	-1	LINC00635	LINC00635-004	long intergenic non-protein coding RNA 635 [Source:HGNC Symbol;Acc:27184]	NOVEL	KNOWN
ENST00000339292	0.463231	7.64873	0.000586833	0.0218894	ENST00000339292	ENSG00000085365	5	77656339	77776562	1	SCAMP1	SCAMP1-001	secretory carrier membrane protein 1 [Source:HGNC Symbol;Acc:10563]	KNOWN	KNOWN
ENST00000538304	0.464768	6.36954	0.00135485	0.0386509	ENST00000538304	ENSG00000226091	12	8448582	8549399	-1	LINC00937	LINC00937-002	long intergenic non-protein coding RNA 937 [Source:HGNC Symbol;Acc:48629]	NOVEL	KNOWN
ENST00000505564	0.470626	6.26582	0.000925726	0.0301133	ENST00000505564	ENSG00000248762	8	96998336	97005331	-1	RP11-31K23.2	RP11-31K23.2-001	0	NOVEL	KNOWN
ENST00000509998	0.472164	7.64462	0.000611794	0.0225548	ENST00000509998	ENSG00000085365	5	77656339	77776562	1	SCAMP1	SCAMP1-002	secretory carrier membrane protein 1 [Source:HGNC Symbol;Acc:10563]	KNOWN	KNOWN
ENST00000414308	0.478492	8.94097	0.00172542	0.046457	ENST00000414308	ENSG00000233387	10	33385185	33405600	-1	RP11-342D11.3	RP11-342D11.3-001	0	NOVEL	KNOWN
ENST00000442094	0.485481	6.78255	0.000441761	0.0178858	ENST00000442094	ENSG00000227681	6	147981839	148275073	1	RP11-307P5.1	RP11-307P5.1-002	0	NOVEL	KNOWN
ENST00000525302	0.4929	7.93225	0.000179505	0.00979242	ENST00000525302	ENSG00000254560	11	27068733	27241660	-1	RP11-1L12.3	RP11-1L12.3-001	0	NOVEL	KNOWN
ENST00000320280	0.494118	7.48555	0.000703437	0.0247892	ENST00000320280	ENSG00000085365	5	77656339	77776562	1	SCAMP1	SCAMP1-005	secretory carrier membrane protein 1 [Source:HGNC Symbol;Acc:10563]	KNOWN	KNOWN
ENST00000506858	0.519006	7.3121	0.00166056	0.0450481	ENST00000506858	ENSG00000085365	5	77656339	77776562	1	SCAMP1	SCAMP1-006	secretory carrier membrane protein 1 [Source:HGNC Symbol;Acc:10563]	KNOWN	KNOWN
ENST00000512571	0.528014	8.32322	0.000186429	0.0100293	ENST00000512571	ENSG00000248125	5	144809431	144830662	1	CTB-73N10.1	CTB-73N10.1-001	0	NOVEL	KNOWN
ENST00000538629	0.530339	7.58251	4.3191e-05	0.00348876	ENST00000538629	ENSG00000085365	5	77656339	77776562	1	SCAMP1	SCAMP1-201	secretory carrier membrane protein 1 [Source:HGNC Symbol;Acc:10563]	KNOWN	KNOWN
ENST00000434384	0.535941	6.63353	7.62584e-05	0.00537958	ENST00000434384	ENSG00000227060	X	133684003	133693953	1	LINC00629	LINC00629-001	long intergenic non-protein coding RNA 629 [Source:HGNC Symbol;Acc:44262]	NOVEL	KNOWN
ENST00000497811	0.538323	7.09281	2.248e-05	0.00204568	ENST00000497811	ENSG00000241469	3	107559075	107600847	-1	LINC00635	LINC00635-002	long intergenic non-protein coding RNA 635 [Source:HGNC Symbol;Acc:27184]	NOVEL	KNOWN
ENST00000522228	0.545097	6.35106	0.00035461	0.0156398	ENST00000522228	ENSG00000253924	8	53207015	53214502	1	RP11-1023P17.2	RP11-1023P17.2-001	0	NOVEL	KNOWN
ENST00000488852	0.545201	7.10902	0.000167683	0.00949191	ENST00000488852	ENSG00000241469	3	107559075	107600847	-1	LINC00635	LINC00635-003	long intergenic non-protein coding RNA 635 [Source:HGNC Symbol;Acc:27184]	NOVEL	KNOWN
ENST00000521572	0.550943	6.30866	0.00016718	0.00949191	ENST00000521572	ENSG00000253400	9	26801731	26805860	1	RP11-337A23.6	RP11-337A23.6-001	0	NOVEL	KNOWN
ENST00000449111	0.55753	10.5323	0.000339597	0.0154517	ENST00000449111	ENSG00000235703	X	149106846	149392815	1	LINC00894	LINC00894-001	long intergenic non-protein coding RNA 894 [Source:HGNC Symbol;Acc:48579]	KNOWN	KNOWN
ENST00000435560	0.564711	6.77657	0.000384765	0.016271	ENST00000435560	ENSG00000229102	3	178819154	178865761	-1	RP11-360P21.2	RP11-360P21.2-001	0	NOVEL	KNOWN
ENST00000415731	0.567159	8.47014	8.51222e-05	0.00582803	ENST00000415731	ENSG00000227253	10	32555217	32558402	1	RP11-166N17.1	RP11-166N17.1-001	0	NOVEL	KNOWN
ENST00000509915	0.585579	7.3356	0.000356974	0.0156481	ENST00000509915	ENSG00000248968	5	10248437	10250027	1	CTD-2256P15.1	CTD-2256P15.1-001	0	NOVEL	KNOWN
ENST00000340510	0.618128	7.30516	0.00106818	0.0325387	ENST00000340510	ENSG00000188185	7	39773231	39832691	1	LINC00265	LINC00265-001	long intergenic non-protein coding RNA 265 [Source:HGNC Symbol;Acc:28019]	NOVEL	KNOWN
ENST00000454113	0.623039	6.59944	0.00108489	0.0326935	ENST00000454113	ENSG00000227042	X	10210379	10333363	1	RP6-1O2.1	RP6-1O2.1-001	0	NOVEL	KNOWN
ENST00000446730	0.649905	6.91186	0.00015456	0.00888904	ENST00000446730	ENSG00000229990	10	75601591	75606324	1	RP11-574K11.8	RP11-574K11.8-001	0	NOVEL	KNOWN
ENST00000428272	0.655604	6.1184	6.72878e-05	0.00493604	ENST00000428272	ENSG00000230294	12	131832015	131852100	1	RP13-507P19.2	RP13-507P19.2-001	0	NOVEL	KNOWN
ENST00000509873	0.659969	7.8802	0.000282083	0.0131928	ENST00000509873	ENSG00000251600	4	144833484	144903607	1	RP11-673E1.1	RP11-673E1.1-001	0	NOVEL	KNOWN
ENST00000419326	0.664344	9.13351	0.000466618	0.0186362	ENST00000419326	ENSG00000229424	7	36790292	36802686	1	AC007349.4	AC007349.4-001	0	NOVEL	KNOWN
ENST00000442103	0.67417	6.96759	0.000369678	0.0157255	ENST00000442103	ENSG00000236733	9	71437319	71458191	-1	RP11-203L2.4	RP11-203L2.4-001	0	NOVEL	KNOWN
ENST00000439046	0.69221	6.37602	0.000353916	0.0156398	ENST00000439046	ENSG00000236039	7	17474101	17500296	-1	AC019117.2	AC019117.2-001	0	NOVEL	KNOWN
ENST00000422401	0.692418	4.76052	0.000478867	0.0190197	ENST00000422401	ENSG00000230442	7	123224913	123265011	-1	RP11-390E23.3	RP11-390E23.3-005	0	NOVEL	KNOWN
ENST00000434164	0.701402	7.75964	0.000194807	0.0100376	ENST00000434164	ENSG00000228787	Y	16905522	16915913	-1	NLGN4Y-AS1	NLGN4Y-AS1-001	NLGN4Y antisense RNA 1 [Source:HGNC Symbol;Acc:38793]	NOVEL	KNOWN
ENST00000422966	0.708746	7.57941	0.000200839	0.0101814	ENST00000422966	ENSG00000226576	10	50192609	50226942	1	RP11-523O18.1	RP11-523O18.1-001	0	NOVEL	KNOWN
ENST00000474040	0.726954	4.90653	0.000747054	0.0254529	ENST00000474040	ENSG00000233101	17	46626992	46683776	1	HOXB-AS3	HOXB-AS3-015	HOXB cluster antisense RNA 3 [Source:HGNC Symbol;Acc:40283]	KNOWN	KNOWN
ENST00000423408	0.728068	5.36208	0.000147059	0.00852587	ENST00000423408	ENSG00000232453	1	59348540	59362375	-1	RP4-794H19.1	RP4-794H19.1-001	0	NOVEL	KNOWN
ENST00000453880	0.744354	6.59251	0.00164543	0.0448067	ENST00000453880	ENSG00000237401	2	4005245	4021660	-1	AC107070.1	AC107070.1-003	0	NOVEL	KNOWN
ENST00000434531	0.755758	5.19409	0.000579285	0.0218036	ENST00000434531	ENSG00000225703	7	76601996	76606278	-1	AC005522.7	AC005522.7-001	0	NOVEL	KNOWN
ENST00000508099	0.798275	8.15982	0.000485165	0.019164	ENST00000508099	ENSG00000248740	4	104177316	104374815	1	RP11-328K4.1	RP11-328K4.1-003	0	NOVEL	KNOWN
ENST00000441212	0.804589	5.74743	0.000138322	0.00821815	ENST00000441212	ENSG00000226963	2	173292502	173293331	-1	AC078883.4	AC078883.4-001	0	NOVEL	KNOWN
ENST00000540722	0.824842	7.3252	0.000175038	0.00978734	ENST00000540722	ENSG00000150316	11	94695787	94706776	-1	CWC15	CWC15-006	CWC15 spliceosome-associated protein homolog (S. cerevisiae) [Source:HGNC Symbol;Acc:26939]	KNOWN	KNOWN
ENST00000545018	0.848032	7.31948	0.000129434	0.0077834	ENST00000545018	ENSG00000150316	11	94695787	94706776	-1	CWC15	CWC15-001	CWC15 spliceosome-associated protein homolog (S. cerevisiae) [Source:HGNC Symbol;Acc:26939]	KNOWN	KNOWN
ENST00000279839	0.854817	7.32477	0.000176986	0.00978734	ENST00000279839	ENSG00000150316	11	94695787	94706776	-1	CWC15	CWC15-201	CWC15 spliceosome-associated protein homolog (S. cerevisiae) [Source:HGNC Symbol;Acc:26939]	KNOWN	KNOWN
ENST00000545971	0.859021	7.28093	8.85685e-05	0.00595065	ENST00000545971	ENSG00000150316	11	94695787	94706776	-1	CWC15	CWC15-003	CWC15 spliceosome-associated protein homolog (S. cerevisiae) [Source:HGNC Symbol;Acc:26939]	KNOWN	KNOWN
ENST00000449712	0.8643	4.34933	0.000736821	0.0253445	ENST00000449712	ENSG00000231298	10	4692377	4720346	-1	LINC00704	LINC00704-002	long intergenic non-protein coding RNA 704 [Source:HGNC Symbol;Acc:44678]	NOVEL	KNOWN
ENST00000454861	0.867428	5.32316	0.00104413	0.0322894	ENST00000454861	ENSG00000230850	1	143119061	143233417	1	RP11-782C8.1	RP11-782C8.1-005	0	NOVEL	KNOWN
ENST00000400831	0.884247	7.81929	0.000587656	0.0218894	ENST00000400831	ENSG00000203688	6	168080306	168084467	-1	RP11-351J23.1	RP11-351J23.1-001	0	NOVEL	KNOWN
ENST00000479299	1.00809	5.01294	2.67756e-05	0.00231916	ENST00000479299	ENSG00000250614	7	76103904	76108173	-1	AC007078.4	AC007078.4-001	0	NOVEL	KNOWN
ENST00000530550	1.04862	7.78094	2.73194e-05	0.00233809	ENST00000530550	ENSG00000255395	11	74810217	74851193	-1	CTD-2562J17.2	CTD-2562J17.2-001	0	NOVEL	KNOWN
ENST00000527434	1.11139	2.88873	7.24828e-05	0.00521079	ENST00000527434	ENSG00000231439	16	72910	75123	1	WASIR2	WASIR2-001	WASH and IL9R antisense RNA 2 [Source:HGNC Symbol;Acc:38609]	NOVEL	KNOWN
ENST00000479752	1.11589	3.43866	4.30042e-06	0.000539765	ENST00000479752	ENSG00000241313	3	149374807	149379151	1	WWTR1-AS1	WWTR1-AS1-001	WWTR1 antisense RNA 1 [Source:HGNC Symbol;Acc:41035]	NOVEL	KNOWN
ENST00000449529	1.4975	10.0708	0.00088648	0.0293682	ENST00000449529	ENSG00000152487	10	18940195	18948214	-1	ARL5B-AS1	ARL5B-AS1-003	ARL5B antisense RNA 1 [Source:HGNC Symbol;Acc:44882]	NOVEL	KNOWN
ENST00000444660	1.53496	10.0669	0.000999496	0.0313772	ENST00000444660	ENSG00000152487	10	18940195	18948214	-1	ARL5B-AS1	ARL5B-AS1-002	ARL5B antisense RNA 1 [Source:HGNC Symbol;Acc:44882]	NOVEL	KNOWN
ENST00000414939	1.54518	10.0668	0.000723459	0.0250045	ENST00000414939	ENSG00000152487	10	18940195	18948214	-1	ARL5B-AS1	ARL5B-AS1-004	ARL5B antisense RNA 1 [Source:HGNC Symbol;Acc:44882]	NOVEL	KNOWN
ENST00000448643	1.59622	6.59505	0.000359719	0.0156729	ENST00000448643	ENSG00000225325	1	166356964	166421869	-1	RP11-479J7.1	RP11-479J7.1-001	0	NOVEL	KNOWN
ENST00000518854	0.739494	7.2765	0.00192129	0.0505939	ENST00000518854	ENSG00000253380	8	50409322	50424739	-1	RP11-738G5.1	RP11-738G5.1-001	0	NOVEL	KNOWN
ENST00000425949	0.67664	6.55043	0.00194822	0.0511158	ENST00000425949	ENSG00000237401	2	4005245	4021660	-1	AC107070.1	AC107070.1-001	0	NOVEL	KNOWN
ENST00000514836	-1.02195	2.69853	0.00196997	0.051379	ENST00000514836	ENSG00000251321	4	80748625	80798924	1	PCAT4	PCAT4-002	prostate cancer associated transcript 4 (non-protein coding) [Source:HGNC Symbol;Acc:24853]	KNOWN	KNOWN
ENST00000414098	0.463102	5.94718	0.00203317	0.0525417	ENST00000414098	ENSG00000234428	12	26776302	26802412	1	RP11-666F17.1	RP11-666F17.1-001	0	NOVEL	KNOWN
ENST00000376482	-0.939713	4.65772	0.00204585	0.0525417	ENST00000376482	ENSG00000235077	7	99728587	99738062	1	AC073842.19	AC073842.19-001	0	NOVEL	KNOWN
ENST00000438292	0.446246	10.4516	0.00206044	0.0525417	ENST00000438292	ENSG00000224184	2	11988748	12718474	1	AC096559.1	AC096559.1-006	0	NOVEL	KNOWN
ENST00000444276	0.403132	7.20496	0.00206491	0.0525417	ENST00000444276	ENSG00000232912	1	8484705	8494898	1	RP5-1115A15.1	RP5-1115A15.1-001	0	NOVEL	KNOWN
ENST00000496389	0.523735	9.50368	0.00207307	0.0525417	ENST00000496389	ENSG00000240057	3	112738379	112902148	1	RP11-572M11.4	RP11-572M11.4-003	0	NOVEL	KNOWN
ENST00000506612	-0.630594	5.25296	0.00208279	0.0525417	ENST00000506612	ENSG00000250446	5	73623820	73630591	-1	CTD-2275D24.3	CTD-2275D24.3-001	0	NOVEL	KNOWN
ENST00000441923	1.48641	1.44418	0.00208296	0.0525417	ENST00000441923	ENSG00000198250	10	47657581	47701443	1	ANTXRL	ANTXRL-005	anthrax toxin receptor-like [Source:HGNC Symbol;Acc:27277]	KNOWN	PUTATIVE
ENST00000420058	0.728797	3.21407	0.00207017	0.0525417	ENST00000420058	ENSG00000230257	7	102613969	102629303	1	NFE4	NFE4-001	nuclear factor, erythroid 4 [Source:HGNC Symbol;Acc:29902]	NOVEL	KNOWN
ENST00000400353	0.415957	8.5765	0.00209153	0.0525734	ENST00000400353	ENSG00000237945	21	35287838	35349992	1	LINC00649	LINC00649-002	long intergenic non-protein coding RNA 649 [Source:HGNC Symbol;Acc:44305]	KNOWN	KNOWN
ENST00000514876	-0.498465	5.63094	0.00212565	0.0528764	ENST00000514876	ENSG00000251629	5	20611949	20937800	1	RP11-774D14.1	RP11-774D14.1-003	0	NOVEL	KNOWN
ENST00000444887	-1.19491	1.59186	0.00211393	0.0528764	ENST00000444887	ENSG00000231599	1	187412738	187446354	1	LINC01037	LINC01037-001	long intergenic non-protein coding RNA 1037 [Source:HGNC Symbol;Acc:49025]	NOVEL	KNOWN
ENST00000444688	-0.461574	6.19443	0.00216543	0.0534958	ENST00000444688	ENSG00000236790	2	8147901	8523751	-1	LINC00299	LINC00299-004	long intergenic non-protein coding RNA 299 [Source:HGNC Symbol;Acc:27940]	KNOWN	KNOWN
ENST00000509017	-0.496561	6.54682	0.00219645	0.0538916	ENST00000509017	ENSG00000250754	4	185973050	186028402	1	RP11-386B13.3	RP11-386B13.3-001	0	NOVEL	KNOWN
ENST00000503449	0.862386	9.20325	0.00222196	0.0543322	ENST00000503449	ENSG00000170089	5	177236408	177377733	1	RP11-423H2.1	RP11-423H2.1-013	0	KNOWN	KNOWN
ENST00000532979	0.786953	9.38814	0.00224716	0.054685	ENST00000532979	ENSG00000255250	11	86438397	86476307	1	CTD-2005H7.2	CTD-2005H7.2-001	0	NOVEL	KNOWN
ENST00000460754	-0.572217	4.69016	0.0022516	0.054685	ENST00000460754	ENSG00000272610	3	65858490	65940233	-1	MAGI1-IT1	MAGI1-IT1-001	MAGI1 intronic transcript 1 (non-protein coding) [Source:HGNC Symbol;Acc:42436]	KNOWN	KNOWN
ENST00000422175	-1.01735	1.59814	0.00228237	0.0552456	ENST00000422175	ENSG00000225619	2	2323004	2330882	1	AC009232.2	AC009232.2-002	0	NOVEL	KNOWN
ENST00000441809	-0.460409	7.55165	0.00230586	0.0555128	ENST00000441809	ENSG00000237445	1	13983806	13986405	-1	CTA-520D8.2	CTA-520D8.2-001	0	NOVEL	KNOWN
ENST00000456118	0.574422	5.21652	0.00231657	0.0555128	ENST00000456118	ENSG00000227455	6	165241239	165245119	1	RP11-300M24.1	RP11-300M24.1-001	0	NOVEL	KNOWN
ENST00000498917	-0.771094	2.90298	0.00232828	0.055608	ENST00000498917	ENSG00000248049	4	68566998	68946670	1	UBA6-AS1	UBA6-AS1-003	UBA6 antisense RNA 1 (head to head) [Source:HGNC Symbol;Acc:49083]	NOVEL	KNOWN
ENST00000455092	-1.73649	0.614877	0.00237485	0.0564256	ENST00000455092	ENSG00000226130	17	14629046	14633003	1	AC013248.2	AC013248.2-001	0	NOVEL	KNOWN
ENST00000441500	0.47372	5.5277	0.00238183	0.0564256	ENST00000441500	ENSG00000225210	14	19650018	19718563	1	AL589743.1	AL589743.1-007	0	NOVEL	KNOWN
ENST00000421891	-0.978422	1.85122	0.00239391	0.0564256	ENST00000421891	ENSG00000228624	6	114290865	114792869	1	RP3-399L15.3	RP3-399L15.3-010	0	NOVEL	KNOWN
ENST00000514109	-0.74859	2.82416	0.00238926	0.0564256	ENST00000514109	ENSG00000248049	4	68566998	68946670	1	UBA6-AS1	UBA6-AS1-007	UBA6 antisense RNA 1 (head to head) [Source:HGNC Symbol;Acc:49083]	NOVEL	KNOWN
ENST00000421387	-0.674313	3.74217	0.00241174	0.0566602	ENST00000421387	ENSG00000223641	Y	27329790	27330920	-1	TTTY17C	TTTY17C-001	testis-specific transcript, Y-linked 17C (non-protein coding) [Source:HGNC Symbol;Acc:31890]	NOVEL	KNOWN
ENST00000512269	-0.694118	4.73236	0.00243477	0.0568297	ENST00000512269	ENSG00000250910	4	156197841	156302498	1	AC097467.2	AC097467.2-002	0	NOVEL	KNOWN
ENST00000480872	0.627152	4.92018	0.00243423	0.0568297	ENST00000480872	ENSG00000233101	17	46626992	46683776	1	HOXB-AS3	HOXB-AS3-009	HOXB cluster antisense RNA 3 [Source:HGNC Symbol;Acc:40283]	KNOWN	KNOWN
ENST00000506584	-1.52781	0.657175	0.00245347	0.0570808	ENST00000506584	ENSG00000247828	5	87564712	87732502	1	TMEM161B-AS1	TMEM161B-AS1-012	TMEM161B antisense RNA 1 [Source:HGNC Symbol;Acc:43839]	NOVEL	KNOWN
ENST00000528607	0.343052	9.27744	0.00248273	0.0575753	ENST00000528607	ENSG00000254604	11	70128473	70209474	-1	AP000487.6	AP000487.6-001	0	NOVEL	KNOWN
ENST00000491930	0.394022	9.10732	0.00256684	0.0593345	ENST00000491930	ENSG00000254485	3	9334272	9404987	-1	RP11-380O24.1	RP11-380O24.1-001	0	NOVEL	KNOWN
ENST00000457009	0.44107	5.88171	0.0025758	0.0593506	ENST00000457009	ENSG00000230010	20	18303196	18339944	-1	RP4-568F9.6	RP4-568F9.6-001	0	NOVEL	KNOWN
ENST00000541282	-0.427967	9.13083	0.00264847	0.0608301	ENST00000541282	ENSG00000255794	12	97825431	97958813	1	RMST	RMST-001	rhabdomyosarcoma 2 associated transcript (non-protein coding) [Source:HGNC Symbol;Acc:29893]	KNOWN	KNOWN
ENST00000514726	-0.427073	6.58452	0.00268693	0.0615171	ENST00000514726	ENSG00000249383	17	49389970	49412526	-1	RP11-1018N14.1	RP11-1018N14.1-001	0	NOVEL	KNOWN
ENST00000416329	-1.23515	0.99222	0.00272195	0.062121	ENST00000416329	ENSG00000233184	1	101491434	101552821	1	RP11-421L21.3	RP11-421L21.3-006	0	NOVEL	KNOWN
ENST00000411804	-0.785602	3.46821	0.00274395	0.0623152	ENST00000411804	ENSG00000227415	1	152346430	152417932	1	RP1-91G5.3	RP1-91G5.3-001	0	NOVEL	KNOWN
ENST00000435531	0.669203	5.37695	0.0027478	0.0623152	ENST00000435531	ENSG00000229869	10	978966	988683	1	RP11-363N22.2	RP11-363N22.2-001	0	NOVEL	KNOWN
ENST00000427872	0.53344	7.07137	0.00278577	0.0628379	ENST00000427872	ENSG00000227193	1	120876495	120905159	-1	RP11-439A17.4	RP11-439A17.4-002	0	KNOWN	KNOWN
ENST00000513071	-0.495863	8.34193	0.00279707	0.0628379	ENST00000513071	ENSG00000245293	4	108784635	108899955	-1	RP11-286E11.1	RP11-286E11.1-002	0	NOVEL	KNOWN
ENST00000417883	0.682516	4.33776	0.00279338	0.0628379	ENST00000417883	ENSG00000225269	10	4697619	4704611	1	LINC00705	LINC00705-001	long intergenic non-protein coding RNA 705 [Source:HGNC Symbol;Acc:27874]	NOVEL	KNOWN
ENST00000417479	0.622064	8.86378	0.00294921	0.0660494	ENST00000417479	ENSG00000231863	6	161352112	161390803	1	RP3-428L16.1	RP3-428L16.1-001	0	NOVEL	KNOWN
ENST00000523205	0.62205	6.14877	0.00296622	0.0662242	ENST00000523205	ENSG00000253968	5	172841038	172878168	1	CTB-32H22.1	CTB-32H22.1-001	0	NOVEL	KNOWN
ENST00000489012	0.419061	11.1465	0.00298295	0.0663914	ENST00000489012	ENSG00000241369	3	162845711	163079351	-1	CT64	CT64-002	cancer/testis antigen 64 (non-protein coding) [Source:HGNC Symbol;Acc:37197]	NOVEL	KNOWN
ENST00000457686	-0.403466	7.48344	0.00301388	0.0666669	ENST00000457686	ENSG00000233806	2	242823514	243020873	1	AC131097.3	AC131097.3-004	0	NOVEL	KNOWN
ENST00000536517	0.418182	6.15463	0.00300542	0.0666669	ENST00000536517	ENSG00000256128	12	127214333	127256957	-1	LINC00944	LINC00944-003	long intergenic non-protein coding RNA 944 [Source:HGNC Symbol;Acc:48640]	NOVEL	KNOWN
ENST00000474795	-0.827481	2.5782	0.00303009	0.0668201	ENST00000474795	ENSG00000241472	3	62246540	62355005	-1	PTPRG-AS1	PTPRG-AS1-001	PTPRG antisense RNA 1 [Source:HGNC Symbol;Acc:44638]	NOVEL	KNOWN
ENST00000449895	0.396814	7.23763	0.00305956	0.0672636	ENST00000449895	ENSG00000232912	1	8484705	8494898	1	RP5-1115A15.1	RP5-1115A15.1-002	0	NOVEL	KNOWN
ENST00000529018	-0.741413	2.8953	0.00307862	0.0674682	ENST00000529018	ENSG00000255069	8	13415166	13462119	-1	RP11-145O15.3	RP11-145O15.3-001	0	NOVEL	KNOWN
ENST00000413244	0.412407	7.2793	0.00325617	0.0707209	ENST00000413244	ENSG00000230051	22	27727748	27775226	1	CTA-929C8.8	CTA-929C8.8-001	0	NOVEL	KNOWN
ENST00000500232	0.4324	7.17253	0.00333962	0.0720976	ENST00000500232	ENSG00000246022	3	125898908	125929012	1	ALDH1L1-AS2	ALDH1L1-AS2-001	ALDH1L1 antisense RNA 2 [Source:HGNC Symbol;Acc:42446]	NOVEL	KNOWN
ENST00000517722	0.438734	5.84756	0.00335459	0.072204	ENST00000517722	ENSG00000254186	5	161985691	162050467	-1	RP11-167P20.1	RP11-167P20.1-001	0	NOVEL	KNOWN
ENST00000531426	0.878751	3.6658	0.00345667	0.0741216	ENST00000531426	ENSG00000254484	11	70166034	70167521	1	CTA-797E19.1	CTA-797E19.1-001	0	NOVEL	KNOWN
ENST00000505893	-0.518184	4.84157	0.0034643	0.0741216	ENST00000505893	ENSG00000249695	12	246577	258335	-1	RP11-598F7.4	RP11-598F7.4-001	0	NOVEL	KNOWN
ENST00000433036	-0.995196	2.16839	0.00349863	0.0745583	ENST00000433036	ENSG00000228989	2	242629829	242633704	1	AC133528.2	AC133528.2-001	0	NOVEL	KNOWN
ENST00000532597	-0.779244	2.75675	0.00350546	0.0745583	ENST00000532597	ENSG00000255435	11	118382626	118401809	-1	RP11-770J1.3	RP11-770J1.3-001	0	KNOWN	KNOWN
ENST00000544759	-1.14731	0.826682	0.00353135	0.0748876	ENST00000544759	ENSG00000214043	12	126927027	126957336	1	RP5-944M2.3	RP5-944M2.3-003	0	NOVEL	KNOWN
ENST00000514002	-0.354728	9.81187	0.00356291	0.0751138	ENST00000514002	ENSG00000251556	5	145478969	145499975	1	RP11-118M9.3	RP11-118M9.3-001	0	NOVEL	KNOWN
ENST00000521245	0.615879	5.63011	0.0035594	0.0751138	ENST00000521245	ENSG00000253279	8	29779029	29811240	1	FAM183CP	FAM183CP-002	family with sequence similarity 183, member C, pseudogene [Source:HGNC Symbol;Acc:27827]	NOVEL	KNOWN
ENST00000458252	0.539849	6.39469	0.00362928	0.0762892	ENST00000458252	ENSG00000231536	2	111368493	111369981	1	AC123886.2	AC123886.2-001	0	NOVEL	KNOWN
ENST00000433601	-0.556791	4.34507	0.00366659	0.0768487	ENST00000433601	ENSG00000236234	17	43530210	43541431	1	AC091132.1	AC091132.1-001	0	NOVEL	KNOWN
ENST00000500929	-0.386338	8.70729	0.00374379	0.0779057	ENST00000500929	ENSG00000245975	15	59060271	59063173	-1	RP11-30K9.6	RP11-30K9.6-001	0	NOVEL	KNOWN
ENST00000435832	-1.29067	0.525486	0.00374953	0.0779057	ENST00000435832	ENSG00000229201	1	90976467	90999029	-1	RP5-827O9.1	RP5-827O9.1-001	0	NOVEL	KNOWN
ENST00000454596	0.681218	4.92213	0.00378844	0.0784874	ENST00000454596	ENSG00000236673	6	132223103	132241705	1	RP11-69I8.2	RP11-69I8.2-001	0	NOVEL	KNOWN
ENST00000424036	0.508149	7.5674	0.00388065	0.0799891	ENST00000424036	ENSG00000227305	7	62854166	62882424	1	RP11-340I6.3	RP11-340I6.3-001	0	NOVEL	KNOWN
ENST00000515542	0.471673	7.81809	0.00388318	0.0799891	ENST00000515542	ENSG00000249993	3	133148113	133174620	-1	BFSP2-AS1	BFSP2-AS1-001	BFSP2 antisense RNA 1 [Source:HGNC Symbol;Acc:28425]	NOVEL	KNOWN
ENST00000504277	-0.927775	2.34815	0.00391539	0.0804221	ENST00000504277	ENSG00000248240	5	43515376	43525412	1	RP11-159F24.5	RP11-159F24.5-001	0	NOVEL	KNOWN
ENST00000447758	0.444757	5.91175	0.00393888	0.0806741	ENST00000447758	ENSG00000228113	7	87848674	87921781	1	AC003991.3	AC003991.3-002	0	NOVEL	KNOWN
ENST00000427145	-1.31459	4.4478	0.00398012	0.0812872	ENST00000427145	ENSG00000229699	1	153146994	153164152	1	RP1-140J1.1	RP1-140J1.1-001	0	NOVEL	KNOWN
ENST00000506149	0.508046	8.59462	0.00402032	0.0818756	ENST00000506149	ENSG00000248896	8	10586824	10628902	1	CTD-2135J3.3	CTD-2135J3.3-002	0	NOVEL	KNOWN
ENST00000521904	0.537723	8.14089	0.00404163	0.082077	ENST00000521904	ENSG00000253434	8	112388868	112555202	1	RP11-1101K5.1	RP11-1101K5.1-001	0	NOVEL	KNOWN
ENST00000447867	-0.738794	2.95622	0.004083	0.0824514	ENST00000447867	ENSG00000232993	1	53535610	53551174	-1	RP11-334A14.5	RP11-334A14.5-001	0	NOVEL	KNOWN
ENST00000438573	0.448339	9.05804	0.00407741	0.0824514	ENST00000438573	ENSG00000229688	7	16250113	16310229	1	ISPD-AS1	ISPD-AS1-001	ISPD antisense RNA 1 [Source:HGNC Symbol;Acc:48962]	NOVEL	KNOWN
ENST00000413848	-0.417834	6.04936	0.00410655	0.0826946	ENST00000413848	ENSG00000183308	2	201827986	201873825	1	AC005037.3	AC005037.3-001	0	NOVEL	KNOWN
ENST00000450916	0.51413	7.3894	0.00414164	0.0831682	ENST00000450916	ENSG00000224184	2	11988748	12718474	1	AC096559.1	AC096559.1-005	0	NOVEL	KNOWN
ENST00000420918	0.683726	6.38828	0.00428376	0.0857825	ENST00000420918	ENSG00000212978	2	61368732	61372104	-1	AC016747.3	AC016747.3-001	0	NOVEL	KNOWN
ENST00000439077	-0.361221	8.55773	0.00430234	0.0859154	ENST00000439077	ENSG00000228363	2	86789193	86845889	1	AC015971.2	AC015971.2-002	0	NOVEL	KNOWN
ENST00000426616	-1.73307	1.50541	0.0043268	0.0859485	ENST00000426616	ENSG00000238043	3	193698403	193723887	1	RP11-699L21.2	RP11-699L21.2-001	0	NOVEL	KNOWN
ENST00000374014	-0.471685	4.65825	0.00432791	0.0859485	ENST00000374014	ENSG00000204148	9	118650448	118687486	-1	LINC00474	LINC00474-001	long intergenic non-protein coding RNA 474 [Source:HGNC Symbol;Acc:23367]	KNOWN	KNOWN
ENST00000415237	0.460311	5.38233	0.00434754	0.0861004	ENST00000415237	ENSG00000203446	7	40577726	40586527	-1	AC004988.1	AC004988.1-001	0	NOVEL	KNOWN
ENST00000506884	-0.53738	4.27043	0.00439345	0.0867707	ENST00000506884	ENSG00000152931	5	59783540	59843484	1	PART1	PART1-002	prostate androgen-regulated transcript 1 (non-protein coding) [Source:HGNC Symbol;Acc:17263]	KNOWN	KNOWN
ENST00000430672	-1.30297	1.36445	0.0045064	0.0887575	ENST00000430672	ENSG00000228704	6	125746773	125766329	-1	RP11-138M12.1	RP11-138M12.1-001	0	NOVEL	KNOWN
ENST00000423367	0.419519	6.89739	0.00453229	0.0890236	ENST00000423367	ENSG00000227279	18	25534483	25543651	1	AC015933.2	AC015933.2-001	0	NOVEL	KNOWN
ENST00000418927	0.59706	5.89177	0.00459248	0.08996	ENST00000418927	ENSG00000235269	14	54235660	54317600	-1	AL162759.1	AL162759.1-001	0	NOVEL	KNOWN
ENST00000455275	-0.972138	2.48529	0.0046211	0.0902746	ENST00000455275	ENSG00000224541	21	27530409	27548142	1	AP001439.2	AP001439.2-001	0	NOVEL	KNOWN
ENST00000377300	0.565291	10.3214	0.00469004	0.0913731	ENST00000377300	ENSG00000204754	5	174346085	174422516	-1	CTC-281M20.1	CTC-281M20.1-001	0	NOVEL	KNOWN
ENST00000532249	-0.316979	8.12296	0.00475107	0.0919323	ENST00000532249	ENSG00000234899	17	70033455	70217977	-1	AC005152.2	AC005152.2-011	0	NOVEL	KNOWN
ENST00000438499	0.601118	9.36255	0.00475385	0.0919323	ENST00000438499	ENSG00000231217	X	6585906	6639585	-1	RP11-1M18.1	RP11-1M18.1-001	0	NOVEL	KNOWN
ENST00000499685	-0.509049	4.24312	0.00476117	0.0919323	ENST00000499685	ENSG00000245904	12	92539349	92583436	1	RP11-796E2.4	RP11-796E2.4-002	0	NOVEL	KNOWN
ENST00000411474	0.582968	6.65963	0.0047857	0.0919323	ENST00000411474	ENSG00000229967	X	151072903	151082440	-1	RP11-366F6.2	RP11-366F6.2-001	0	NOVEL	KNOWN
ENST00000429588	0.348933	8.71589	0.00479035	0.0919323	ENST00000429588	ENSG00000230479	21	37802658	37853368	1	AP000695.6	AP000695.6-001	0	NOVEL	KNOWN
ENST00000452690	-0.66559	2.95875	0.00481217	0.0919323	ENST00000452690	ENSG00000236393	X	40122170	40146973	1	RP11-320G24.1	RP11-320G24.1-001	0	NOVEL	KNOWN
ENST00000450776	0.631854	5.94702	0.00481247	0.0919323	ENST00000450776	ENSG00000236611	22	23668803	23670680	1	AP000343.2	AP000343.2-001	0	NOVEL	KNOWN
ENST00000527239	-1.02344	1.48925	0.00482104	0.0919323	ENST00000527239	ENSG00000255007	11	46277906	46296098	-1	CTD-2589M5.4	CTD-2589M5.4-001	0	NOVEL	KNOWN
ENST00000422049	-1.09417	2.41398	0.0048864	0.0926869	ENST00000422049	ENSG00000227198	6	31626106	31628498	1	C6orf47-AS1	C6orf47-AS1-001	C6orf47 antisense RNA 1 [Source:HGNC Symbol;Acc:39767]	NOVEL	KNOWN
ENST00000454681	0.599753	9.23106	0.00492269	0.0930956	ENST00000454681	ENSG00000230490	13	33929343	34250905	-1	RP11-141M1.3	RP11-141M1.3-001	0	NOVEL	KNOWN
ENST00000510034	-0.388588	7.45273	0.00493385	0.0930956	ENST00000510034	ENSG00000248656	4	112561651	112569964	1	RP11-255I10.2	RP11-255I10.2-001	0	NOVEL	KNOWN
ENST00000417072	-1.27022	1.13975	0.00497209	0.0935717	ENST00000417072	ENSG00000212855	Y	9578193	9596085	1	TTTY2	TTTY2-001	testis-specific transcript, Y-linked 2 (non-protein coding) [Source:HGNC Symbol;Acc:14023]	KNOWN	KNOWN
ENST00000458377	-0.720958	6.62856	0.00501833	0.0941952	ENST00000458377	ENSG00000225521	2	241955016	242003533	-1	AC005237.4	AC005237.4-001	0	NOVEL	KNOWN
ENST00000505443	0.344773	9.19086	0.00517271	0.0963629	ENST00000505443	ENSG00000248118	5	3417266	3536208	-1	LINC01019	LINC01019-001	long intergenic non-protein coding RNA 1019 [Source:HGNC Symbol;Acc:27742]	NOVEL	KNOWN
ENST00000447937	0.61043	4.58799	0.00517403	0.0963629	ENST00000447937	ENSG00000176728	Y	21034387	21239302	-1	TTTY14	TTTY14-004	testis-specific transcript, Y-linked 14 (non-protein coding) [Source:HGNC Symbol;Acc:18495]	KNOWN	KNOWN
ENST00000507251	1.36319	5.29317	0.00528846	0.0978072	ENST00000507251	ENSG00000249572	5	33424131	33440725	-1	CTD-2203K17.1	CTD-2203K17.1-001	0	NOVEL	KNOWN
ENST00000454466	-0.759497	2.47696	0.00528968	0.0978072	ENST00000454466	ENSG00000231671	1	101788893	101855859	1	RP11-157N3.1	RP11-157N3.1-003	0	NOVEL	KNOWN
ENST00000426023	0.488054	6.19339	0.00554434	0.101939	ENST00000426023	ENSG00000237807	8	54427731	54436491	-1	RP11-400K9.4	RP11-400K9.4-001	0	NOVEL	KNOWN
ENST00000470712	-1.19155	0.765225	0.00562683	0.103192	ENST00000470712	ENSG00000241163	3	72084451	72291716	-1	LINC00877	LINC00877-003	long intergenic non-protein coding RNA 877 [Source:HGNC Symbol;Acc:27706]	NOVEL	KNOWN
ENST00000420707	0.643972	8.95184	0.0056427	0.10322	ENST00000420707	ENSG00000237975	1	152140601	152339163	1	FLG-AS1	FLG-AS1-003	FLG antisense RNA 1 [Source:HGNC Symbol;Acc:27913]	NOVEL	KNOWN
ENST00000503532	0.2974	8.45327	0.00566493	0.103363	ENST00000503532	ENSG00000250634	4	13656803	13978699	1	RP11-341G5.1	RP11-341G5.1-001	0	NOVEL	KNOWN
ENST00000417927	0.504231	9.22487	0.00571932	0.104092	ENST00000417927	ENSG00000227145	4	123540138	123610311	1	IL21-AS1	IL21-AS1-001	IL21 antisense RNA 1 [Source:HGNC Symbol;Acc:40299]	NOVEL	KNOWN
ENST00000440540	0.557581	7.03962	0.00576576	0.104672	ENST00000440540	ENSG00000234478	1	226335704	226342772	1	RP11-275I14.4	RP11-275I14.4-001	0	NOVEL	KNOWN
ENST00000424515	0.448473	9.25428	0.00584429	0.105564	ENST00000424515	ENSG00000237764	7	124812272	125019375	1	RP11-3B12.2	RP11-3B12.2-001	0	NOVEL	KNOWN
ENST00000440005	0.372002	8.15825	0.00583475	0.105564	ENST00000440005	ENSG00000237517	22	18958027	19018755	1	DGCR5	DGCR5-001	DiGeorge syndrome critical region gene 5 (non-protein coding) [Source:HGNC Symbol;Acc:16757]	KNOWN	KNOWN
ENST00000420828	-1.08432	1.5278	0.00595348	0.107267	ENST00000420828	ENSG00000227718	2	13863173	13898277	1	AC016730.1	AC016730.1-001	0	NOVEL	KNOWN
ENST00000521955	-1.0817	1.38685	0.00603674	0.108095	ENST00000521955	ENSG00000253371	8	93512811	93522044	-1	RP11-587H10.1	RP11-587H10.1-001	0	NOVEL	KNOWN
ENST00000514290	-0.30484	9.16191	0.00604518	0.108095	ENST00000514290	ENSG00000250137	4	23562546	23770275	1	RP11-380P13.1	RP11-380P13.1-001	0	NOVEL	KNOWN
ENST00000429947	-0.384923	7.46697	0.00616088	0.109375	ENST00000429947	ENSG00000233806	2	242823514	243020873	1	AC131097.3	AC131097.3-001	0	NOVEL	KNOWN
ENST00000498032	-0.412604	8.13444	0.00616178	0.109375	ENST00000498032	ENSG00000239482	3	112021325	112051638	1	RP11-90K6.1	RP11-90K6.1-001	0	NOVEL	KNOWN
ENST00000425674	-0.978899	5.24514	0.00625428	0.110744	ENST00000425674	ENSG00000235016	3	50153455	50193518	-1	RP11-493K19.3	RP11-493K19.3-002	0	NOVEL	KNOWN
ENST00000419463	0.331977	7.99284	0.00630437	0.111357	ENST00000419463	ENSG00000236318	7	17414491	17506288	1	AC019117.1	AC019117.1-001	0	NOVEL	KNOWN
ENST00000538810	-0.427983	5.0063	0.00632263	0.111405	ENST00000538810	ENSG00000256124	17	70026432	70034889	1	RP11-84E24.3	RP11-84E24.3-002	0	NOVEL	KNOWN
ENST00000524252	-1.09258	1.37405	0.00651616	0.114148	ENST00000524252	ENSG00000187229	8	18578415	18591915	1	RP11-161I2.1	RP11-161I2.1-001	0	NOVEL	KNOWN
ENST00000501133	-0.383037	6.64276	0.00653186	0.114148	ENST00000501133	ENSG00000246560	4	103749212	103765232	1	RP11-10L12.4	RP11-10L12.4-001	0	NOVEL	KNOWN
ENST00000422047	0.356872	7.87184	0.00654178	0.114148	ENST00000422047	ENSG00000229563	X	45364633	45489447	1	RP11-245M24.1	RP11-245M24.1-001	0	NOVEL	KNOWN
ENST00000446423	-0.64393	3.07779	0.00653412	0.114148	ENST00000446423	ENSG00000234684	20	1306049	1359378	1	SDCBP2-AS1	SDCBP2-AS1-001	SDCBP2 antisense RNA 1 [Source:HGNC Symbol;Acc:44314]	NOVEL	KNOWN
ENST00000420855	-0.426699	6.64731	0.00661542	0.115153	ENST00000420855	ENSG00000224958	9	70970105	70972768	-1	PGM5-AS1	PGM5-AS1-002	PGM5 antisense RNA 1 [Source:HGNC Symbol;Acc:44181]	NOVEL	KNOWN
ENST00000433595	0.375134	7.06231	0.006674	0.115613	ENST00000433595	ENSG00000226272	5	142239169	142248487	-1	ARHGAP26-AS1	ARHGAP26-AS1-001	ARHGAP26 antisense RNA 1 [Source:HGNC Symbol;Acc:40792]	NOVEL	KNOWN
ENST00000451570	-1.04141	1.7146	0.00671123	0.115978	ENST00000451570	ENSG00000231061	13	64241814	64312151	-1	LINC00395	LINC00395-001	long intergenic non-protein coding RNA 395 [Source:HGNC Symbol;Acc:42723]	NOVEL	KNOWN
ENST00000519840	-0.625182	3.03983	0.00674223	0.116235	ENST00000519840	ENSG00000254277	8	72587535	72615021	1	RP11-1144P22.1	RP11-1144P22.1-002	0	NOVEL	KNOWN
ENST00000457565	-0.62937	4.29037	0.00678489	0.11669	ENST00000457565	ENSG00000229306	21	14371997	14389013	-1	AP001464.4	AP001464.4-001	0	NOVEL	KNOWN
ENST00000433344	0.340897	7.40495	0.00684923	0.117236	ENST00000433344	ENSG00000234083	21	29327240	29357614	1	AJ006995.3	AJ006995.3-001	0	NOVEL	KNOWN
ENST00000418481	-1.15444	1.00799	0.00687204	0.117347	ENST00000418481	ENSG00000228505	2	14756552	14770316	1	AC011897.2	AC011897.2-002	0	NOVEL	KNOWN
ENST00000444263	-0.482772	5.87855	0.00691416	0.117508	ENST00000444263	ENSG00000231535	Y	2870953	2970313	1	LINC00278	LINC00278-002	long intergenic non-protein coding RNA 278 [Source:HGNC Symbol;Acc:38712]	NOVEL	KNOWN
ENST00000447256	-0.472785	7.81906	0.00693186	0.117531	ENST00000447256	ENSG00000227588	3	2152093	2185925	-1	CNTN4-AS2	CNTN4-AS2-001	CNTN4 antisense RNA 2 [Source:HGNC Symbol;Acc:39986]	NOVEL	KNOWN
ENST00000545508	0.437139	6.10583	0.00700349	0.118466	ENST00000545508	ENSG00000256128	12	127214333	127256957	-1	LINC00944	LINC00944-004	long intergenic non-protein coding RNA 944 [Source:HGNC Symbol;Acc:48640]	NOVEL	KNOWN
ENST00000451584	-0.690444	2.96604	0.00704445	0.118601	ENST00000451584	ENSG00000238246	10	20359734	20380713	-1	RP11-575A19.2	RP11-575A19.2-001	0	NOVEL	KNOWN
ENST00000508015	-0.767012	2.53037	0.00703912	0.118601	ENST00000508015	ENSG00000247828	5	87564712	87732502	1	TMEM161B-AS1	TMEM161B-AS1-008	TMEM161B antisense RNA 1 [Source:HGNC Symbol;Acc:43839]	NOVEL	KNOWN
ENST00000442794	0.484651	10.6196	0.00708821	0.119059	ENST00000442794	ENSG00000228655	2	144052990	144238358	-1	AC096558.1	AC096558.1-001	0	NOVEL	KNOWN
ENST00000507060	-1.28588	1.99119	0.00714845	0.119791	ENST00000507060	ENSG00000250320	5	83680245	83786583	1	CTD-2269F5.1	CTD-2269F5.1-001	0	NOVEL	KNOWN
ENST00000440436	-1.22833	1.0115	0.00716904	0.119856	ENST00000440436	ENSG00000229664	10	6067941	6078390	1	RP11-536K7.5	RP11-536K7.5-001	0	NOVEL	KNOWN
ENST00000434064	0.466518	5.78845	0.00720746	0.120219	ENST00000434064	ENSG00000174083	17	8706041	8770994	-1	PIK3R6	PIK3R6-002	phosphoinositide-3-kinase, regulatory subunit 6 [Source:HGNC Symbol;Acc:27101]	KNOWN	KNOWN
ENST00000512458	-0.515864	5.6676	0.00742248	0.123519	ENST00000512458	ENSG00000251041	5	73617456	73635977	1	CTD-2275D24.1	CTD-2275D24.1-001	0	NOVEL	KNOWN
ENST00000432210	-0.905258	2.04065	0.00748703	0.124305	ENST00000432210	ENSG00000228086	1	100927955	100951553	-1	RP5-837M10.4	RP5-837M10.4-001	0	NOVEL	KNOWN
ENST00000448275	0.630532	5.38593	0.00751304	0.12445	ENST00000448275	ENSG00000224973	22	34121000	34146830	1	LARGE-AS1	LARGE-AS1-004	LARGE antisense RNA 1 [Source:HGNC Symbol;Acc:40336]	NOVEL	KNOWN
ENST00000501718	0.564004	5.55578	0.00759031	0.125153	ENST00000501718	ENSG00000247011	17	49012350	49022074	-1	RP11-700H6.1	RP11-700H6.1-001	0	NOVEL	KNOWN
ENST00000488287	-0.869691	1.6409	0.00757814	0.125153	ENST00000488287	ENSG00000241369	3	162845711	163079351	-1	CT64	CT64-009	cancer/testis antigen 64 (non-protein coding) [Source:HGNC Symbol;Acc:37197]	NOVEL	KNOWN
ENST00000525757	-0.627547	5.33403	0.00767211	0.125924	ENST00000525757	ENSG00000255414	11	123325106	123331118	1	LINC01059	LINC01059-001	long intergenic non-protein coding RNA 1059 [Source:HGNC Symbol;Acc:49074]	NOVEL	KNOWN
ENST00000424696	0.42763	5.54753	0.007805	0.127523	ENST00000424696	ENSG00000224260	1	209701800	209741018	-1	RP1-272L16.1	RP1-272L16.1-001	0	NOVEL	KNOWN
ENST00000482639	-0.426497	5.40711	0.00779491	0.127523	ENST00000482639	ENSG00000240216	3	148947143	149009587	-1	CPHL1P	CPHL1P-004	ceruloplasmin and hephaestin-like 1 pseudogene [Source:HGNC Symbol;Acc:31714]	KNOWN	KNOWN
ENST00000430525	0.616957	5.15712	0.00782971	0.127637	ENST00000430525	ENSG00000235954	22	28315364	28404569	1	TTC28-AS1	TTC28-AS1-017	TTC28 antisense RNA 1 [Source:HGNC Symbol;Acc:29336]	KNOWN	KNOWN
ENST00000412811	-0.481658	4.43361	0.00800733	0.130235	ENST00000412811	ENSG00000231873	3	40807698	40904117	1	RP11-761N21.1	RP11-761N21.1-001	0	NOVEL	KNOWN
ENST00000445310	-0.325904	9.92209	0.00802533	0.130235	ENST00000445310	ENSG00000233844	6	73340223	73388282	1	KCNQ5-IT1	KCNQ5-IT1-001	KCNQ5 intronic transcript 1 (non-protein coding) [Source:HGNC Symbol;Acc:41354]	NOVEL	KNOWN
ENST00000427387	-0.353946	6.4094	0.00812333	0.131528	ENST00000427387	ENSG00000230846	9	84542936	84546283	-1	RP11-383M4.2	RP11-383M4.2-001	0	NOVEL	KNOWN
ENST00000425137	0.427995	8.2114	0.0081718	0.131724	ENST00000425137	ENSG00000233472	10	28288717	28338544	1	RP11-218D6.4	RP11-218D6.4-001	0	NOVEL	KNOWN
ENST00000448901	-1.31401	0.716959	0.00817205	0.131724	ENST00000448901	ENSG00000227007	2	6506142	6515554	-1	AC105253.1	AC105253.1-001	0	NOVEL	KNOWN
ENST00000432171	-0.468075	4.88955	0.00820022	0.131882	ENST00000432171	ENSG00000226786	6	19535175	19839311	-1	RP1-167F1.2	RP1-167F1.2-001	0	NOVEL	KNOWN
ENST00000528482	-0.957074	1.97794	0.00831951	0.133167	ENST00000528482	ENSG00000255545	11	134306367	134375555	1	RP11-627G23.1	RP11-627G23.1-002	0	NOVEL	KNOWN
ENST00000442567	-0.384971	6.0291	0.00834713	0.133167	ENST00000442567	ENSG00000227498	3	34566310	34585372	-1	AC018359.3	AC018359.3-001	0	NOVEL	KNOWN
ENST00000414438	-0.769248	2.70924	0.00835524	0.133167	ENST00000414438	ENSG00000189229	3	6532166	6777816	1	AC069277.2	AC069277.2-006	0	NOVEL	KNOWN
ENST00000423500	-1.21763	1.20894	0.00836817	0.133167	ENST00000423500	ENSG00000225752	6	143415171	143420782	-1	RP1-45I4.2	RP1-45I4.2-001	0	NOVEL	KNOWN
ENST00000443800	0.478655	10.718	0.00839127	0.133167	ENST00000443800	ENSG00000231185	5	141704858	142051566	1	AC005592.2	AC005592.2-001	0	NOVEL	KNOWN
ENST00000525320	-0.758431	2.95165	0.00850635	0.133852	ENST00000525320	ENSG00000255133	11	33836423	33843641	-1	RP11-646J21.2	RP11-646J21.2-001	0	NOVEL	KNOWN
ENST00000489690	0.425557	9.4305	0.00853615	0.133852	ENST00000489690	ENSG00000243944	3	149757001	149931513	1	RP11-167H9.4	RP11-167H9.4-002	0	NOVEL	KNOWN
ENST00000511947	-0.962729	1.61161	0.00854469	0.133852	ENST00000511947	ENSG00000250390	11	95215570	95230717	1	RP11-338H14.1	RP11-338H14.1-001	0	NOVEL	KNOWN
ENST00000442849	0.779002	3.23595	0.00854615	0.133852	ENST00000442849	ENSG00000228376	9	99837953	99844227	-1	RP11-520B13.4	RP11-520B13.4-002	0	KNOWN	KNOWN
ENST00000413628	0.33123	8.85066	0.00852066	0.133852	ENST00000413628	ENSG00000232284	1	68297986	68668670	1	GNG12-AS1	GNG12-AS1-001	GNG12 antisense RNA 1 [Source:HGNC Symbol;Acc:43938]	NOVEL	KNOWN
ENST00000510550	0.525708	6.34306	0.00853459	0.133852	ENST00000510550	ENSG00000230417	10	80008505	80434724	1	LINC00856	LINC00856-005	long intergenic non-protein coding RNA 856 [Source:HGNC Symbol;Acc:45111]	NOVEL	KNOWN
ENST00000430776	-0.456804	9.91915	0.00859926	0.13401	ENST00000430776	ENSG00000228215	1	191844625	191980390	1	RP11-541F9.2	RP11-541F9.2-001	0	NOVEL	KNOWN
ENST00000444562	-0.406952	5.64731	0.00861213	0.13401	ENST00000444562	ENSG00000224643	2	183948133	183973247	-1	AC064871.3	AC064871.3-001	0	NOVEL	KNOWN
ENST00000417476	0.385764	7.76394	0.00874209	0.135588	ENST00000417476	ENSG00000231876	16	26329428	26345749	1	AC009158.1	AC009158.1-001	0	NOVEL	KNOWN
ENST00000425734	-0.674992	2.93166	0.00875124	0.135588	ENST00000425734	ENSG00000225376	9	104230721	104243784	1	RP11-490D19.6	RP11-490D19.6-001	0	NOVEL	KNOWN
ENST00000421132	0.457975	10.2885	0.00888252	0.137326	ENST00000421132	ENSG00000237128	10	28721937	28784742	-1	RP11-351M16.3	RP11-351M16.3-001	0	NOVEL	KNOWN
ENST00000454538	0.405511	9.19496	0.00898491	0.138611	ENST00000454538	ENSG00000227240	1	194118603	194167824	1	RP11-563D10.1	RP11-563D10.1-001	0	NOVEL	KNOWN
ENST00000445330	0.503132	6.67773	0.00901199	0.138731	ENST00000445330	ENSG00000229967	X	151072903	151082440	-1	RP11-366F6.2	RP11-366F6.2-002	0	NOVEL	KNOWN
ENST00000442839	0.441105	6.96817	0.00907597	0.139417	ENST00000442839	ENSG00000228237	1	47139708	47157770	1	EFCAB14-AS1	EFCAB14-AS1-001	EFCAB14 antisense RNA 1 [Source:HGNC Symbol;Acc:44108]	NOVEL	KNOWN
ENST00000511064	-0.492726	6.2231	0.00911328	0.139692	ENST00000511064	ENSG00000250938	4	120988113	121337921	1	RP11-679C8.2	RP11-679C8.2-003	0	NOVEL	KNOWN
ENST00000521091	0.621808	7.98327	0.00913734	0.139762	ENST00000521091	ENSG00000253352	22	31366663	31375381	1	TUG1	TUG1-002	taurine upregulated 1 (non-protein coding) [Source:HGNC Symbol;Acc:26066]	KNOWN	KNOWN
ENST00000422776	-0.694091	2.63742	0.00921043	0.140539	ENST00000422776	ENSG00000229502	6	158293603	158296242	-1	RP11-52J3.2	RP11-52J3.2-002	0	NOVEL	KNOWN
ENST00000430537	-0.418798	5.16702	0.0092272	0.140539	ENST00000430537	ENSG00000227017	7	30216003	30218630	-1	AC007036.6	AC007036.6-001	0	NOVEL	KNOWN
ENST00000515495	-1.32292	0.831052	0.00950956	0.144533	ENST00000515495	ENSG00000251379	4	15359765	15421656	-1	RP11-484O2.1	RP11-484O2.1-001	0	NOVEL	KNOWN
ENST00000487840	0.369085	9.60648	0.00963478	0.146128	ENST00000487840	ENSG00000243944	3	149757001	149931513	1	RP11-167H9.4	RP11-167H9.4-003	0	NOVEL	KNOWN
ENST00000439595	-0.47789	4.40272	0.00965575	0.146137	ENST00000439595	ENSG00000232907	20	35136563	35201794	-1	RP5-977B1.7	RP5-977B1.7-002	0	NOVEL	KNOWN
ENST00000443504	-0.508722	3.88757	0.00968171	0.146222	ENST00000443504	ENSG00000231662	6	19290550	19321252	-1	RP11-686D16.1	RP11-686D16.1-001	0	NOVEL	KNOWN
ENST00000521685	-1.37075	0.86617	0.00989156	0.149072	ENST00000521685	ENSG00000254031	8	72067692	72116458	1	RP11-326E22.1	RP11-326E22.1-001	0	NOVEL	KNOWN
ENST00000527627	0.547657	5.27274	0.00991187	0.149072	ENST00000527627	ENSG00000246067	11	82783108	82817761	1	RAB30-AS1	RAB30-AS1-002	RAB30 antisense RNA 1 (head to head) [Source:HGNC Symbol;Acc:48672]	NOVEL	KNOWN
ENST00000427828	-0.53361	5.12696	0.0100643	0.151048	ENST00000427828	ENSG00000235535	6	123732857	123792904	1	RP11-532N4.2	RP11-532N4.2-002	0	NOVEL	KNOWN
ENST00000449063	-0.370425	5.69632	0.0100977	0.151235	ENST00000449063	ENSG00000235288	3	42846696	42893920	-1	RP11-70C1.3	RP11-70C1.3-001	0	NOVEL	KNOWN
ENST00000464271	-1.17554	0.93538	0.0102867	0.153745	ENST00000464271	ENSG00000241163	3	72084451	72291716	-1	LINC00877	LINC00877-005	long intergenic non-protein coding RNA 877 [Source:HGNC Symbol;Acc:27706]	NOVEL	KNOWN
ENST00000514130	-0.722837	3.00821	0.0103464	0.154316	ENST00000514130	ENSG00000251442	4	79567057	79603853	1	RP11-792D21.2	RP11-792D21.2-006	0	NOVEL	KNOWN
ENST00000432015	0.369133	6.98081	0.0103927	0.154686	ENST00000432015	ENSG00000226272	5	142239169	142248487	-1	ARHGAP26-AS1	ARHGAP26-AS1-002	ARHGAP26 antisense RNA 1 [Source:HGNC Symbol;Acc:40792]	NOVEL	KNOWN
ENST00000513871	0.408406	6.27737	0.0104494	0.154976	ENST00000513871	ENSG00000249036	4	78315645	78415440	-1	RP11-625I7.1	RP11-625I7.1-001	0	NOVEL	KNOWN
ENST00000432331	-0.548842	3.93412	0.0104553	0.154976	ENST00000432331	ENSG00000226519	13	44680514	44711372	-1	LINC00390	LINC00390-001	long intergenic non-protein coding RNA 390 [Source:HGNC Symbol;Acc:42718]	NOVEL	KNOWN
ENST00000510622	0.589254	4.20756	0.0105613	0.155238	ENST00000510622	ENSG00000250060	5	6868672	6886900	1	RP11-332J15.2	RP11-332J15.2-001	0	NOVEL	KNOWN
ENST00000437551	1.10152	1.79501	0.0105728	0.155238	ENST00000437551	ENSG00000189223	2	113969099	114034158	1	AC016683.6	AC016683.6-004	0	NOVEL	KNOWN
ENST00000342892	-0.592063	4.35949	0.010581	0.155238	ENST00000342892	ENSG00000204380	2	159514849	159591514	-1	AC005042.4	AC005042.4-001	0	NOVEL	KNOWN
ENST00000519077	0.632245	8.0053	0.0104998	0.155238	ENST00000519077	ENSG00000253352	22	31366663	31375381	1	TUG1	TUG1-006	taurine upregulated 1 (non-protein coding) [Source:HGNC Symbol;Acc:26066]	KNOWN	KNOWN
ENST00000429829	-0.53405	3.38717	0.0105205	0.155238	ENST00000429829	ENSG00000229807	X	73040486	73072588	-1	XIST	XIST-001	X inactive specific transcript (non-protein coding) [Source:HGNC Symbol;Acc:12810]	KNOWN	KNOWN
ENST00000533390	-0.673057	2.8792	0.010627	0.155596	ENST00000533390	ENSG00000255545	11	134306367	134375555	1	RP11-627G23.1	RP11-627G23.1-001	0	NOVEL	KNOWN
ENST00000422683	-0.338538	6.53116	0.0106502	0.155618	ENST00000422683	ENSG00000229209	2	103726217	103792718	-1	AC073987.1	AC073987.1-001	0	NOVEL	KNOWN
ENST00000507403	-0.837814	2.47224	0.0107213	0.156025	ENST00000507403	ENSG00000250244	5	132592184	132611669	1	CTB-49A3.4	CTB-49A3.4-001	0	NOVEL	KNOWN
ENST00000422837	0.3881	7.7415	0.0107912	0.156723	ENST00000422837	ENSG00000227711	1	227698297	227708178	-1	RP11-275O4.3	RP11-275O4.3-001	0	NOVEL	KNOWN
ENST00000474769	0.371919	8.50025	0.0108856	0.157775	ENST00000474769	ENSG00000242242	3	110612555	110790400	-1	PVRL3-AS1	PVRL3-AS1-001	PVRL3 antisense RNA 1 [Source:HGNC Symbol;Acc:40813]	NOVEL	KNOWN
ENST00000534165	0.544396	5.40477	0.010961	0.15852	ENST00000534165	ENSG00000255542	11	35440604	35442549	1	RP4-683L5.1	RP4-683L5.1-001	0	NOVEL	KNOWN
ENST00000500334	-1.26786	0.983161	0.0109811	0.15852	ENST00000500334	ENSG00000103942	15	83509838	83654661	-1	HOMER2	HOMER2-009	homer homolog 2 (Drosophila) [Source:HGNC Symbol;Acc:17513]	KNOWN	KNOWN
ENST00000434768	-0.550112	5.21536	0.0110599	0.159337	ENST00000434768	ENSG00000235535	6	123732857	123792904	1	RP11-532N4.2	RP11-532N4.2-001	0	NOVEL	KNOWN
ENST00000439804	-1.05285	1.52142	0.01115	0.160315	ENST00000439804	ENSG00000223812	3	191275113	191308145	1	RP11-197K6.1	RP11-197K6.1-001	0	NOVEL	KNOWN
ENST00000434256	0.43855	7.52085	0.011281	0.161829	ENST00000434256	ENSG00000232729	7	74103273	74143339	-1	AC083884.8	AC083884.8-002	0	NOVEL	KNOWN
ENST00000519336	0.691684	2.89645	0.0113004	0.161829	ENST00000519336	ENSG00000248555	5	89454156	89585888	-1	RP11-61G23.1	RP11-61G23.1-004	0	NOVEL	KNOWN
ENST00000335142	0.555048	3.7076	0.0114211	0.163233	ENST00000335142	ENSG00000186615	14	55965996	56046828	-1	KTN1-AS1	KTN1-AS1-003	KTN1 antisense RNA 1 [Source:HGNC Symbol;Acc:19842]	KNOWN	KNOWN
ENST00000456031	-0.401422	5.61849	0.0114516	0.163344	ENST00000456031	ENSG00000231557	2	199747297	199936514	-1	AC018717.1	AC018717.1-001	0	NOVEL	KNOWN
ENST00000414876	0.386615	5.54365	0.0115655	0.164642	ENST00000414876	ENSG00000238062	2	231849083	231860747	-1	AC105344.2	AC105344.2-001	0	NOVEL	KNOWN
ENST00000518905	0.413175	8.47378	0.0116728	0.165841	ENST00000518905	ENSG00000249035	5	151056506	151104343	1	CTB-113P19.1	CTB-113P19.1-002	0	NOVEL	KNOWN
ENST00000522844	-0.94608	1.36704	0.0117778	0.166984	ENST00000522844	ENSG00000228624	6	114290865	114792869	1	RP3-399L15.3	RP3-399L15.3-011	0	NOVEL	KNOWN
ENST00000518819	-0.758074	2.12295	0.0118013	0.166984	ENST00000518819	ENSG00000253567	8	28304781	28313419	1	RP11-181B11.2	RP11-181B11.2-002	0	NOVEL	KNOWN
ENST00000502278	0.36826	7.10423	0.0118229	0.166984	ENST00000502278	ENSG00000246022	3	125898908	125929012	1	ALDH1L1-AS2	ALDH1L1-AS2-002	ALDH1L1 antisense RNA 2 [Source:HGNC Symbol;Acc:42446]	NOVEL	KNOWN
ENST00000505083	0.557	4.91734	0.011958	0.167689	ENST00000505083	ENSG00000251218	8	135862178	135894142	1	RP11-1057B8.2	RP11-1057B8.2-001	0	NOVEL	KNOWN
ENST00000415202	-0.367086	6.2275	0.0119919	0.167689	ENST00000415202	ENSG00000231057	1	211849104	211863445	1	RP11-122M14.1	RP11-122M14.1-002	0	NOVEL	KNOWN
ENST00000436982	-0.371483	5.6355	0.0120091	0.167689	ENST00000436982	ENSG00000235335	2	168671284	168797654	-1	AC016723.4	AC016723.4-001	0	NOVEL	KNOWN
ENST00000419905	-1.00738	1.41366	0.0120209	0.167689	ENST00000419905	ENSG00000225535	7	114719012	114766368	1	AC068610.3	AC068610.3-002	0	NOVEL	KNOWN
ENST00000445514	-0.417373	4.96268	0.0120507	0.167689	ENST00000445514	ENSG00000230906	2	67314145	67485098	1	AC023115.1	AC023115.1-001	0	NOVEL	KNOWN
ENST00000421051	-1.1857	1.19594	0.0121752	0.167689	ENST00000421051	ENSG00000226527	21	34484005	34496009	-1	AP000289.6	AP000289.6-001	0	NOVEL	KNOWN
ENST00000520206	-0.83967	1.80521	0.012177	0.167689	ENST00000520206	ENSG00000254275	8	129417515	129576925	-1	RP11-89M16.1	RP11-89M16.1-005	0	NOVEL	KNOWN
ENST00000520658	0.890967	2.93492	0.0122184	0.167689	ENST00000520658	ENSG00000248544	5	156802749	156811958	-1	CTB-47B11.3	CTB-47B11.3-002	0	NOVEL	KNOWN
ENST00000520842	0.706894	3.27675	0.0122201	0.167689	ENST00000520842	ENSG00000254319	8	2523591	2585991	-1	RP11-134O21.1	RP11-134O21.1-002	0	NOVEL	KNOWN
ENST00000416679	-1.1257	1.29167	0.0122227	0.167689	ENST00000416679	ENSG00000224745	10	89638449	89640184	1	RP11-380G5.2	RP11-380G5.2-001	0	NOVEL	KNOWN
ENST00000530261	0.636869	4.19619	0.0121626	0.167689	ENST00000530261	ENSG00000246174	11	77850817	77886369	1	KCTD21-AS1	KCTD21-AS1-001	KCTD21 antisense RNA 1 [Source:HGNC Symbol;Acc:48674]	NOVEL	KNOWN
ENST00000525151	0.477791	5.71272	0.012174	0.167689	ENST00000525151	ENSG00000231889	6	111804714	111919505	1	TRAF3IP2-AS1	TRAF3IP2-AS1-009	TRAF3IP2 antisense RNA 1 [Source:HGNC Symbol;Acc:40005]	NOVEL	KNOWN
ENST00000451706	-0.938299	1.34092	0.012161	0.167689	ENST00000451706	ENSG00000227165	10	122521324	122610721	-1	WDR11-AS1	WDR11-AS1-002	WDR11 antisense RNA 1 [Source:HGNC Symbol;Acc:27437]	NOVEL	KNOWN
ENST00000473753	-0.496835	4.49147	0.0123483	0.16909	ENST00000473753	ENSG00000247934	12	28316231	28343299	-1	RP11-967K21.1	RP11-967K21.1-001	0	NOVEL	KNOWN
ENST00000442621	0.909946	1.91072	0.0124329	0.169602	ENST00000442621	ENSG00000236719	1	180528112	180535654	1	RP11-522D2.1	RP11-522D2.1-001	0	NOVEL	KNOWN
ENST00000378016	0.466192	6.66647	0.0124198	0.169602	ENST00000378016	ENSG00000197558	7	149473131	149531068	1	SSPO	SSPO-202	SCO-spondin [Source:HGNC Symbol;Acc:21998]	KNOWN	KNOWN
ENST00000441363	0.309561	7.09286	0.0126024	0.170905	ENST00000441363	ENSG00000229852	6	73972938	74011124	1	RP11-398K22.12	RP11-398K22.12-003	0	NOVEL	KNOWN
ENST00000415434	-0.298005	8.00167	0.0126391	0.170905	ENST00000415434	ENSG00000233806	2	242823514	243020873	1	AC131097.3	AC131097.3-003	0	NOVEL	KNOWN
ENST00000528578	-0.991952	1.39739	0.0126598	0.170905	ENST00000528578	ENSG00000255435	11	118382626	118401809	-1	RP11-770J1.3	RP11-770J1.3-002	0	KNOWN	KNOWN
ENST00000453606	0.525295	4.84782	0.0126628	0.170905	ENST00000453606	ENSG00000233862	2	30273932	30366670	-1	AC016907.3	AC016907.3-001	0	NOVEL	KNOWN
ENST00000457272	-0.521885	4.06751	0.0126705	0.170905	ENST00000457272	ENSG00000229258	1	212003188	212027045	1	RP11-552D8.1	RP11-552D8.1-001	0	NOVEL	KNOWN
ENST00000512370	-0.301839	9.36048	0.0126948	0.170905	ENST00000512370	ENSG00000248138	4	16402053	16513810	1	RP11-446J8.1	RP11-446J8.1-001	0	NOVEL	KNOWN
ENST00000503208	0.533226	4.08939	0.0126941	0.170905	ENST00000503208	ENSG00000248307	4	138948576	139051863	-1	LINC00616	LINC00616-005	long intergenic non-protein coding RNA 616 [Source:HGNC Symbol;Acc:44065]	NOVEL	KNOWN
ENST00000521936	-1.31377	0.900896	0.0129487	0.173296	ENST00000521936	ENSG00000253553	8	89339065	89749363	1	RP11-586K2.1	RP11-586K2.1-006	0	NOVEL	KNOWN
ENST00000444308	-1.19353	1.68418	0.0129509	0.173296	ENST00000444308	ENSG00000233735	1	240341139	240342944	-1	RP11-567G24.3	RP11-567G24.3-002	0	NOVEL	KNOWN
ENST00000437837	-0.668603	2.5517	0.0129689	0.173296	ENST00000437837	ENSG00000235840	2	121076583	121083874	1	AC012363.13	AC012363.13-001	0	NOVEL	KNOWN
ENST00000502125	0.296749	10.4723	0.0129205	0.173296	ENST00000502125	ENSG00000247809	15	96670598	96870590	-1	NR2F2-AS1	NR2F2-AS1-002	NR2F2 antisense RNA 1 [Source:HGNC Symbol;Acc:44222]	NOVEL	KNOWN
ENST00000504833	-0.464798	4.73529	0.0131394	0.174546	ENST00000504833	ENSG00000247877	5	99785458	99870966	-1	CTD-2001C12.1	CTD-2001C12.1-001	0	NOVEL	KNOWN
ENST00000527895	1.04947	3.4247	0.0131503	0.174546	ENST00000527895	ENSG00000254887	19	42636707	42641251	1	CTC-378H22.1	CTC-378H22.1-001	0	NOVEL	KNOWN
ENST00000512965	0.510928	7.39797	0.0131785	0.174546	ENST00000512965	ENSG00000249365	5	124443897	124485622	1	RP11-508M8.1	RP11-508M8.1-001	0	NOVEL	KNOWN
ENST00000502790	-0.565423	10.3604	0.0131885	0.174546	ENST00000502790	ENSG00000250220	4	74124926	74183670	1	RP11-692D12.1	RP11-692D12.1-001	0	NOVEL	KNOWN
ENST00000529829	-0.474729	4.72785	0.0130915	0.174546	ENST00000529829	ENSG00000177112	11	10562819	10621479	1	MRVI1-AS1	MRVI1-AS1-001	MRVI1 antisense RNA 1 [Source:HGNC Symbol;Acc:43434]	NOVEL	KNOWN
ENST00000521547	0.944959	2.1214	0.0132081	0.174546	ENST00000521547	ENSG00000185728	8	64081112	64125346	1	YTHDF3	YTHDF3-011	YTH domain family, member 3 [Source:HGNC Symbol;Acc:26465]	KNOWN	KNOWN
ENST00000508799	-0.858325	1.73037	0.0132499	0.174558	ENST00000508799	ENSG00000250024	4	189911869	189923229	-1	RP11-818C3.1	RP11-818C3.1-001	0	NOVEL	KNOWN
ENST00000452178	-0.299168	8.43507	0.0132688	0.174558	ENST00000452178	ENSG00000225811	1	190234028	190331400	1	RP11-547I7.1	RP11-547I7.1-001	0	NOVEL	KNOWN
ENST00000319682	-0.564411	3.09457	0.0133062	0.174558	ENST00000319682	ENSG00000179447	20	19222946	19265240	-1	RP5-1027G4.3	RP5-1027G4.3-001	0	NOVEL	KNOWN
ENST00000457672	-0.377825	8.89339	0.0132858	0.174558	ENST00000457672	ENSG00000233528	13	87564173	87589271	1	LINC00430	LINC00430-001	long intergenic non-protein coding RNA 430 [Source:HGNC Symbol;Acc:42765]	NOVEL	KNOWN
ENST00000450227	-0.725543	6.34655	0.0133685	0.174915	ENST00000450227	ENSG00000229941	2	178563157	178588017	1	AC012499.1	AC012499.1-002	0	NOVEL	KNOWN
ENST00000444939	-1.21	0.652898	0.013382	0.174915	ENST00000444939	ENSG00000235897	3	196045201	196052441	1	TM4SF19-AS1	TM4SF19-AS1-003	TM4SF19 antisense RNA 1 [Source:HGNC Symbol;Acc:41085]	NOVEL	KNOWN
ENST00000440975	0.271909	8.50828	0.013409	0.17495	ENST00000440975	ENSG00000214184	2	109123971	109150652	-1	AC012487.2	AC012487.2-002	0	NOVEL	KNOWN
ENST00000511222	0.416795	4.97296	0.0135019	0.175571	ENST00000511222	ENSG00000250646	4	55919227	55958701	1	RP11-530I17.1	RP11-530I17.1-001	0	NOVEL	KNOWN
ENST00000434073	-0.748048	2.45224	0.0135055	0.175571	ENST00000434073	ENSG00000225263	13	67551564	67559908	1	PCDH9-AS3	PCDH9-AS3-001	PCDH9 antisense RNA 3 [Source:HGNC Symbol;Acc:40427]	NOVEL	KNOWN
ENST00000504440	-0.353053	6.55338	0.0135523	0.175861	ENST00000504440	ENSG00000248724	3	132440594	132593067	1	NPHP3-AS1	NPHP3-AS1-001	NPHP3 antisense RNA 1 [Source:HGNC Symbol;Acc:24129]	KNOWN	KNOWN
ENST00000504280	-0.570569	4.16639	0.013596	0.176111	ENST00000504280	ENSG00000249352	5	68266266	68325992	-1	7SK	7SK.2-002	7SK RNA [Source:RFAM;Acc:RF00100]	NOVEL	KNOWN
ENST00000437785	0.462189	4.55259	0.0136791	0.176869	ENST00000437785	ENSG00000236943	1	144456138	144521970	-1	RP11-640M9.1	RP11-640M9.1-002	0	NOVEL	KNOWN
ENST00000515688	-0.688947	2.43137	0.0137691	0.177394	ENST00000515688	ENSG00000250320	5	83680245	83786583	1	CTD-2269F5.1	CTD-2269F5.1-005	0	NOVEL	KNOWN
ENST00000439024	-0.539773	5.85663	0.0138099	0.177601	ENST00000439024	ENSG00000227960	1	81970784	81971981	1	RP5-837I24.6	RP5-837I24.6-001	0	NOVEL	KNOWN
ENST00000452288	-0.460864	4.92382	0.0138695	0.17805	ENST00000452288	ENSG00000233456	13	49144775	49147453	-1	LINC01077	LINC01077-001	long intergenic non-protein coding RNA 1077 [Source:HGNC Symbol;Acc:49120]	NOVEL	KNOWN
ENST00000420724	0.256716	8.12162	0.0139952	0.179343	ENST00000420724	ENSG00000235725	2	65816700	65867311	-1	AC007389.3	AC007389.3-001	0	NOVEL	KNOWN
ENST00000412321	1.10987	1.01351	0.0140218	0.179364	ENST00000412321	ENSG00000226308	20	55841853	55858054	1	RP4-813D12.3	RP4-813D12.3-001	0	NOVEL	KNOWN
ENST00000498616	0.27773	8.27036	0.0142372	0.181797	ENST00000498616	ENSG00000244128	3	164924748	165373211	1	RP11-85M11.2	RP11-85M11.2-003	0	NOVEL	KNOWN
ENST00000414582	-0.365902	5.87623	0.0142633	0.181807	ENST00000414582	ENSG00000224141	21	19933583	20132321	-1	AL109763.2	AL109763.2-003	0	NOVEL	KNOWN
ENST00000449644	0.617906	4.73085	0.0143551	0.182518	ENST00000449644	ENSG00000227544	7	35754644	35774497	1	AC018647.3	AC018647.3-001	0	NOVEL	KNOWN
ENST00000490001	-0.409841	6.52899	0.0143745	0.182518	ENST00000490001	ENSG00000242512	3	181670131	181728466	1	RP11-416O18.1	RP11-416O18.1-003	0	NOVEL	KNOWN
ENST00000447139	0.50982	4.85512	0.0143953	0.182518	ENST00000447139	ENSG00000229334	3	194353652	194366130	1	AC046143.3	AC046143.3-001	0	NOVEL	KNOWN
ENST00000521680	-0.434746	8.40611	0.0145331	0.183682	ENST00000521680	ENSG00000254044	4	98255786	98554974	-1	RP11-681L8.1	RP11-681L8.1-002	0	NOVEL	KNOWN
ENST00000541881	-0.735647	3.86067	0.0145637	0.183682	ENST00000541881	ENSG00000256672	12	783967	793293	-1	RP11-218M22.2	RP11-218M22.2-001	0	NOVEL	KNOWN
ENST00000437514	-0.3745	6.37411	0.0146901	0.184951	ENST00000437514	ENSG00000236922	4	118349552	118612343	1	AC092661.1	AC092661.1-001	0	NOVEL	KNOWN
ENST00000427447	0.329798	8.71854	0.0147271	0.185093	ENST00000427447	ENSG00000237945	21	35287838	35349992	1	LINC00649	LINC00649-001	long intergenic non-protein coding RNA 649 [Source:HGNC Symbol;Acc:44305]	KNOWN	KNOWN
ENST00000419883	0.332448	7.45401	0.0147999	0.185683	ENST00000419883	ENSG00000233607	7	114701591	114871409	-1	AC068610.5	AC068610.5-001	0	NOVEL	KNOWN
ENST00000503718	0.528126	6.80336	0.0150157	0.188062	ENST00000503718	ENSG00000250929	8	104133260	104145194	1	KB-1639H6.4	KB-1639H6.4-001	0	NOVEL	KNOWN
ENST00000427796	0.351259	6.21142	0.0151455	0.189358	ENST00000427796	ENSG00000236810	1	24086872	24104777	-1	RP5-886K2.3	RP5-886K2.3-001	0	NOVEL	KNOWN
ENST00000454367	-0.716216	6.01021	0.0152216	0.189979	ENST00000454367	ENSG00000225226	2	58503012	58523683	1	AC007250.4	AC007250.4-001	0	NOVEL	KNOWN
ENST00000513039	0.259653	8.49763	0.0152693	0.190044	ENST00000513039	ENSG00000250003	5	38025799	38184034	1	CTD-2116N24.1	CTD-2116N24.1-001	0	NOVEL	KNOWN
ENST00000518704	-0.483038	4.87411	0.0153135	0.190044	ENST00000518704	ENSG00000254267	8	99383583	99400475	-1	KB-1458E12.1	KB-1458E12.1-001	0	NOVEL	KNOWN
ENST00000297801	-0.673767	3.9704	0.0152949	0.190044	ENST00000297801	ENSG00000135253	7	128502505	128550773	-1	KCP	KCP-201	kielin/chordin-like protein [Source:HGNC Symbol;Acc:17585]	KNOWN	KNOWN
ENST00000425031	-0.47291	5.93061	0.0153325	0.190044	ENST00000425031	ENSG00000231535	Y	2870953	2970313	1	LINC00278	LINC00278-001	long intergenic non-protein coding RNA 278 [Source:HGNC Symbol;Acc:38712]	NOVEL	KNOWN
ENST00000517681	0.287594	7.26258	0.0154826	0.191317	ENST00000517681	ENSG00000253505	8	8272200	8282142	-1	CTA-398F10.1	CTA-398F10.1-001	0	NOVEL	KNOWN
ENST00000529961	-0.358269	7.14074	0.0154885	0.191317	ENST00000529961	ENSG00000254444	11	6129365	6206806	-1	RP11-290F24.3	RP11-290F24.3-001	0	NOVEL	KNOWN
ENST00000424453	0.411052	5.55455	0.0155426	0.191657	ENST00000424453	ENSG00000226690	7	12536055	12581536	1	AC005281.1	AC005281.1-002	0	NOVEL	KNOWN
ENST00000418001	-0.815103	1.72682	0.0156321	0.192002	ENST00000418001	ENSG00000236209	2	75146682	75151973	-1	AC104135.2	AC104135.2-001	0	NOVEL	KNOWN
ENST00000513767	0.423296	5.97969	0.0156334	0.192002	ENST00000513767	ENSG00000251613	5	71982939	72058554	-1	CTC-347C20.1	CTC-347C20.1-002	0	NOVEL	KNOWN
ENST00000445817	0.449372	6.36551	0.0156558	0.192002	ENST00000445817	ENSG00000234277	1	227581292	227618736	1	CTD-2090I13.1	CTD-2090I13.1-001	0	NOVEL	KNOWN
ENST00000521753	0.444372	8.2184	0.0156775	0.192002	ENST00000521753	ENSG00000253434	8	112388868	112555202	1	RP11-1101K5.1	RP11-1101K5.1-003	0	NOVEL	KNOWN
ENST00000430853	0.638329	5.00143	0.0157494	0.192555	ENST00000430853	ENSG00000235954	22	28315364	28404569	1	TTC28-AS1	TTC28-AS1-006	TTC28 antisense RNA 1 [Source:HGNC Symbol;Acc:29336]	KNOWN	KNOWN
ENST00000422145	-0.360289	6.40712	0.0159618	0.194821	ENST00000422145	ENSG00000236922	4	118349552	118612343	1	AC092661.1	AC092661.1-002	0	NOVEL	KNOWN
ENST00000412369	0.338675	8.43674	0.016079	0.195918	ENST00000412369	ENSG00000225542	3	21584308	21621451	1	ZNF385D-AS1	ZNF385D-AS1-001	ZNF385D antisense RNA 1 [Source:HGNC Symbol;Acc:41136]	NOVEL	KNOWN
ENST00000505903	-0.374151	8.71378	0.0161411	0.196343	ENST00000505903	ENSG00000250838	17	47072628	47074854	-1	RP11-501C14.5	RP11-501C14.5-001	0	NOVEL	KNOWN
ENST00000457694	-0.47568	4.07396	0.0162314	0.196705	ENST00000457694	ENSG00000235042	2	217250011	217277419	-1	AC098820.2	AC098820.2-001	0	NOVEL	KNOWN
ENST00000451707	-0.988822	1.5095	0.0162539	0.196705	ENST00000451707	ENSG00000235158	3	1049819	1054618	1	AC087430.1	AC087430.1-001	0	NOVEL	KNOWN
ENST00000502455	-1.03103	0.912632	0.0162759	0.196705	ENST00000502455	ENSG00000249330	4	46392272	46435205	1	RP11-436F23.1	RP11-436F23.1-001	0	NOVEL	KNOWN
ENST00000482787	-0.390596	6.52303	0.0162803	0.196705	ENST00000482787	ENSG00000242512	3	181670131	181728466	1	RP11-416O18.1	RP11-416O18.1-001	0	NOVEL	KNOWN
ENST00000439336	-0.600927	2.95392	0.0163299	0.196972	ENST00000439336	ENSG00000224814	2	234602080	234617345	-1	AC114812.8	AC114812.8-001	0	NOVEL	KNOWN
ENST00000502100	0.502988	9.27067	0.0163676	0.197066	ENST00000502100	ENSG00000245662	5	25190791	25306281	1	RP11-184E9.1	RP11-184E9.1-001	0	NOVEL	KNOWN
ENST00000503259	-0.703684	2.98771	0.0163925	0.197066	ENST00000503259	ENSG00000251442	4	79567057	79603853	1	RP11-792D21.2	RP11-792D21.2-005	0	NOVEL	KNOWN
ENST00000450980	0.385883	8.54655	0.0167437	0.200618	ENST00000450980	ENSG00000226113	10	38536850	38622083	1	RP11-672F9.1	RP11-672F9.1-001	0	NOVEL	KNOWN
ENST00000514771	-0.573874	3.99217	0.0168204	0.200651	ENST00000514771	ENSG00000249937	5	17684693	17955966	1	RP11-454P21.1	RP11-454P21.1-003	0	NOVEL	KNOWN
ENST00000523683	-1.01526	1.36488	0.0168543	0.200651	ENST00000523683	ENSG00000167912	8	60031599	60033905	1	RP11-25K19.1	RP11-25K19.1-003	0	NOVEL	KNOWN
ENST00000524059	0.590188	5.6794	0.0168861	0.200651	ENST00000524059	ENSG00000253279	8	29779029	29811240	1	FAM183CP	FAM183CP-001	family with sequence similarity 183, member C, pseudogene [Source:HGNC Symbol;Acc:27827]	NOVEL	KNOWN
ENST00000545784	0.645012	3.78734	0.0167984	0.200651	ENST00000545784	ENSG00000249267	12	126443234	126467920	-1	LINC00939	LINC00939-003	long intergenic non-protein coding RNA 939 [Source:HGNC Symbol;Acc:48631]	NOVEL	KNOWN
ENST00000416330	0.905322	1.64798	0.0168735	0.200651	ENST00000416330	ENSG00000229807	X	73040486	73072588	-1	XIST	XIST-002	X inactive specific transcript (non-protein coding) [Source:HGNC Symbol;Acc:12810]	KNOWN	KNOWN
ENST00000418358	-0.853947	2.57306	0.0169746	0.201073	ENST00000418358	ENSG00000231435	2	8683722	8715631	-1	AC011747.3	AC011747.3-001	0	NOVEL	KNOWN
ENST00000415655	0.495942	4.22636	0.0169775	0.201073	ENST00000415655	ENSG00000224027	22	27959800	27969534	-1	RP1-231P7P.1	RP1-231P7P.1-001	0	NOVEL	KNOWN
ENST00000360035	-0.412778	4.21798	0.0170368	0.201443	ENST00000360035	ENSG00000196970	X	101804893	101826623	1	NXF4	NXF4-001	nuclear RNA export factor 4 pseudogene [Source:HGNC Symbol;Acc:8074]	KNOWN	KNOWN
ENST00000424612	-0.557899	5.69967	0.0171293	0.202012	ENST00000424612	ENSG00000227359	2	114435279	114461655	-1	AC017074.2	AC017074.2-001	0	NOVEL	KNOWN
ENST00000452525	-0.891319	1.05758	0.0171428	0.202012	ENST00000452525	ENSG00000229229	2	70630066	70649810	1	AC022201.4	AC022201.4-001	0	NOVEL	KNOWN
ENST00000420000	0.514013	10.7066	0.0171982	0.202012	ENST00000420000	ENSG00000223727	3	3292371	3668980	-1	AC026188.1	AC026188.1-002	0	NOVEL	KNOWN
ENST00000521394	-0.7592	2.45479	0.0172433	0.202012	ENST00000521394	ENSG00000253973	11	9025709	9086701	1	RP11-467K18.2	RP11-467K18.2-002	0	NOVEL	KNOWN
ENST00000451644	0.279865	8.93284	0.0173546	0.202012	ENST00000451644	ENSG00000224184	2	11988748	12718474	1	AC096559.1	AC096559.1-003	0	NOVEL	KNOWN
ENST00000437515	0.353597	5.76744	0.0173577	0.202012	ENST00000437515	ENSG00000230806	1	121102017	121140666	-1	RP11-343N15.1	RP11-343N15.1-002	0	KNOWN	KNOWN
ENST00000415787	0.515822	7.58039	0.0174176	0.202012	ENST00000415787	ENSG00000236466	6	46459789	46500495	1	RP11-795J1.1	RP11-795J1.1-001	0	NOVEL	KNOWN
ENST00000504402	-1.36766	0.834186	0.0174298	0.202012	ENST00000504402	ENSG00000245468	4	7096298	7105112	-1	RP11-367J11.3	RP11-367J11.3-002	0	NOVEL	KNOWN
ENST00000412133	-0.663514	6.29449	0.0174354	0.202012	ENST00000412133	ENSG00000229941	2	178563157	178588017	1	AC012499.1	AC012499.1-001	0	NOVEL	KNOWN
ENST00000464939	1.2474	1.393	0.0174464	0.202012	ENST00000464939	ENSG00000204934	7	149564786	149577699	-1	ATP6V0E2-AS1	ATP6V0E2-AS1-003	ATP6V0E2 antisense RNA 1 [Source:HGNC Symbol;Acc:44180]	NOVEL	KNOWN
ENST00000457112	0.407131	9.08227	0.0173663	0.202012	ENST00000457112	ENSG00000229688	7	16250113	16310229	1	ISPD-AS1	ISPD-AS1-002	ISPD antisense RNA 1 [Source:HGNC Symbol;Acc:48962]	NOVEL	KNOWN
ENST00000498630	-0.900058	0.847515	0.0173818	0.202012	ENST00000498630	ENSG00000239946	3	114591961	114595361	1	ZBTB20-AS3	ZBTB20-AS3-001	ZBTB20 antisense RNA 3 [Source:HGNC Symbol;Acc:42422]	NOVEL	KNOWN
ENST00000442020	-0.795811	1.97399	0.0176054	0.203301	ENST00000442020	ENSG00000229565	4	118755556	118791103	1	AC108056.1	AC108056.1-001	0	NOVEL	KNOWN
ENST00000510536	0.359179	6.23802	0.0176375	0.203301	ENST00000510536	ENSG00000251600	4	144833484	144903607	1	RP11-673E1.1	RP11-673E1.1-003	0	NOVEL	KNOWN
ENST00000510419	0.2763	8.86327	0.0176464	0.203301	ENST00000510419	ENSG00000249942	4	75418301	75514664	-1	AC142293.3	AC142293.3-001	0	NOVEL	KNOWN
ENST00000507826	-0.268772	9.25107	0.0176928	0.2034	ENST00000507826	ENSG00000250326	4	143854348	144106014	-1	RP11-284M14.1	RP11-284M14.1-001	0	NOVEL	KNOWN
ENST00000508443	0.886306	2.24207	0.0177576	0.2034	ENST00000508443	ENSG00000248544	5	156802749	156811958	-1	CTB-47B11.3	CTB-47B11.3-001	0	NOVEL	KNOWN
ENST00000433152	0.364314	6.87397	0.0177818	0.2034	ENST00000433152	ENSG00000228065	10	67330096	67526299	1	RP11-222A11.1	RP11-222A11.1-001	0	NOVEL	KNOWN
ENST00000452122	0.463602	5.93405	0.0177726	0.2034	ENST00000452122	ENSG00000174083	17	8706041	8770994	-1	PIK3R6	PIK3R6-001	phosphoinositide-3-kinase, regulatory subunit 6 [Source:HGNC Symbol;Acc:27101]	KNOWN	KNOWN
ENST00000422206	-0.589457	4.53476	0.0178346	0.203513	ENST00000422206	ENSG00000224750	10	92213927	92262725	1	RP11-94M14.2	RP11-94M14.2-001	0	NOVEL	KNOWN
ENST00000360485	-0.3741	7.01801	0.0179314	0.203969	ENST00000360485	ENSG00000251301	12	68726668	68845443	-1	RP11-81H14.2	RP11-81H14.2-003	0	NOVEL	KNOWN
ENST00000399011	-0.449183	5.69626	0.0180461	0.204627	ENST00000399011	ENSG00000154035	17	21142183	21156722	-1	C17orf103	C17orf103-201	chromosome 17 open reading frame 103 [Source:HGNC Symbol;Acc:30770]	KNOWN	KNOWN
ENST00000400282	0.348728	7.93648	0.0180186	0.204627	ENST00000400282	ENSG00000215417	13	92000074	92006833	1	MIR17HG	MIR17HG-001	miR-17-92 cluster host gene (non-protein coding) [Source:HGNC Symbol;Acc:23564]	KNOWN	KNOWN
ENST00000322353	0.27535	8.46819	0.018256	0.206681	ENST00000322353	ENSG00000214184	2	109123971	109150652	-1	AC012487.2	AC012487.2-001	0	NOVEL	KNOWN
ENST00000476301	0.34258	8.51055	0.0183527	0.207449	ENST00000476301	ENSG00000242242	3	110612555	110790400	-1	PVRL3-AS1	PVRL3-AS1-002	PVRL3 antisense RNA 1 [Source:HGNC Symbol;Acc:40813]	NOVEL	KNOWN
ENST00000519147	0.37255	5.75484	0.0183901	0.207546	ENST00000519147	ENSG00000254367	8	8581203	8639989	-1	RP11-211C9.1	RP11-211C9.1-002	0	NOVEL	KNOWN
ENST00000431376	-0.333096	7.73842	0.0184647	0.208061	ENST00000431376	ENSG00000230730	2	28856148	28887406	-1	AC074011.2	AC074011.2-001	0	NOVEL	KNOWN
ENST00000536744	0.27526	7.30577	0.0185968	0.208894	ENST00000536744	ENSG00000256995	12	22852793	23327057	1	RP11-114G22.1	RP11-114G22.1-002	0	NOVEL	KNOWN
ENST00000517345	0.327362	6.92739	0.0188646	0.210943	ENST00000517345	ENSG00000254101	8	137543041	137997178	1	RP11-30J20.1	RP11-30J20.1-003	0	NOVEL	KNOWN
ENST00000453336	0.551275	5.39318	0.0188483	0.210943	ENST00000453336	ENSG00000224973	22	34121000	34146830	1	LARGE-AS1	LARGE-AS1-003	LARGE antisense RNA 1 [Source:HGNC Symbol;Acc:40336]	NOVEL	KNOWN
ENST00000466893	-0.701938	2.26862	0.0188672	0.210943	ENST00000466893	ENSG00000241472	3	62246540	62355005	-1	PTPRG-AS1	PTPRG-AS1-005	PTPRG antisense RNA 1 [Source:HGNC Symbol;Acc:44638]	NOVEL	KNOWN
ENST00000510433	-0.402384	6.27338	0.0190403	0.212548	ENST00000510433	ENSG00000248969	5	35678586	35827120	-1	CTD-2113L7.1	CTD-2113L7.1-001	0	NOVEL	KNOWN
ENST00000441295	-0.522828	7.13838	0.0191473	0.213329	ENST00000441295	ENSG00000233960	7	52232931	52260609	-1	RP11-153N17.1	RP11-153N17.1-001	0	NOVEL	KNOWN
ENST00000531858	0.42171	4.27671	0.0192157	0.213329	ENST00000531858	ENSG00000255357	11	22513658	22524392	1	RP11-34N19.1	RP11-34N19.1-001	0	NOVEL	KNOWN
ENST00000437350	0.755191	2.84798	0.0192881	0.213329	ENST00000437350	ENSG00000225657	20	55152619	55173677	1	RP5-843L14.1	RP5-843L14.1-002	0	NOVEL	KNOWN
ENST00000514339	-0.384221	5.23148	0.0193018	0.213329	ENST00000514339	ENSG00000251679	4	14136560	14145216	1	RP11-669M16.2	RP11-669M16.2-001	0	NOVEL	KNOWN
ENST00000512405	0.438964	7.36935	0.019319	0.213329	ENST00000512405	ENSG00000249706	4	54766038	54783002	1	RP11-89B16.1	RP11-89B16.1-001	0	NOVEL	KNOWN
ENST00000429878	-0.539438	5.44833	0.0193303	0.213329	ENST00000429878	ENSG00000224184	2	11988748	12718474	1	AC096559.1	AC096559.1-007	0	NOVEL	KNOWN
ENST00000541749	-0.70088	2.1708	0.0193477	0.213329	ENST00000541749	ENSG00000256232	12	31516415	31522235	-1	RP11-771K4.1	RP11-771K4.1-001	0	NOVEL	KNOWN
ENST00000431767	-0.615479	2.92961	0.0192362	0.213329	ENST00000431767	ENSG00000242086	3	195384933	195460422	1	LINC00969	LINC00969-012	long intergenic non-protein coding RNA 969 [Source:HGNC Symbol;Acc:48729]	NOVEL	KNOWN
ENST00000428191	0.529508	8.17415	0.0194621	0.214262	ENST00000428191	ENSG00000236977	2	198115582	198167243	-1	ANKRD44-IT1	ANKRD44-IT1-001	ANKRD44 intronic transcript 1 (non-protein coding) [Source:HGNC Symbol;Acc:41477]	NOVEL	KNOWN
ENST00000421483	0.322061	8.2259	0.0195077	0.214435	ENST00000421483	ENSG00000232160	X	131351175	131566890	1	RAP2C-AS1	RAP2C-AS1-001	RAP2C antisense RNA 1 [Source:HGNC Symbol;Acc:40957]	NOVEL	KNOWN
ENST00000517790	0.400134	5.93988	0.0197066	0.216008	ENST00000517790	ENSG00000249859	8	128806779	129113499	1	PVT1	PVT1-007	Pvt1 oncogene (non-protein coding) [Source:HGNC Symbol;Acc:9709]	KNOWN	KNOWN
ENST00000461366	0.368442	5.74944	0.0197109	0.216008	ENST00000461366	ENSG00000128482	17	19314438	19320589	1	RNF112	RNF112-001	ring finger protein 112 [Source:HGNC Symbol;Acc:12968]	KNOWN	NOVEL
ENST00000426367	0.348248	6.47516	0.019764	0.216261	ENST00000426367	ENSG00000232412	X	123093083	123095191	-1	RP1-315G1.3	RP1-315G1.3-001	0	NOVEL	KNOWN
ENST00000508555	-0.42336	5.41435	0.0198454	0.216822	ENST00000508555	ENSG00000251081	4	108179857	108223027	1	RP11-713M6.2	RP11-713M6.2-001	0	NOVEL	KNOWN
ENST00000512622	-0.454883	5.42892	0.0198897	0.216976	ENST00000512622	ENSG00000248932	3	139108657	139302161	1	RP11-319G6.1	RP11-319G6.1-002	0	NOVEL	KNOWN
ENST00000456083	-0.442879	4.80109	0.0200158	0.217691	ENST00000456083	ENSG00000231407	1	170429594	170501788	-1	RP11-576I22.2	RP11-576I22.2-004	0	NOVEL	KNOWN
ENST00000475089	-0.812555	1.64857	0.0200497	0.21773	ENST00000475089	ENSG00000244479	7	143948357	144053274	-1	OR2A1-AS1	OR2A1-AS1-003	OR2A1 antisense RNA 1 [Source:HGNC Symbol;Acc:49168]	NOVEL	KNOWN
ENST00000528660	0.422576	4.4445	0.0200829	0.217761	ENST00000528660	ENSG00000255471	11	86603256	86636079	-1	RP11-736K20.5	RP11-736K20.5-001	0	NOVEL	KNOWN
ENST00000420549	-0.879471	1.72182	0.0202036	0.217794	ENST00000420549	ENSG00000233290	1	82680904	82726817	-1	RP11-147G16.1	RP11-147G16.1-001	0	NOVEL	KNOWN
ENST00000429901	0.257966	8.12844	0.0201989	0.217794	ENST00000429901	ENSG00000231721	7	130626519	130794935	-1	MKLN1-AS1	MKLN1-AS1-003	MKLN1 antisense RNA 1 (head to head) [Source:HGNC Symbol;Acc:26885]	KNOWN	KNOWN
ENST00000521951	0.301364	7.60795	0.0202273	0.217794	ENST00000521951	ENSG00000249859	8	128806779	129113499	1	PVT1	PVT1-002	Pvt1 oncogene (non-protein coding) [Source:HGNC Symbol;Acc:9709]	KNOWN	KNOWN
ENST00000440878	-0.516701	5.03322	0.0201413	0.217794	ENST00000440878	ENSG00000239665	10	13652047	13710299	1	RP11-295P9.3	RP11-295P9.3-002	Uncharacterized protein [Source:UniProtKB/TrEMBL;Acc:M0QXX3]	NOVEL	KNOWN
ENST00000412962	0.800362	1.51572	0.0202788	0.217914	ENST00000412962	ENSG00000215908	1	16944751	16971178	-1	CROCCP2	CROCCP2-003	ciliary rootlet coiled-coil, rootletin pseudogene 2 [Source:HGNC Symbol;Acc:28170]	NOVEL	KNOWN
ENST00000513793	0.308193	9.74256	0.0203688	0.218554	ENST00000513793	ENSG00000248740	4	104177316	104374815	1	RP11-328K4.1	RP11-328K4.1-002	0	NOVEL	KNOWN
ENST00000509015	-0.437672	4.47856	0.0204264	0.218845	ENST00000509015	ENSG00000248516	4	4323689	4335909	1	RP11-265O12.1	RP11-265O12.1-001	0	NOVEL	KNOWN
ENST00000414430	0.809575	2.35583	0.0205214	0.218882	ENST00000414430	ENSG00000223745	1	93727743	93811582	-1	RP4-717I23.3	RP4-717I23.3-018	0	NOVEL	KNOWN
ENST00000435867	0.283749	6.97699	0.020566	0.218882	ENST00000435867	ENSG00000225012	X	88678737	88701982	1	RP13-348B13.2	RP13-348B13.2-001	0	NOVEL	KNOWN
ENST00000423907	-0.787785	1.60173	0.0205999	0.218882	ENST00000423907	ENSG00000233154	1	116966346	117021464	-1	RP4-655J12.4	RP4-655J12.4-001	0	NOVEL	KNOWN
ENST00000457061	-0.367237	6.00165	0.0205288	0.218882	ENST00000457061	ENSG00000225623	1	49839873	49937757	-1	AGBL4-IT1	AGBL4-IT1-001	AGBL4 intronic transcript 1 (non-protein coding) [Source:HGNC Symbol;Acc:41482]	NOVEL	KNOWN
ENST00000510254	0.330063	9.6613	0.0206125	0.218882	ENST00000510254	ENSG00000237187	5	92745065	92921354	-1	NR2F1-AS1	NR2F1-AS1-005	NR2F1 antisense RNA 1 [Source:HGNC Symbol;Acc:48622]	NOVEL	KNOWN
ENST00000435311	0.413558	7.29675	0.0206513	0.21897	ENST00000435311	ENSG00000231987	1	96719625	96839681	-1	RP5-898J17.1	RP5-898J17.1-001	0	NOVEL	KNOWN
ENST00000397346	-0.582279	2.98468	0.0206997	0.219061	ENST00000397346	ENSG00000214043	12	126927027	126957336	1	RP5-944M2.3	RP5-944M2.3-001	0	NOVEL	KNOWN
ENST00000537271	0.999247	1.65562	0.0207208	0.219061	ENST00000537271	ENSG00000198250	10	47657581	47701443	1	ANTXRL	ANTXRL-201	anthrax toxin receptor-like [Source:HGNC Symbol;Acc:27277]	KNOWN	KNOWN
ENST00000507949	0.356712	9.14417	0.0207689	0.219089	ENST00000507949	ENSG00000248991	4	152840620	152865085	1	RP11-73G16.2	RP11-73G16.2-001	0	NOVEL	KNOWN
ENST00000513560	-0.424187	3.97576	0.0208144	0.219089	ENST00000513560	ENSG00000248092	5	43571696	43603332	-1	NNT-AS1	NNT-AS1-005	NNT antisense RNA 1 [Source:HGNC Symbol;Acc:49005]	NOVEL	KNOWN
ENST00000489488	-0.627294	2.50838	0.0208149	0.219089	ENST00000489488	ENSG00000244479	7	143948357	144053274	-1	OR2A1-AS1	OR2A1-AS1-006	OR2A1 antisense RNA 1 [Source:HGNC Symbol;Acc:49168]	NOVEL	KNOWN
ENST00000503106	0.243459	10.7159	0.0208846	0.219411	ENST00000503106	ENSG00000249364	5	66675206	67101066	1	RP11-434D9.1	RP11-434D9.1-001	0	NOVEL	KNOWN
ENST00000519764	-0.718566	1.50569	0.0209095	0.219411	ENST00000519764	ENSG00000254100	8	38409766	38416538	-1	RP11-675F6.4	RP11-675F6.4-001	0	NOVEL	KNOWN
ENST00000438829	-0.727328	6.19577	0.0209665	0.219411	ENST00000438829	ENSG00000224445	1	99937971	99999571	-1	RP11-413P11.1	RP11-413P11.1-001	0	NOVEL	KNOWN
ENST00000525186	-0.35199	5.71996	0.0209675	0.219411	ENST00000525186	ENSG00000249898	8	6475996	6565730	-1	CTD-2541M15.1	CTD-2541M15.1-003	0	NOVEL	KNOWN
ENST00000526611	0.368877	7.46179	0.0210995	0.219987	ENST00000526611	ENSG00000246982	6	36114475	36164982	-1	RP1-179N16.6	RP1-179N16.6-002	0	NOVEL	KNOWN
ENST00000522187	-0.959498	1.43838	0.0211417	0.219987	ENST00000522187	ENSG00000253972	8	120227351	120259088	-1	RP11-4K16.2	RP11-4K16.2-002	0	NOVEL	KNOWN
ENST00000435254	0.286549	7.3683	0.0211694	0.219987	ENST00000435254	ENSG00000237400	7	36502632	36544121	1	AC006960.7	AC006960.7-001	0	NOVEL	KNOWN
ENST00000421737	0.763389	2.30959	0.0211815	0.219987	ENST00000421737	ENSG00000232316	6	113749742	113754623	-1	RP1-124C6.1	RP1-124C6.1-002	0	NOVEL	KNOWN
ENST00000432358	-0.689703	2.12451	0.0212062	0.219987	ENST00000432358	ENSG00000236537	6	158703295	158733390	1	RP11-732M18.3	RP11-732M18.3-001	0	NOVEL	KNOWN
ENST00000473352	-0.371161	7.99303	0.0212018	0.219987	ENST00000473352	ENSG00000240875	3	156465135	156534851	-1	LINC00886	LINC00886-002	long intergenic non-protein coding RNA 886 [Source:HGNC Symbol;Acc:48572]	NOVEL	KNOWN
ENST00000520060	0.395595	6.24326	0.0212656	0.220286	ENST00000520060	ENSG00000254101	8	137543041	137997178	1	RP11-30J20.1	RP11-30J20.1-002	0	NOVEL	KNOWN
ENST00000502102	0.741912	6.68422	0.021344	0.220779	ENST00000502102	ENSG00000247363	12	69068151	69081535	-1	RP11-637A17.2	RP11-637A17.2-001	0	NOVEL	KNOWN
ENST00000480669	-0.363538	6.10996	0.0214082	0.220903	ENST00000480669	ENSG00000241479	3	169165655	169194840	1	RP11-641D5.2	RP11-641D5.2-001	0	NOVEL	KNOWN
ENST00000423112	0.545522	8.57898	0.0214186	0.220903	ENST00000423112	ENSG00000232104	9	3526723	3671646	1	RP11-509J21.1	RP11-509J21.1-001	0	NOVEL	KNOWN
ENST00000425205	-0.292503	8.02943	0.0214762	0.220903	ENST00000425205	ENSG00000224311	1	27555597	27560843	-1	RP11-40H20.4	RP11-40H20.4-001	0	NOVEL	KNOWN
ENST00000504876	-0.533658	3.68302	0.0214788	0.220903	ENST00000504876	ENSG00000152931	5	59783540	59843484	1	PART1	PART1-003	prostate androgen-regulated transcript 1 (non-protein coding) [Source:HGNC Symbol;Acc:17263]	KNOWN	KNOWN
ENST00000444501	-0.320491	8.01465	0.0217597	0.223153	ENST00000444501	ENSG00000226833	2	28931819	28959071	-1	AC097724.3	AC097724.3-003	0	NOVEL	KNOWN
ENST00000499066	-1.08964	0.695277	0.0218206	0.223153	ENST00000499066	ENSG00000246250	11	43851259	43902276	-1	RP11-613D13.5	RP11-613D13.5-001	0	NOVEL	KNOWN
ENST00000433838	-0.482625	4.55353	0.0218218	0.223153	ENST00000433838	ENSG00000231518	9	35930009	35937148	1	RP11-327L3.3	RP11-327L3.3-001	0	NOVEL	KNOWN
ENST00000436758	-0.329385	7.53539	0.0219209	0.223848	ENST00000436758	ENSG00000234336	7	28219941	28283536	1	JAZF1-AS1	JAZF1-AS1-001	JAZF1 antisense RNA 1 [Source:HGNC Symbol;Acc:41218]	NOVEL	KNOWN
ENST00000431090	0.356885	5.31687	0.0220699	0.224064	ENST00000431090	ENSG00000185065	22	19435416	19437628	1	AC000068.5	AC000068.5-001	0	NOVEL	KNOWN
ENST00000474045	-0.348808	6.64489	0.0220742	0.224064	ENST00000474045	ENSG00000242512	3	181670131	181728466	1	RP11-416O18.1	RP11-416O18.1-002	0	NOVEL	KNOWN
ENST00000421020	-0.395578	4.867	0.022151	0.224064	ENST00000421020	ENSG00000231407	1	170429594	170501788	-1	RP11-576I22.2	RP11-576I22.2-001	0	NOVEL	KNOWN
ENST00000429694	-0.850978	1.43217	0.0221758	0.224064	ENST00000429694	ENSG00000225241	1	144593363	144621656	1	RP11-640M9.2	RP11-640M9.2-002	0	KNOWN	KNOWN
ENST00000452685	0.602193	9.37215	0.0221913	0.224064	ENST00000452685	ENSG00000224935	9	12098660	12159147	-1	RP11-74C3.1	RP11-74C3.1-001	0	NOVEL	KNOWN
ENST00000420587	0.297999	8.92836	0.0219941	0.224064	ENST00000420587	ENSG00000232284	1	68297986	68668670	1	GNG12-AS1	GNG12-AS1-002	GNG12 antisense RNA 1 [Source:HGNC Symbol;Acc:43938]	NOVEL	KNOWN
ENST00000417404	-0.791744	2.00892	0.0220375	0.224064	ENST00000417404	ENSG00000250462	17	28956698	28964482	1	LRRC37BP1	LRRC37BP1-003	leucine rich repeat containing 37B pseudogene 1 [Source:HGNC Symbol;Acc:25390]	KNOWN	KNOWN
ENST00000501122	0.989188	4.41691	0.0221058	0.224064	ENST00000501122	ENSG00000245532	11	65190245	65213011	1	NEAT1	NEAT1-001	nuclear paraspeckle assembly transcript 1 (non-protein coding) [Source:HGNC Symbol;Acc:30815]	KNOWN	KNOWN
ENST00000534168	0.304669	8.6385	0.0224109	0.225964	ENST00000534168	ENSG00000254420	11	78035804	78155095	1	RP11-452H21.1	RP11-452H21.1-001	0	NOVEL	KNOWN
ENST00000419926	0.417036	5.39746	0.0226021	0.227573	ENST00000419926	ENSG00000227844	6	136364990	136393965	-1	RP13-143G15.3	RP13-143G15.3-001	0	NOVEL	KNOWN
ENST00000455219	0.269827	8.2067	0.0227049	0.228034	ENST00000455219	ENSG00000233723	2	58654934	59290901	1	AC007092.1	AC007092.1-006	0	NOVEL	KNOWN
ENST00000457815	0.370242	5.1123	0.0227132	0.228034	ENST00000457815	ENSG00000229964	3	193809350	193826963	1	RP11-135A1.3	RP11-135A1.3-001	0	NOVEL	KNOWN
ENST00000450890	0.296485	8.90808	0.0227914	0.228034	ENST00000450890	ENSG00000229656	10	33247773	33371030	1	RP11-462L8.1	RP11-462L8.1-001	0	NOVEL	KNOWN
ENST00000527528	0.542939	10.7534	0.0228436	0.228034	ENST00000527528	ENSG00000254587	11	96461317	96584822	1	RP11-360K13.1	RP11-360K13.1-001	0	NOVEL	KNOWN
ENST00000439075	0.384035	5.43522	0.0228825	0.228034	ENST00000439075	ENSG00000236548	6	125230239	125284185	-1	RP11-510H23.1	RP11-510H23.1-001	0	NOVEL	KNOWN
ENST00000435112	0.302402	8.19554	0.0228904	0.228034	ENST00000435112	ENSG00000230258	17	68013465	68125000	-1	AC002539.1	AC002539.1-001	0	NOVEL	KNOWN
ENST00000428747	0.370327	6.67998	0.0229018	0.228034	ENST00000428747	ENSG00000233485	1	15653176	15670372	-1	RP3-467K16.2	RP3-467K16.2-001	0	NOVEL	KNOWN
ENST00000421324	0.399217	6.70602	0.0229736	0.228433	ENST00000421324	ENSG00000230417	10	80008505	80434724	1	LINC00856	LINC00856-006	long intergenic non-protein coding RNA 856 [Source:HGNC Symbol;Acc:45111]	NOVEL	KNOWN
ENST00000454869	-0.734683	4.8535	0.0230348	0.228725	ENST00000454869	ENSG00000232063	9	97094758	97123230	1	RP11-307E17.8	RP11-307E17.8-001	0	NOVEL	KNOWN
ENST00000465549	0.372192	4.98635	0.0232975	0.230495	ENST00000465549	ENSG00000241456	7	151124769	151136210	1	RP4-555L14.4	RP4-555L14.4-001	0	NOVEL	KNOWN
ENST00000537961	-0.630755	2.61506	0.0233479	0.230495	ENST00000537961	ENSG00000256540	12	276022	291565	-1	RP11-598F7.6	RP11-598F7.6-002	0	NOVEL	KNOWN
ENST00000451792	0.311817	9.28894	0.0233853	0.230495	ENST00000451792	ENSG00000226598	7	17503069	17598533	-1	AC017060.1	AC017060.1-001	0	NOVEL	KNOWN
ENST00000414407	0.619687	2.99941	0.0232708	0.230495	ENST00000414407	ENSG00000237879	13	31377343	31384782	1	LINC00398	LINC00398-001	long intergenic non-protein coding RNA 398 [Source:HGNC Symbol;Acc:42727]	NOVEL	KNOWN
ENST00000418974	-1.00021	0.896412	0.0234054	0.230495	ENST00000418974	ENSG00000235398	1	144275918	144341756	-1	LINC00623	LINC00623-011	long intergenic non-protein coding RNA 623 [Source:HGNC Symbol;Acc:44252]	KNOWN	KNOWN
ENST00000420471	-0.621718	2.5727	0.0234052	0.230495	ENST00000420471	ENSG00000223546	X	102024089	102140334	1	LINC00630	LINC00630-002	long intergenic non-protein coding RNA 630 [Source:HGNC Symbol;Acc:44263]	NOVEL	KNOWN
ENST00000449680	-0.372516	4.78962	0.0237082	0.233158	ENST00000449680	ENSG00000232995	1	163214295	163291684	-1	RP11-267N12.3	RP11-267N12.3-003	0	NOVEL	KNOWN
ENST00000512692	0.326903	9.17004	0.0237516	0.233265	ENST00000512692	ENSG00000196951	4	141204878	141294535	-1	RP11-425I13.3	RP11-425I13.3-001	0	NOVEL	KNOWN
ENST00000506196	0.374906	5.2704	0.0239165	0.23439	ENST00000506196	ENSG00000251324	5	72750012	72768721	-1	RP11-79P5.5	RP11-79P5.5-001	0	NOVEL	KNOWN
ENST00000512213	1.18016	1.15952	0.0239313	0.23439	ENST00000512213	ENSG00000250802	5	76382565	76462734	1	ZBED3-AS1	ZBED3-AS1-009	ZBED3 antisense RNA 1 [Source:HGNC Symbol;Acc:44188]	NOVEL	KNOWN
ENST00000425290	0.373607	5.19332	0.0239943	0.23444	ENST00000425290	ENSG00000238280	10	64553322	64565647	-1	RP11-436D10.3	RP11-436D10.3-001	0	NOVEL	KNOWN
ENST00000455447	-0.311219	5.94602	0.0240017	0.23444	ENST00000455447	ENSG00000235628	1	175507911	175525954	-1	TNR-IT1	TNR-IT1-001	TNR intronic transcript 1 (non-protein coding) [Source:HGNC Symbol;Acc:41391]	NOVEL	KNOWN
ENST00000506852	0.452859	9.5969	0.0241756	0.235598	ENST00000506852	ENSG00000250945	4	127964585	127998917	-1	RP11-810P8.1	RP11-810P8.1-001	0	NOVEL	KNOWN
ENST00000504219	0.293027	6.91247	0.0241858	0.235598	ENST00000504219	ENSG00000231160	4	38614322	38666504	-1	RP11-617D20.1	RP11-617D20.1-005	0	NOVEL	KNOWN
ENST00000523971	0.367574	6.5495	0.0243264	0.236619	ENST00000523971	ENSG00000254319	8	2523591	2585991	-1	RP11-134O21.1	RP11-134O21.1-004	0	NOVEL	KNOWN
ENST00000454003	0.485815	6.43257	0.0243564	0.236619	ENST00000454003	ENSG00000236039	7	17474101	17500296	-1	AC019117.2	AC019117.2-002	0	NOVEL	KNOWN
ENST00000514347	-0.336073	5.60994	0.0243924	0.236649	ENST00000514347	ENSG00000248747	4	142161893	142199943	-1	RP11-586L23.1	RP11-586L23.1-001	0	NOVEL	KNOWN
ENST00000527672	0.346671	7.92227	0.0245349	0.237711	ENST00000527672	ENSG00000254777	8	61822612	61879116	1	AC022182.1	AC022182.1-002	0	NOVEL	KNOWN
ENST00000430373	0.295095	7.17285	0.024746	0.239433	ENST00000430373	ENSG00000227811	1	112282463	112290420	1	RP4-773A18.4	RP4-773A18.4-001	0	NOVEL	KNOWN
ENST00000508815	0.376811	8.46954	0.0249128	0.239763	ENST00000508815	ENSG00000249875	4	175276005	175297596	-1	RP11-51M24.1	RP11-51M24.1-001	0	NOVEL	KNOWN
ENST00000423925	0.886886	10.6477	0.0249135	0.239763	ENST00000423925	ENSG00000223536	2	16909391	16948822	1	AC008069.1	AC008069.1-002	0	NOVEL	KNOWN
ENST00000521147	-0.549212	2.63188	0.0248622	0.239763	ENST00000521147	ENSG00000249395	8	76135639	76236976	-1	CASC9	CASC9-002	cancer susceptibility candidate 9 (non-protein coding) [Source:HGNC Symbol;Acc:48906]	NOVEL	KNOWN
ENST00000419371	0.408632	8.97686	0.0248792	0.239763	ENST00000419371	ENSG00000228842	13	67399301	67489163	1	PCDH9-AS2	PCDH9-AS2-001	PCDH9 antisense RNA 2 [Source:HGNC Symbol;Acc:39896]	KNOWN	KNOWN
ENST00000447374	-1.14554	0.80989	0.0249573	0.239864	ENST00000447374	ENSG00000121446	1	182419256	182529734	1	RGSL1	RGSL1-013	regulator of G-protein signaling like 1 [Source:HGNC Symbol;Acc:18636]	KNOWN	PUTATIVE
ENST00000446281	0.23958	10.5345	0.0251038	0.24095	ENST00000446281	ENSG00000227110	3	7994492	8653610	-1	LMCD1-AS1	LMCD1-AS1-006	LMCD1 antisense RNA 1 (head to head) [Source:HGNC Symbol;Acc:44477]	NOVEL	KNOWN
ENST00000499715	-0.615574	2.4816	0.0252146	0.24169	ENST00000499715	ENSG00000250137	4	23562546	23770275	1	RP11-380P13.1	RP11-380P13.1-002	0	NOVEL	KNOWN
ENST00000452212	-0.310024	8.61559	0.0253145	0.242324	ENST00000452212	ENSG00000226833	2	28931819	28959071	-1	AC097724.3	AC097724.3-001	0	NOVEL	KNOWN
ENST00000426593	0.591656	2.55339	0.0254611	0.243405	ENST00000426593	ENSG00000227555	9	92782936	92803781	-1	RP11-406A20.4	RP11-406A20.4-001	0	NOVEL	KNOWN
ENST00000273083	0.439089	4.3798	0.0256343	0.244734	ENST00000273083	ENSG00000144596	3	14530619	14583588	-1	GRIP2	GRIP2-001	glutamate receptor interacting protein 2 [Source:HGNC Symbol;Acc:23841]	KNOWN	KNOWN
ENST00000441598	-0.797781	1.48628	0.0257543	0.245553	ENST00000441598	ENSG00000223929	2	60586351	60618510	-1	AC007381.2	AC007381.2-002	0	NOVEL	KNOWN
ENST00000421481	0.312114	7.84319	0.0258152	0.245553	ENST00000421481	ENSG00000223381	10	110470276	110599121	1	RP11-655H13.2	RP11-655H13.2-001	0	NOVEL	KNOWN
ENST00000488785	-0.785925	1.22704	0.0258225	0.245553	ENST00000488785	ENSG00000228775	7	141404138	141438146	-1	WEE2-AS1	WEE2-AS1-001	WEE2 antisense RNA 1 [Source:HGNC Symbol;Acc:48669]	KNOWN	KNOWN
ENST00000424245	0.726357	2.13892	0.0258579	0.245565	ENST00000424245	ENSG00000237054	14	23388665	23396105	1	PRMT5-AS1	PRMT5-AS1-001	PRMT5 antisense RNA 1 [Source:HGNC Symbol;Acc:40533]	NOVEL	KNOWN
ENST00000447057	-0.330973	8.40653	0.0259923	0.245853	ENST00000447057	ENSG00000226522	7	18931719	18939056	-1	AC004744.3	AC004744.3-001	0	NOVEL	KNOWN
ENST00000533659	0.332175	9.98184	0.0260007	0.245853	ENST00000533659	ENSG00000255476	11	9860690	9950810	1	RP11-1H15.2	RP11-1H15.2-001	0	NOVEL	KNOWN
ENST00000419531	0.366536	4.93856	0.0260063	0.245853	ENST00000419531	ENSG00000234807	1	59250823	59365384	1	RP4-794H19.2	RP4-794H19.2-002	0	NOVEL	KNOWN
ENST00000445733	0.81535	2.83209	0.0260427	0.245853	ENST00000445733	ENSG00000228779	16	175736	177218	1	Z69666.2	Z69666.2-001	0	NOVEL	KNOWN
ENST00000536505	0.428864	6.38583	0.0260935	0.245853	ENST00000536505	ENSG00000255778	12	126675924	126709860	1	RP4-765H13.1	RP4-765H13.1-001	0	NOVEL	KNOWN
ENST00000512287	0.300101	7.8294	0.0260791	0.245853	ENST00000512287	ENSG00000247572	5	80499903	80597379	-1	CKMT2-AS1	CKMT2-AS1-006	CKMT2 antisense RNA 1 [Source:HGNC Symbol;Acc:48997]	NOVEL	KNOWN
ENST00000415330	0.414944	10.1423	0.0263224	0.24723	ENST00000415330	ENSG00000231789	1	9732484	9747613	-1	RP11-558F24.4	RP11-558F24.4-001	0	NOVEL	KNOWN
ENST00000423747	0.752544	12.6613	0.0263367	0.24723	ENST00000423747	ENSG00000223537	6	109809109	109828003	1	RP5-919F19.5	RP5-919F19.5-001	0	NOVEL	KNOWN
ENST00000513220	-0.833319	1.07808	0.0263492	0.24723	ENST00000513220	ENSG00000249635	4	106924474	106943635	-1	RP11-710F7.3	RP11-710F7.3-001	0	NOVEL	KNOWN
ENST00000433856	-0.698008	1.79738	0.0264333	0.24723	ENST00000433856	ENSG00000227517	17	67573392	67899141	1	AC003051.1	AC003051.1-001	0	NOVEL	KNOWN
ENST00000413898	0.363478	7.90657	0.0264459	0.24723	ENST00000413898	ENSG00000235733	6	25245584	25261639	-1	RP3-522P13.3	RP3-522P13.3-001	0	NOVEL	KNOWN
ENST00000435075	-0.647442	4.68527	0.0264398	0.24723	ENST00000435075	ENSG00000230876	2	33050510	33151760	1	LINC00486	LINC00486-002	long intergenic non-protein coding RNA 486 [Source:HGNC Symbol;Acc:42946]	NOVEL	KNOWN
ENST00000437204	-0.781063	5.19873	0.0265244	0.247641	ENST00000437204	ENSG00000235016	3	50153455	50193518	-1	RP11-493K19.3	RP11-493K19.3-001	0	NOVEL	KNOWN
ENST00000535301	0.585534	3.03641	0.0267636	0.249265	ENST00000535301	ENSG00000241388	12	121406416	121418768	-1	HNF1A-AS1	HNF1A-AS1-005	HNF1A antisense RNA 1 [Source:HGNC Symbol;Acc:26785]	KNOWN	KNOWN
ENST00000428922	0.444069	4.88988	0.0267676	0.249265	ENST00000428922	ENSG00000197085	7	34386124	34911194	-1	NPSR1-AS1	NPSR1-AS1-007	NPSR1 antisense RNA 1 [Source:HGNC Symbol;Acc:22128]	KNOWN	KNOWN
ENST00000520766	0.302045	9.68041	0.0268324	0.249349	ENST00000520766	ENSG00000254275	8	129417515	129576925	-1	RP11-89M16.1	RP11-89M16.1-002	0	NOVEL	KNOWN
ENST00000412996	-0.555876	3.58134	0.0268461	0.249349	ENST00000412996	ENSG00000229192	7	47040218	47118726	-1	AC004870.3	AC004870.3-002	0	NOVEL	KNOWN
ENST00000514092	0.22392	10.2413	0.0268887	0.249423	ENST00000514092	ENSG00000248309	5	88179145	88762215	1	MEF2C-AS1	MEF2C-AS1-003	MEF2C antisense RNA 1 [Source:HGNC Symbol;Acc:48908]	NOVEL	KNOWN
ENST00000486726	-0.623054	2.23901	0.0270568	0.250529	ENST00000486726	ENSG00000243081	3	112115494	112127981	-1	RP11-231E6.1	RP11-231E6.1-001	0	NOVEL	KNOWN
ENST00000500016	0.369037	8.32869	0.0270776	0.250529	ENST00000500016	ENSG00000245466	14	71075515	71108015	-1	CTD-2540L5.6	CTD-2540L5.6-001	0	NOVEL	KNOWN
ENST00000509449	-0.378643	5.27393	0.0271339	0.250727	ENST00000509449	ENSG00000249207	4	39114297	39128438	-1	RP11-360F5.1	RP11-360F5.1-001	0	NOVEL	KNOWN
ENST00000481004	-0.592238	3.24631	0.0274282	0.253121	ENST00000481004	ENSG00000243149	3	65160633	65179174	1	RP11-543A18.1	RP11-543A18.1-001	0	NOVEL	KNOWN
ENST00000440395	0.345896	5.83841	0.0276484	0.2545	ENST00000440395	ENSG00000231889	6	111804714	111919505	1	TRAF3IP2-AS1	TRAF3IP2-AS1-003	TRAF3IP2 antisense RNA 1 [Source:HGNC Symbol;Acc:40005]	NOVEL	KNOWN
ENST00000520433	0.304551	9.86365	0.0277173	0.254808	ENST00000520433	ENSG00000251003	8	106792474	107072752	-1	RP11-152P17.2	RP11-152P17.2-007	0	NOVEL	KNOWN
ENST00000451514	0.527001	11.751	0.0278068	0.255206	ENST00000451514	ENSG00000226398	2	42242765	42252442	-1	AC013480.2	AC013480.2-001	0	NOVEL	KNOWN
ENST00000504106	0.437648	11.5973	0.0279191	0.255682	ENST00000504106	ENSG00000250938	4	120988113	121337921	1	RP11-679C8.2	RP11-679C8.2-002	0	NOVEL	KNOWN
ENST00000428036	-0.301282	8.46267	0.0279703	0.255825	ENST00000428036	ENSG00000226833	2	28931819	28959071	-1	AC097724.3	AC097724.3-002	0	NOVEL	KNOWN
ENST00000439558	-0.491705	4.51389	0.0280875	0.256571	ENST00000439558	ENSG00000231290	20	57090435	57194944	1	APCDD1L-AS1	APCDD1L-AS1-004	APCDD1L antisense RNA 1 (head to head) [Source:HGNC Symbol;Acc:27152]	NOVEL	KNOWN
ENST00000506902	0.458719	8.61214	0.0282051	0.257318	ENST00000506902	ENSG00000251279	5	60457897	60527867	1	CTC-436P18.1	CTC-436P18.1-001	0	NOVEL	KNOWN
ENST00000413993	-0.853131	1.48626	0.0283053	0.257904	ENST00000413993	ENSG00000233321	10	3529086	3545030	-1	RP11-482E14.1	RP11-482E14.1-001	0	NOVEL	KNOWN
ENST00000505921	-1.30075	0.758525	0.0283624	0.258098	ENST00000505921	ENSG00000249553	5	146293770	146299069	-1	PPP2R2B-IT1	PPP2R2B-IT1-001	PPP2R2B intronic transcript 1 (non-protein coding) [Source:HGNC Symbol;Acc:42984]	NOVEL	KNOWN
ENST00000453016	-0.482057	8.49442	0.0284005	0.258118	ENST00000453016	ENSG00000226266	2	160527219	160568946	-1	AC009961.3	AC009961.3-001	0	NOVEL	KNOWN
ENST00000434610	0.317807	7.05229	0.0284691	0.258415	ENST00000434610	ENSG00000226272	5	142239169	142248487	-1	ARHGAP26-AS1	ARHGAP26-AS1-003	ARHGAP26 antisense RNA 1 [Source:HGNC Symbol;Acc:40792]	NOVEL	KNOWN
ENST00000306533	0.296232	7.75884	0.0286609	0.259828	ENST00000306533	ENSG00000255689	11	115453015	115471057	1	RP11-136I14.5	RP11-136I14.5-001	0	NOVEL	KNOWN
ENST00000519452	0.302532	6.65503	0.0287045	0.259895	ENST00000519452	ENSG00000254119	8	62697606	62856739	1	RP11-705O24.1	RP11-705O24.1-007	0	NOVEL	KNOWN
ENST00000482003	0.431892	5.10288	0.0288608	0.260982	ENST00000482003	ENSG00000242828	3	80810193	80838114	-1	RP11-47P18.1	RP11-47P18.1-001	0	NOVEL	KNOWN
ENST00000443874	0.450082	4.72924	0.0289478	0.26144	ENST00000443874	ENSG00000226690	7	12536055	12581536	1	AC005281.1	AC005281.1-003	0	NOVEL	KNOWN
ENST00000531517	0.863307	3.1122	0.0291714	0.262816	ENST00000531517	ENSG00000254887	19	42636707	42641251	1	CTC-378H22.1	CTC-378H22.1-002	0	NOVEL	KNOWN
ENST00000476204	0.501903	4.90882	0.0292041	0.262816	ENST00000476204	ENSG00000233101	17	46626992	46683776	1	HOXB-AS3	HOXB-AS3-014	HOXB cluster antisense RNA 3 [Source:HGNC Symbol;Acc:40283]	KNOWN	KNOWN
ENST00000532226	0.346002	5.04944	0.0292099	0.262816	ENST00000532226	ENSG00000231889	6	111804714	111919505	1	TRAF3IP2-AS1	TRAF3IP2-AS1-007	TRAF3IP2 antisense RNA 1 [Source:HGNC Symbol;Acc:40005]	NOVEL	KNOWN
ENST00000532365	0.437089	7.39981	0.0293178	0.263457	ENST00000532365	ENSG00000255125	11	10804860	10823172	1	RP11-685M7.5	RP11-685M7.5-001	0	NOVEL	KNOWN
ENST00000509244	-0.442778	7.09161	0.0293836	0.263525	ENST00000509244	ENSG00000249631	4	11627338	11815582	1	RP11-281P23.2	RP11-281P23.2-009	0	NOVEL	KNOWN
ENST00000436413	-1.4369	0.34701	0.0293987	0.263525	ENST00000436413	ENSG00000232021	4	109088681	109177992	1	LEF1-AS1	LEF1-AS1-001	LEF1 antisense RNA 1 [Source:HGNC Symbol;Acc:40339]	NOVEL	KNOWN
ENST00000417576	-0.614741	2.54697	0.0294642	0.263783	ENST00000417576	ENSG00000224825	9	77100467	77114043	-1	RP11-171A24.3	RP11-171A24.3-001	0	NOVEL	KNOWN
ENST00000508362	0.426734	11.6051	0.0295793	0.264414	ENST00000508362	ENSG00000250938	4	120988113	121337921	1	RP11-679C8.2	RP11-679C8.2-001	0	NOVEL	KNOWN
ENST00000498247	0.410201	6.53015	0.0296202	0.264414	ENST00000498247	ENSG00000241884	3	67346724	67356783	1	RP11-85I21.1	RP11-85I21.1-002	0	NOVEL	KNOWN
ENST00000415327	-0.376883	5.54758	0.0296767	0.264414	ENST00000415327	ENSG00000232613	2	65257861	65264631	-1	AC007386.4	AC007386.4-002	0	NOVEL	KNOWN
ENST00000418985	0.374218	6.96551	0.0296817	0.264414	ENST00000418985	ENSG00000228237	1	47139708	47157770	1	EFCAB14-AS1	EFCAB14-AS1-002	EFCAB14 antisense RNA 1 [Source:HGNC Symbol;Acc:44108]	NOVEL	KNOWN
ENST00000512730	0.327643	7.12224	0.0298108	0.264798	ENST00000512730	ENSG00000250407	5	145942789	145996567	1	CTB-99A3.1	CTB-99A3.1-001	0	NOVEL	KNOWN
ENST00000430545	0.305458	8.9146	0.0298353	0.264798	ENST00000430545	ENSG00000237153	9	17048917	17112813	1	RP11-132E11.2	RP11-132E11.2-001	0	NOVEL	KNOWN
ENST00000414398	-1.39194	5.66742	0.029826	0.264798	ENST00000414398	ENSG00000230313	6	33112560	33115544	1	HCG24	HCG24-001	HLA complex group 24 (non-protein coding) [Source:HGNC Symbol;Acc:23500]	KNOWN	KNOWN
ENST00000534431	0.712012	2.00929	0.0299873	0.265749	ENST00000534431	ENSG00000255202	11	33686766	33718247	-1	RP4-541C22.5	RP4-541C22.5-001	0	NOVEL	KNOWN
ENST00000412294	0.277392	10.9671	0.0300164	0.265749	ENST00000412294	ENSG00000224184	2	11988748	12718474	1	AC096559.1	AC096559.1-001	0	NOVEL	KNOWN
ENST00000521888	-0.964152	1.36477	0.0302212	0.267233	ENST00000521888	ENSG00000228624	6	114290865	114792869	1	RP3-399L15.3	RP3-399L15.3-016	0	NOVEL	KNOWN
ENST00000448650	0.869132	10.6492	0.0303346	0.267265	ENST00000448650	ENSG00000223536	2	16909391	16948822	1	AC008069.1	AC008069.1-001	0	NOVEL	KNOWN
ENST00000418086	0.305168	6.84432	0.0303301	0.267265	ENST00000418086	ENSG00000224209	1	63655660	63782902	-1	LINC00466	LINC00466-003	long intergenic non-protein coding RNA 466 [Source:HGNC Symbol;Acc:27294]	KNOWN	KNOWN
ENST00000542248	0.335152	6.15222	0.0303364	0.267265	ENST00000542248	ENSG00000256128	12	127214333	127256957	-1	LINC00944	LINC00944-002	long intergenic non-protein coding RNA 944 [Source:HGNC Symbol;Acc:48640]	NOVEL	KNOWN
ENST00000432194	-0.536052	3.21089	0.0304064	0.267554	ENST00000432194	ENSG00000242086	3	195384933	195460422	1	LINC00969	LINC00969-003	long intergenic non-protein coding RNA 969 [Source:HGNC Symbol;Acc:48729]	NOVEL	KNOWN
ENST00000496217	0.588391	2.85231	0.0305678	0.268645	ENST00000496217	ENSG00000242078	7	129423210	129425025	-1	RP11-738B7.1	RP11-738B7.1-001	0	NOVEL	KNOWN
ENST00000445199	0.285613	8.78107	0.0306698	0.268884	ENST00000445199	ENSG00000225963	2	230990026	231038939	1	AC009950.2	AC009950.2-006	0	NOVEL	KNOWN
ENST00000423918	0.420058	3.92226	0.0306363	0.268884	ENST00000423918	ENSG00000204054	9	132245730	132275947	1	LINC00963	LINC00963-003	long intergenic non-protein coding RNA 963 [Source:HGNC Symbol;Acc:48716]	NOVEL	KNOWN
ENST00000541288	0.342845	5.3666	0.0307909	0.269617	ENST00000541288	ENSG00000256321	12	23252302	23344521	1	RP11-153K16.1	RP11-153K16.1-001	0	NOVEL	KNOWN
ENST00000412652	-0.232817	8.6013	0.0310595	0.270442	ENST00000412652	ENSG00000233571	X	34224842	34433654	-1	RP11-545D19.1	RP11-545D19.1-001	0	NOVEL	KNOWN
ENST00000452050	0.276583	6.99754	0.0311319	0.270442	ENST00000452050	ENSG00000237819	7	92465797	92546501	1	AC002454.1	AC002454.1-002	0	NOVEL	KNOWN
ENST00000431924	-0.732175	1.55538	0.0311343	0.270442	ENST00000431924	ENSG00000228274	22	39063590	39077825	-1	RP3-508I15.9	RP3-508I15.9-004	0	NOVEL	KNOWN
ENST00000425939	0.464244	4.70063	0.0311501	0.270442	ENST00000425939	ENSG00000228809	20	16695489	16711593	-1	RP4-705D16.3	RP4-705D16.3-001	0	NOVEL	KNOWN
ENST00000504795	0.416804	4.42592	0.0311715	0.270442	ENST00000504795	ENSG00000250723	4	33852213	33981558	1	RP11-79E3.2	RP11-79E3.2-003	0	NOVEL	KNOWN
ENST00000440093	0.804004	1.63472	0.0312067	0.270442	ENST00000440093	ENSG00000234899	17	70033455	70217977	-1	AC005152.2	AC005152.2-004	0	NOVEL	KNOWN
ENST00000444158	0.434473	3.95457	0.0312541	0.270442	ENST00000444158	ENSG00000234210	7	157258925	157292410	1	AC006372.4	AC006372.4-001	0	NOVEL	KNOWN
ENST00000470427	-0.467468	3.42843	0.0312783	0.270442	ENST00000470427	ENSG00000239801	3	57614537	57640645	1	RP11-755B10.2	RP11-755B10.2-001	0	NOVEL	KNOWN
ENST00000444388	0.339659	5.29112	0.0312989	0.270442	ENST00000444388	ENSG00000244625	22	27068730	27176170	1	CTA-211A9.5	CTA-211A9.5-002	0	NOVEL	KNOWN
ENST00000523103	0.347045	6.78847	0.0309619	0.270442	ENST00000523103	ENSG00000253733	8	20133284	20147969	1	LZTS1-AS1	LZTS1-AS1-001	LZTS1 antisense RNA 1 [Source:HGNC Symbol;Acc:43630]	NOVEL	KNOWN
ENST00000250776	-0.413485	4.26531	0.0310905	0.270442	ENST00000250776	ENSG00000129816	Y	6258472	6279605	1	TTTY1B	TTTY1B-001	testis-specific transcript, Y-linked 1B (non-protein coding) [Source:HGNC Symbol;Acc:37981]	KNOWN	KNOWN
ENST00000440609	-0.27734	7.94883	0.0313696	0.270714	ENST00000440609	ENSG00000225421	2	199417919	199637080	-1	AC019330.1	AC019330.1-001	0	NOVEL	KNOWN
ENST00000527984	-0.485971	3.36294	0.0314628	0.270714	ENST00000527984	ENSG00000255271	11	34554561	34579471	-1	RP4-594L9.2	RP4-594L9.2-001	0	NOVEL	KNOWN
ENST00000490314	0.2717	9.97409	0.0314677	0.270714	ENST00000490314	ENSG00000240790	7	127284739	127292066	-1	AC073934.6	AC073934.6-001	0	NOVEL	KNOWN
ENST00000446548	0.397391	5.10196	0.0314929	0.270714	ENST00000446548	ENSG00000228221	3	177159709	177470093	1	LINC00578	LINC00578-004	long intergenic non-protein coding RNA 578 [Source:HGNC Symbol;Acc:43807]	NOVEL	KNOWN
ENST00000416105	-0.370583	5.89885	0.0318728	0.273429	ENST00000416105	ENSG00000231943	2	114285145	114300249	-1	RP11-395L14.4	RP11-395L14.4-004	0	NOVEL	KNOWN
ENST00000412241	0.3274	5.94022	0.0319592	0.273539	ENST00000412241	ENSG00000230010	20	18303196	18339944	-1	RP4-568F9.6	RP4-568F9.6-002	0	NOVEL	KNOWN
ENST00000507509	-0.431425	5.26201	0.0319988	0.273539	ENST00000507509	ENSG00000250603	5	127174178	127193496	-1	CTC-228N24.2	CTC-228N24.2-001	0	NOVEL	KNOWN
ENST00000523935	0.360953	6.54844	0.0319998	0.273539	ENST00000523935	ENSG00000253567	8	28304781	28313419	1	RP11-181B11.2	RP11-181B11.2-001	0	NOVEL	KNOWN
ENST00000454965	0.27771	8.06871	0.0320508	0.27365	ENST00000454965	ENSG00000235435	2	146051845	146089415	-1	AC064865.1	AC064865.1-001	0	NOVEL	KNOWN
ENST00000428520	-0.999893	6.61146	0.0321448	0.274127	ENST00000428520	ENSG00000229240	10	10969021	10994197	-1	LINC00710	LINC00710-001	long intergenic non-protein coding RNA 710 [Source:HGNC Symbol;Acc:27386]	KNOWN	KNOWN
ENST00000415194	0.302918	9.06955	0.0323309	0.274862	ENST00000415194	ENSG00000231329	6	139465341	139560442	-1	RP1-225E12.2	RP1-225E12.2-010	0	NOVEL	KNOWN
ENST00000416237	0.682296	6.5336	0.03235	0.274862	ENST00000416237	ENSG00000232465	20	51104461	51117130	-1	RP5-1022J11.2	RP5-1022J11.2-001	0	NOVEL	KNOWN
ENST00000424523	0.330743	6.93671	0.0324303	0.274862	ENST00000424523	ENSG00000237819	7	92465797	92546501	1	AC002454.1	AC002454.1-004	0	NOVEL	KNOWN
ENST00000524935	0.305619	7.21358	0.0324627	0.274862	ENST00000524935	ENSG00000227811	1	112282463	112290420	1	RP4-773A18.4	RP4-773A18.4-002	0	NOVEL	KNOWN
ENST00000441399	0.305482	8.18679	0.0324987	0.274862	ENST00000441399	ENSG00000232160	X	131351175	131566890	1	RAP2C-AS1	RAP2C-AS1-002	RAP2C antisense RNA 1 [Source:HGNC Symbol;Acc:40957]	NOVEL	KNOWN
ENST00000514459	-1.25157	0.497485	0.0322712	0.274862	ENST00000514459	ENSG00000248211	5	135549736	135557847	1	TRPC7-AS1	TRPC7-AS1-001	TRPC7 antisense RNA 1 [Source:HGNC Symbol;Acc:40936]	NOVEL	KNOWN
ENST00000514793	0.330305	7.22375	0.0325751	0.27504	ENST00000514793	ENSG00000250999	5	179084763	179091433	1	RP11-1379J22.5	RP11-1379J22.5-002	0	NOVEL	KNOWN
ENST00000454882	1.37425	0.523734	0.0327842	0.27504	ENST00000454882	ENSG00000233064	6	5851739	5870453	1	RP3-380B8.4	RP3-380B8.4-001	0	NOVEL	KNOWN
ENST00000519189	0.260888	8.60908	0.0328088	0.27504	ENST00000519189	ENSG00000254344	8	34641570	34722316	1	RP11-258J10.1	RP11-258J10.1-001	0	NOVEL	KNOWN
ENST00000418426	0.699997	1.26836	0.0328187	0.27504	ENST00000418426	ENSG00000228426	10	44161116	44162453	1	RP11-402L1.11	RP11-402L1.11-001	0	NOVEL	KNOWN
ENST00000412211	0.633233	2.28453	0.0327173	0.27504	ENST00000412211	ENSG00000176395	19	45005729	45033811	-1	CEACAM20	CEACAM20-202	carcinoembryonic antigen-related cell adhesion molecule 20 [Source:HGNC Symbol;Acc:24879]	KNOWN	KNOWN
ENST00000434409	-0.525256	3.1125	0.0327464	0.27504	ENST00000434409	ENSG00000227695	10	101686767	101718138	1	DNMBP-AS1	DNMBP-AS1-001	DNMBP antisense RNA 1 [Source:HGNC Symbol;Acc:20431]	KNOWN	KNOWN
ENST00000534336	-1.17377	5.52559	0.0327005	0.27504	ENST00000534336	ENSG00000251562	11	65265233	65273940	1	MALAT1	MALAT1-001	metastasis associated lung adenocarcinoma transcript 1 (non-protein coding) [Source:HGNC Symbol;Acc:29665]	KNOWN	KNOWN
ENST00000419957	0.337302	6.77003	0.032969	0.275918	ENST00000419957	ENSG00000229017	6	143287558	143359214	-1	RP11-439L18.3	RP11-439L18.3-001	0	NOVEL	KNOWN
ENST00000449928	-0.503497	3.26026	0.0333005	0.278369	ENST00000449928	ENSG00000223504	6	68765243	68770394	1	RP11-542F9.1	RP11-542F9.1-001	0	NOVEL	KNOWN
ENST00000426904	0.343815	5.58133	0.0334375	0.279189	ENST00000426904	ENSG00000238062	2	231849083	231860747	-1	AC105344.2	AC105344.2-002	0	NOVEL	KNOWN
ENST00000438816	0.374536	7.91311	0.0336476	0.280293	ENST00000438816	ENSG00000228400	2	124774435	124782750	-1	AC079154.1	AC079154.1-001	0	NOVEL	KNOWN
ENST00000498905	0.377251	4.50064	0.0336427	0.280293	ENST00000498905	ENSG00000246273	11	9779839	9832866	1	SBF2-AS1	SBF2-AS1-001	SBF2 antisense RNA 1 [Source:HGNC Symbol;Acc:27438]	NOVEL	KNOWN
ENST00000504413	-1.03552	1.12623	0.0337571	0.280879	ENST00000504413	ENSG00000250692	5	139227875	139235974	1	CTB-35F21.4	CTB-35F21.4-001	0	NOVEL	KNOWN
ENST00000430666	0.39461	5.03146	0.0338807	0.281582	ENST00000430666	ENSG00000227375	3	197025123	197030618	1	DLG1-AS1	DLG1-AS1-001	DLG1 antisense RNA 1 [Source:HGNC Symbol;Acc:44154]	NOVEL	KNOWN
ENST00000522807	-0.259883	8.11274	0.0340896	0.282619	ENST00000522807	ENSG00000254266	8	79338338	79470738	-1	RP11-594N15.2	RP11-594N15.2-003	0	NOVEL	KNOWN
ENST00000502354	-1.23995	0.644799	0.034118	0.282619	ENST00000502354	ENSG00000250801	5	175399614	175412859	1	RP11-91H12.3	RP11-91H12.3-002	0	NOVEL	KNOWN
ENST00000455977	-1.09255	0.681017	0.0341235	0.282619	ENST00000455977	ENSG00000230142	13	62798230	62824080	1	LINC01075	LINC01075-001	long intergenic non-protein coding RNA 1075 [Source:HGNC Symbol;Acc:49118]	NOVEL	KNOWN
ENST00000430143	0.319708	7.09986	0.0343082	0.283822	ENST00000430143	ENSG00000229044	1	31805914	31819646	-1	RP11-266K22.2	RP11-266K22.2-001	0	NOVEL	KNOWN
ENST00000507365	-1.14714	0.706436	0.0343852	0.284133	ENST00000507365	ENSG00000251632	4	138466885	138524584	1	RP11-714L20.1	RP11-714L20.1-001	0	NOVEL	KNOWN
ENST00000453206	-0.830734	1.59649	0.0345201	0.28492	ENST00000453206	ENSG00000235047	2	176762064	176768960	1	AC016751.3	AC016751.3-001	0	NOVEL	KNOWN
ENST00000509372	0.333048	8.72145	0.0346032	0.285278	ENST00000509372	ENSG00000250167	5	134895267	134970564	1	CTC-321K16.1	CTC-321K16.1-001	0	NOVEL	KNOWN
ENST00000543486	0.388803	4.68185	0.0348333	0.286128	ENST00000543486	ENSG00000256603	11	113641115	113642413	-1	RP11-667M19.2	RP11-667M19.2-001	0	NOVEL	KNOWN
ENST00000519555	-0.275998	9.1706	0.0349245	0.286128	ENST00000519555	ENSG00000253880	8	5901875	6115058	-1	RP11-124B13.1	RP11-124B13.1-001	0	NOVEL	KNOWN
ENST00000437157	-0.397507	4.2541	0.0349637	0.286128	ENST00000437157	ENSG00000228526	1	9242066	9262678	-1	RP3-510D11.1	RP3-510D11.1-001	0	NOVEL	KNOWN
ENST00000420449	-0.246786	9.53113	0.0349735	0.286128	ENST00000420449	ENSG00000228204	7	50934444	51090687	1	RP4-724E13.2	RP4-724E13.2-001	0	NOVEL	KNOWN
ENST00000503677	-1.02165	0.687832	0.0350079	0.286128	ENST00000503677	ENSG00000250620	4	188334718	188336851	1	RP11-91J3.3	RP11-91J3.3-001	0	NOVEL	KNOWN
ENST00000427695	-0.893546	0.709324	0.0350243	0.286128	ENST00000427695	ENSG00000237954	1	95821785	95846556	-1	RP11-14O19.2	RP11-14O19.2-002	0	NOVEL	KNOWN
ENST00000439849	-0.712147	2.5675	0.0351271	0.286128	ENST00000439849	ENSG00000236031	1	243708834	243711631	1	RP11-269F20.1	RP11-269F20.1-001	0	NOVEL	KNOWN
ENST00000523507	0.553797	3.26566	0.035131	0.286128	ENST00000523507	ENSG00000253181	8	37575097	37591274	1	RP11-863K10.2	RP11-863K10.2-001	0	NOVEL	KNOWN
ENST00000422494	0.338822	7.16062	0.0351509	0.286128	ENST00000422494	ENSG00000237396	20	22568160	22588155	-1	RP4-788L20.3	RP4-788L20.3-001	0	NOVEL	KNOWN
ENST00000354527	0.304966	7.41362	0.0351743	0.286128	ENST00000354527	ENSG00000196566	10	89369920	89419760	-1	RP11-57C13.3	RP11-57C13.3-001	0	NOVEL	KNOWN
ENST00000454182	-0.881259	0.799902	0.0351839	0.286128	ENST00000454182	ENSG00000230379	21	26310745	26365129	-1	AP000146.2	AP000146.2-003	0	NOVEL	KNOWN
ENST00000490410	-0.682606	3.88483	0.0351044	0.286128	ENST00000490410	ENSG00000229715	13	32420978	32527609	1	EEF1DP3	EEF1DP3-002	eukaryotic translation elongation factor 1 delta pseudogene 3 [Source:HGNC Symbol;Acc:30486]	KNOWN	KNOWN
ENST00000500169	-0.42822	4.38605	0.0352366	0.286233	ENST00000500169	ENSG00000250102	4	132301168	132462552	1	RP11-314N14.1	RP11-314N14.1-001	0	NOVEL	KNOWN
ENST00000425497	-0.941313	0.870374	0.0353369	0.286341	ENST00000425497	ENSG00000224397	20	48884023	48896332	1	RP11-290F20.3	RP11-290F20.3-001	0	NOVEL	KNOWN
ENST00000513392	-0.350216	4.73757	0.0354092	0.286341	ENST00000513392	ENSG00000248294	5	56869854	56910168	1	CTD-2023N9.2	CTD-2023N9.2-001	0	NOVEL	KNOWN
ENST00000429289	-0.340322	10.5555	0.0353933	0.286341	ENST00000429289	ENSG00000229153	7	143104906	143220542	1	EPHA1-AS1	EPHA1-AS1-001	EPHA1 antisense RNA 1 [Source:HGNC Symbol;Acc:27799]	NOVEL	KNOWN
ENST00000502056	-0.348869	4.99671	0.0355402	0.287077	ENST00000502056	ENSG00000246228	8	128302062	128494384	-1	CASC8	CASC8-004	cancer susceptibility candidate 8 (non-protein coding) [Source:HGNC Symbol;Acc:45129]	NOVEL	KNOWN
ENST00000453103	0.36674	4.29319	0.0356304	0.287417	ENST00000453103	ENSG00000237883	2	74174769	74208568	-1	DGUOK-AS1	DGUOK-AS1-002	DGUOK antisense RNA 1 [Source:HGNC Symbol;Acc:43441]	NOVEL	KNOWN
ENST00000421375	0.77048	1.81062	0.0356623	0.287417	ENST00000421375	ENSG00000233153	3	23236561	23244069	-1	UBE2E2-AS1	UBE2E2-AS1-001	UBE2E2 antisense RNA 1 (head to head) [Source:HGNC Symbol;Acc:44512]	NOVEL	KNOWN
ENST00000467313	-0.329551	6.48269	0.0357612	0.28757	ENST00000467313	ENSG00000242512	3	181670131	181728466	1	RP11-416O18.1	RP11-416O18.1-004	0	NOVEL	KNOWN
ENST00000465639	0.394832	6.66038	0.0357271	0.28757	ENST00000465639	ENSG00000197558	7	149473131	149531068	1	SSPO	SSPO-002	SCO-spondin [Source:HGNC Symbol;Acc:21998]	KNOWN	KNOWN
ENST00000534827	0.424216	6.68816	0.0358936	0.288138	ENST00000534827	ENSG00000254813	8	12623358	12668987	-1	RP11-252C15.1	RP11-252C15.1-001	0	NOVEL	KNOWN
ENST00000523626	0.464399	4.25796	0.035912	0.288138	ENST00000523626	ENSG00000246174	11	77850817	77886369	1	KCTD21-AS1	KCTD21-AS1-003	KCTD21 antisense RNA 1 [Source:HGNC Symbol;Acc:48674]	NOVEL	KNOWN
ENST00000413708	-0.985285	0.919754	0.0361884	0.290022	ENST00000413708	ENSG00000225588	2	107978738	108023785	1	AC096669.1	AC096669.1-001	0	NOVEL	KNOWN
ENST00000523502	-0.409073	6.79244	0.0363082	0.290022	ENST00000523502	ENSG00000253656	8	131607545	131667958	-1	KB-1568E2.1	KB-1568E2.1-001	0	NOVEL	KNOWN
ENST00000496285	0.549883	2.78006	0.0362793	0.290022	ENST00000496285	ENSG00000183674	6	10429488	10435107	-1	LINC00518	LINC00518-001	long intergenic non-protein coding RNA 518 [Source:HGNC Symbol;Acc:28626]	NOVEL	KNOWN
ENST00000532855	0.683197	1.89132	0.0362789	0.290022	ENST00000532855	ENSG00000110347	11	102733467	102745764	-1	MMP12	MMP12-001	matrix metallopeptidase 12 (macrophage elastase) [Source:HGNC Symbol;Acc:7158]	KNOWN	KNOWN
ENST00000419225	-0.293804	7.68502	0.0363571	0.29009	ENST00000419225	ENSG00000236544	7	155213901	155249794	-1	AC008060.8	AC008060.8-001	0	NOVEL	KNOWN
ENST00000434707	-1.01686	0.753028	0.0364055	0.290154	ENST00000434707	ENSG00000224715	22	47741319	47769291	1	CITF22-49D8.1	CITF22-49D8.1-001	0	NOVEL	KNOWN
ENST00000456944	-0.307552	6.45516	0.0366427	0.2905	ENST00000456944	ENSG00000224945	9	91703519	91724849	-1	RP11-82L18.2	RP11-82L18.2-002	0	NOVEL	KNOWN
ENST00000440542	-0.990854	1.33231	0.0366088	0.2905	ENST00000440542	ENSG00000226887	4	53588785	53617807	-1	ERVMER34-1	ERVMER34-1-001	endogenous retrovirus group MER34, member 1 [Source:HGNC Symbol;Acc:42970]	KNOWN	KNOWN
ENST00000437115	-0.489728	8.61543	0.036651	0.2905	ENST00000437115	ENSG00000243319	13	102944677	103046869	-1	FGF14-IT1	FGF14-IT1-002	FGF14 intronic transcript 1 (non-protein coding) [Source:HGNC Symbol;Acc:42774]	NOVEL	KNOWN
ENST00000540684	0.323993	6.16974	0.0366246	0.2905	ENST00000540684	ENSG00000256128	12	127214333	127256957	-1	LINC00944	LINC00944-001	long intergenic non-protein coding RNA 944 [Source:HGNC Symbol;Acc:48640]	NOVEL	KNOWN
ENST00000442584	-0.291511	5.93709	0.0365054	0.2905	ENST00000442584	ENSG00000234795	Y	7581026	7677302	-1	RFTN1P1	RFTN1P1-002	raftlin, lipid raft linker 1 pseudogene 1 [Source:HGNC Symbol;Acc:23971]	KNOWN	KNOWN
ENST00000534789	0.782742	2.12449	0.0367848	0.29124	ENST00000534789	ENSG00000131401	19	50837053	50848024	-1	NAPSB	NAPSB-003	napsin B aspartic peptidase, pseudogene [Source:HGNC Symbol;Acc:13396]	KNOWN	KNOWN
ENST00000449845	-0.366557	4.58592	0.0370304	0.292826	ENST00000449845	ENSG00000234238	3	187824884	187864808	1	RP11-430L16.1	RP11-430L16.1-001	0	NOVEL	KNOWN
ENST00000450551	0.352373	11.5807	0.0370665	0.292826	ENST00000450551	ENSG00000231200	2	22156208	22753977	-1	AC068490.2	AC068490.2-001	0	NOVEL	KNOWN
ENST00000440088	-0.603488	7.38372	0.0371474	0.293142	ENST00000440088	ENSG00000214293	7	77286977	77325582	-1	RSBN1L-AS1	RSBN1L-AS1-001	RSBN1L antisense RNA 1 [Source:HGNC Symbol;Acc:44173]	NOVEL	KNOWN
ENST00000455068	0.485469	3.60585	0.0371887	0.293147	ENST00000455068	ENSG00000232328	2	237642025	237663006	1	AC011286.1	AC011286.1-001	0	NOVEL	KNOWN
ENST00000499560	0.379261	7.43775	0.0372693	0.293423	ENST00000499560	ENSG00000246982	6	36114475	36164982	-1	RP1-179N16.6	RP1-179N16.6-001	0	NOVEL	KNOWN
ENST00000426125	0.28348	8.93171	0.0373284	0.293423	ENST00000426125	ENSG00000223653	1	85742398	85913807	1	RP11-131L23.1	RP11-131L23.1-002	0	NOVEL	KNOWN
ENST00000502901	-0.298896	7.32815	0.0373462	0.293423	ENST00000502901	ENSG00000253248	8	137059264	137178365	1	RP11-149P24.1	RP11-149P24.1-002	0	NOVEL	KNOWN
ENST00000411511	-0.380879	4.5337	0.0375399	0.294623	ENST00000411511	ENSG00000233577	22	25675496	25678641	-1	RP3-462D8.2	RP3-462D8.2-002	0	NOVEL	KNOWN
ENST00000430140	-0.714924	1.56778	0.0378759	0.296547	ENST00000430140	ENSG00000236064	X	107137827	107179210	-1	RP6-191P20.4	RP6-191P20.4-001	0	NOVEL	KNOWN
ENST00000440496	-0.456516	3.07683	0.0379089	0.296547	ENST00000440496	ENSG00000223546	X	102024089	102140334	1	LINC00630	LINC00630-001	long intergenic non-protein coding RNA 630 [Source:HGNC Symbol;Acc:44263]	NOVEL	KNOWN
ENST00000412311	-1.19054	1.63403	0.0380475	0.297266	ENST00000412311	ENSG00000233735	1	240341139	240342944	-1	RP11-567G24.3	RP11-567G24.3-001	0	NOVEL	KNOWN
ENST00000436492	-0.440232	6.70827	0.0380834	0.297266	ENST00000436492	ENSG00000235815	6	169116745	169123604	1	RP1-125N5.2	RP1-125N5.2-001	0	NOVEL	KNOWN
ENST00000506723	-0.352502	5.56196	0.0381532	0.297488	ENST00000506723	ENSG00000249484	5	151998525	152603103	-1	AC091969.1	AC091969.1-002	0	NOVEL	KNOWN
ENST00000437417	-0.558004	2.48416	0.0381995	0.297526	ENST00000437417	ENSG00000204623	6	29968788	30029417	-1	ZNRD1-AS1	ZNRD1-AS1-003	ZNRD1 antisense RNA 1 [Source:HGNC Symbol;Acc:13924]	KNOWN	KNOWN
ENST00000445414	-0.392391	5.77059	0.0383443	0.29833	ENST00000445414	ENSG00000236256	X	96686285	96897588	-1	DIAPH2-AS1	DIAPH2-AS1-001	DIAPH2 antisense RNA 1 [Source:HGNC Symbol;Acc:16972]	NOVEL	KNOWN
ENST00000448955	0.762745	2.88055	0.0384944	0.298852	ENST00000448955	ENSG00000188185	7	39773231	39832691	1	LINC00265	LINC00265-003	long intergenic non-protein coding RNA 265 [Source:HGNC Symbol;Acc:28019]	NOVEL	KNOWN
ENST00000504719	0.351683	5.94626	0.0384568	0.298852	ENST00000504719	ENSG00000249859	8	128806779	129113499	1	PVT1	PVT1-005	Pvt1 oncogene (non-protein coding) [Source:HGNC Symbol;Acc:9709]	KNOWN	KNOWN
ENST00000435524	-1.01189	0.855568	0.0386267	0.299555	ENST00000435524	ENSG00000234185	7	65584590	65629998	-1	RP5-1132H15.1	RP5-1132H15.1-001	0	NOVEL	KNOWN
ENST00000413234	0.386361	7.53479	0.0389556	0.301576	ENST00000413234	ENSG00000225420	2	88838238	88875128	1	AC104134.2	AC104134.2-001	0	NOVEL	KNOWN
ENST00000444349	0.758031	2.48902	0.0390464	0.301576	ENST00000444349	ENSG00000226891	1	65437908	65468159	-1	RP11-182I10.3	RP11-182I10.3-003	0	NOVEL	KNOWN
ENST00000540774	-0.580614	2.79798	0.0391075	0.301576	ENST00000540774	ENSG00000214043	12	126927027	126957336	1	RP5-944M2.3	RP5-944M2.3-201	0	NOVEL	KNOWN
ENST00000423716	-0.78786	1.50106	0.0391391	0.301576	ENST00000423716	ENSG00000228801	8	52811885	52859733	1	RP11-110G21.1	RP11-110G21.1-002	0	NOVEL	KNOWN
ENST00000518088	-0.830627	0.919153	0.039134	0.301576	ENST00000518088	ENSG00000253552	7	27147396	27173921	1	HOXA-AS2	HOXA-AS2-010	HOXA cluster antisense RNA 2 [Source:HGNC Symbol;Acc:43745]	KNOWN	KNOWN
ENST00000467155	0.470499	4.87108	0.0391025	0.301576	ENST00000467155	ENSG00000233101	17	46626992	46683776	1	HOXB-AS3	HOXB-AS3-017	HOXB cluster antisense RNA 3 [Source:HGNC Symbol;Acc:40283]	KNOWN	KNOWN
ENST00000513779	0.267295	7.02534	0.0392529	0.302017	ENST00000513779	ENSG00000249776	5	91745963	91996570	-1	RP11-133F8.2	RP11-133F8.2-003	0	NOVEL	KNOWN
ENST00000523728	0.330784	5.53231	0.0393223	0.302017	ENST00000523728	ENSG00000254119	8	62697606	62856739	1	RP11-705O24.1	RP11-705O24.1-002	0	NOVEL	KNOWN
ENST00000448056	0.33006	5.35316	0.0394637	0.30278	ENST00000448056	ENSG00000214870	7	26438213	26538594	1	AC004540.5	AC004540.5-005	0	NOVEL	KNOWN
ENST00000507190	-0.343202	5.2548	0.0395588	0.303186	ENST00000507190	ENSG00000251173	4	41222091	41258744	-1	UCHL1-AS1	UCHL1-AS1-002	UCHL1 antisense RNA 1 (head to head) [Source:HGNC Symbol;Acc:40600]	NOVEL	KNOWN
ENST00000543907	0.591406	3.61558	0.0397429	0.304273	ENST00000543907	ENSG00000256196	11	60685941	60692869	-1	RP11-881M11.4	RP11-881M11.4-001	0	NOVEL	KNOWN
ENST00000436485	-0.553102	6.11501	0.0400694	0.306445	ENST00000436485	ENSG00000240291	10	18802044	18834580	-1	RP11-499P20.2	RP11-499P20.2-002	0	NOVEL	KNOWN
ENST00000426991	0.430303	5.04954	0.0401281	0.306568	ENST00000426991	ENSG00000229152	13	111547406	111551519	-1	ANKRD10-IT1	ANKRD10-IT1-001	ANKRD10 intronic transcript 1 (non-protein coding) [Source:HGNC Symbol;Acc:39891]	NOVEL	KNOWN
ENST00000511495	0.242104	8.45743	0.0402497	0.307171	ENST00000511495	ENSG00000247572	5	80499903	80597379	-1	CKMT2-AS1	CKMT2-AS1-007	CKMT2 antisense RNA 1 [Source:HGNC Symbol;Acc:48997]	NOVEL	KNOWN
ENST00000421767	-0.451879	3.26745	0.0403033	0.307254	ENST00000421767	ENSG00000179406	7	65841031	65866325	-1	LINC00174	LINC00174-001	long intergenic non-protein coding RNA 174 [Source:HGNC Symbol;Acc:27788]	KNOWN	KNOWN
ENST00000519375	0.225179	7.86988	0.0403586	0.30735	ENST00000519375	ENSG00000253980	5	156626253	156651390	-1	CTB-4E7.1	CTB-4E7.1-001	0	NOVEL	KNOWN
ENST00000418330	0.319643	5.58725	0.0406054	0.308248	ENST00000418330	ENSG00000238062	2	231849083	231860747	-1	AC105344.2	AC105344.2-007	0	NOVEL	KNOWN
ENST00000520838	-0.513817	3.10109	0.0406157	0.308248	ENST00000520838	ENSG00000253404	5	138080123	138088998	-1	AC034243.1	AC034243.1-001	0	NOVEL	KNOWN
ENST00000411879	0.245528	10.4634	0.0406481	0.308248	ENST00000411879	ENSG00000231772	X	42111712	42558636	1	RP1-154K9.2	RP1-154K9.2-001	0	NOVEL	KNOWN
ENST00000499499	0.337194	5.60232	0.0405535	0.308248	ENST00000499499	ENSG00000247400	13	96300987	96329179	-1	DNAJC3-AS1	DNAJC3-AS1-001	DNAJC3 antisense RNA 1 (head to head) [Source:HGNC Symbol;Acc:39808]	NOVEL	KNOWN
ENST00000507997	0.310756	5.98073	0.0406987	0.308307	ENST00000507997	ENSG00000250551	5	95385819	95551223	1	RP11-254I22.1	RP11-254I22.1-001	0	NOVEL	KNOWN
ENST00000504129	-0.30766	8.22992	0.0407808	0.308603	ENST00000504129	ENSG00000248664	5	68408939	68432221	-1	CTC-498J12.3	CTC-498J12.3-001	0	NOVEL	KNOWN
ENST00000430728	0.703569	2.36066	0.0411929	0.310492	ENST00000430728	ENSG00000232316	6	113749742	113754623	-1	RP1-124C6.1	RP1-124C6.1-001	0	NOVEL	KNOWN
ENST00000448106	-0.712753	1.45985	0.0412032	0.310492	ENST00000448106	ENSG00000225619	2	2323004	2330882	1	AC009232.2	AC009232.2-001	0	NOVEL	KNOWN
ENST00000441383	-0.644049	6.05962	0.0411443	0.310492	ENST00000441383	ENSG00000232991	2	108370568	108438585	1	GACAT1	GACAT1-001	gastric cancer associated transcript 1 (non-protein coding) [Source:HGNC Symbol;Acc:48336]	KNOWN	KNOWN
ENST00000503723	-0.334209	7.92019	0.0410872	0.310492	ENST00000503723	ENSG00000250472	5	114484461	114485341	-1	TRIM36-IT1	TRIM36-IT1-001	TRIM36 intronic transcript 1 (non-protein coding) [Source:HGNC Symbol;Acc:41422]	NOVEL	KNOWN
ENST00000330337	0.332617	5.79436	0.041249	0.310512	ENST00000330337	ENSG00000184991	Y	23745486	23756552	-1	TTTY13	TTTY13-001	testis-specific transcript, Y-linked 13 (non-protein coding) [Source:HGNC Symbol;Acc:18494]	KNOWN	KNOWN
ENST00000464131	-0.301529	6.36507	0.0413297	0.310795	ENST00000464131	ENSG00000241593	3	81295730	81346496	-1	RP11-520D19.2	RP11-520D19.2-002	0	NOVEL	KNOWN
ENST00000523459	0.252714	7.56218	0.0413871	0.310901	ENST00000523459	ENSG00000253408	8	42091193	42128715	-1	RP11-231D20.2	RP11-231D20.2-001	0	NOVEL	KNOWN
ENST00000506195	-0.39204	6.99278	0.0414659	0.311167	ENST00000506195	ENSG00000248300	4	11742572	11771092	-1	RP11-74M11.2	RP11-74M11.2-001	0	NOVEL	KNOWN
ENST00000418907	0.2662	7.37242	0.0415543	0.311506	ENST00000418907	ENSG00000235837	7	16735496	16759523	-1	AC073333.8	AC073333.8-001	0	NOVEL	KNOWN
ENST00000542314	-0.415871	3.68851	0.0417063	0.31232	ENST00000542314	ENSG00000255857	12	120639094	120650941	1	PXN-AS1	PXN-AS1-003	PXN antisense RNA 1 [Source:HGNC Symbol;Acc:44123]	NOVEL	KNOWN
ENST00000445967	-0.293073	8.8895	0.0418996	0.313115	ENST00000445967	ENSG00000232252	13	86634948	86745025	1	RP11-30L8.1	RP11-30L8.1-001	0	NOVEL	KNOWN
ENST00000457577	0.62763	5.28008	0.0421226	0.314455	ENST00000457577	ENSG00000232732	2	200732119	200775882	-1	AC073043.1	AC073043.1-002	0	NOVEL	KNOWN
ENST00000505340	0.911131	1.07555	0.0421815	0.314567	ENST00000505340	ENSG00000249669	5	148786252	148808241	1	MIR143HG	MIR143HG-004	MIR143 host gene (non-protein coding) [Source:HGNC Symbol;Acc:42872]	NOVEL	KNOWN
ENST00000419511	-0.333878	6.31168	0.0423715	0.315331	ENST00000419511	ENSG00000228135	2	219765533	219795358	-1	AC073128.10	AC073128.10-001	0	NOVEL	KNOWN
ENST00000453459	0.308511	6.62662	0.0423717	0.315331	ENST00000453459	ENSG00000223646	7	112262433	112348135	1	AC002463.3	AC002463.3-001	0	NOVEL	KNOWN
ENST00000425364	0.303421	7.77805	0.0424508	0.315593	ENST00000425364	ENSG00000231046	6	111548950	111580237	-1	RP11-428F8.2	RP11-428F8.2-001	0	NOVEL	KNOWN
ENST00000532242	-0.321998	5.66739	0.0425138	0.315735	ENST00000532242	ENSG00000254695	11	15665431	15726914	1	RP11-396O20.1	RP11-396O20.1-001	0	NOVEL	KNOWN
ENST00000509999	-0.29813	6.60141	0.0426232	0.315895	ENST00000509999	ENSG00000251409	5	95171647	95188425	-1	AC008592.4	AC008592.4-001	0	NOVEL	KNOWN
ENST00000414856	0.334196	5.87715	0.042668	0.315902	ENST00000414856	ENSG00000237654	11	131372653	131410761	-1	AP003025.2	AP003025.2-003	0	NOVEL	KNOWN
ENST00000440801	-0.328706	5.99092	0.0428582	0.316983	ENST00000440801	ENSG00000236866	1	118139454	118148392	-1	AL157902.3	AL157902.3-001	0	NOVEL	KNOWN
ENST00000540745	0.291967	8.19687	0.0429088	0.317031	ENST00000540745	ENSG00000256551	12	128571530	128602677	-1	RP13-653N12.1	RP13-653N12.1-001	0	NOVEL	KNOWN
ENST00000518942	-0.778494	1.39281	0.0429792	0.317043	ENST00000518942	ENSG00000228801	8	52811885	52859733	1	RP11-110G21.1	RP11-110G21.1-003	0	NOVEL	KNOWN
ENST00000372490	-0.540336	2.79416	0.0429985	0.317043	ENST00000372490	ENSG00000204055	9	131939050	131972827	1	RP11-247A12.2	RP11-247A12.2-001	0	NOVEL	KNOWN
ENST00000366209	0.224284	10.8516	0.0430975	0.317166	ENST00000366209	ENSG00000203386	2	33931953	34522820	1	AC009499.1	AC009499.1-002	0	NOVEL	KNOWN
ENST00000435557	-0.724303	1.77016	0.0431477	0.317166	ENST00000435557	ENSG00000233891	2	59465851	59960531	-1	AC007131.2	AC007131.2-006	0	NOVEL	KNOWN
ENST00000522975	-0.822703	1.7816	0.0432892	0.317758	ENST00000522975	ENSG00000253673	5	157602404	157627024	1	CTC-436K13.1	CTC-436K13.1-001	0	NOVEL	KNOWN
ENST00000439184	0.315715	8.6786	0.0433166	0.317758	ENST00000439184	ENSG00000233985	1	170143544	170210428	1	RP11-297H3.3	RP11-297H3.3-001	0	NOVEL	KNOWN
ENST00000511596	0.270523	11.2038	0.0434549	0.318448	ENST00000511596	ENSG00000249937	5	17684693	17955966	1	RP11-454P21.1	RP11-454P21.1-005	0	NOVEL	KNOWN
ENST00000433673	0.321151	5.25026	0.0436395	0.319467	ENST00000433673	ENSG00000236682	2	128146706	128158156	1	AC068282.3	AC068282.3-001	0	NOVEL	KNOWN
ENST00000512688	-0.292413	6.25383	0.0436936	0.319467	ENST00000512688	ENSG00000251629	5	20611949	20937800	1	RP11-774D14.1	RP11-774D14.1-004	0	NOVEL	KNOWN
ENST00000427030	-0.951913	1.29255	0.0437273	0.319467	ENST00000427030	ENSG00000234826	7	117638912	117644099	-1	AC003084.2	AC003084.2-001	0	NOVEL	KNOWN
ENST00000442026	0.230536	10.5256	0.0439459	0.320603	ENST00000442026	ENSG00000203386	2	33931953	34522820	1	AC009499.1	AC009499.1-001	0	NOVEL	KNOWN
ENST00000484721	0.833809	2.4664	0.043972	0.320603	ENST00000484721	ENSG00000240666	3	154876530	154901074	-1	MME-AS1	MME-AS1-001	MME antisense RNA 1 [Source:HGNC Symbol;Acc:40376]	NOVEL	KNOWN
ENST00000515692	0.311978	7.08247	0.0440406	0.320778	ENST00000515692	ENSG00000248954	17	47964961	47978257	1	RP11-304F15.4	RP11-304F15.4-001	0	NOVEL	KNOWN
ENST00000484222	0.382762	6.52613	0.0441233	0.32083	ENST00000484222	ENSG00000241884	3	67346724	67356783	1	RP11-85I21.1	RP11-85I21.1-001	0	NOVEL	KNOWN
ENST00000450287	0.549893	7.59046	0.044137	0.32083	ENST00000450287	ENSG00000224812	10	45306472	45455137	-1	TMEM72-AS1	TMEM72-AS1-001	TMEM72 antisense RNA 1 [Source:HGNC Symbol;Acc:27349]	NOVEL	KNOWN
ENST00000503299	-0.351665	7.87455	0.0444684	0.32284	ENST00000503299	ENSG00000248176	4	29119930	29204392	1	RP11-472K22.1	RP11-472K22.1-001	0	NOVEL	KNOWN
ENST00000503496	0.483088	6.34085	0.0445482	0.32284	ENST00000503496	ENSG00000250007	15	35047285	35105124	1	RP11-814P5.1	RP11-814P5.1-001	0	NOVEL	KNOWN
ENST00000435348	0.536938	4.97593	0.0445378	0.32284	ENST00000435348	ENSG00000235954	22	28315364	28404569	1	TTC28-AS1	TTC28-AS1-012	TTC28 antisense RNA 1 [Source:HGNC Symbol;Acc:29336]	KNOWN	KNOWN
ENST00000448686	-0.659449	1.97094	0.0447682	0.324108	ENST00000448686	ENSG00000229531	1	174904084	174923398	-1	RP1-102G20.5	RP1-102G20.5-002	0	NOVEL	KNOWN
ENST00000415146	0.438042	4.97326	0.0448442	0.324331	ENST00000415146	ENSG00000224595	7	114054299	114059930	-1	AC073626.2	AC073626.2-001	0	NOVEL	KNOWN
ENST00000432481	-0.273838	7.4344	0.0449556	0.32481	ENST00000432481	ENSG00000232023	2	229347977	229476111	-1	AC009410.1	AC009410.1-001	0	NOVEL	KNOWN
ENST00000447453	0.23348	7.90926	0.0451202	0.325672	ENST00000447453	ENSG00000236780	2	67350489	67442451	-1	AC078941.1	AC078941.1-003	0	NOVEL	KNOWN
ENST00000494221	-0.311583	9.49179	0.0451746	0.325737	ENST00000494221	ENSG00000242798	7	99712837	99724762	-1	RP11-506M12.1	RP11-506M12.1-001	0	NOVEL	KNOWN
ENST00000523328	0.346877	5.74139	0.0453917	0.326975	ENST00000523328	ENSG00000249859	8	128806779	129113499	1	PVT1	PVT1-003	Pvt1 oncogene (non-protein coding) [Source:HGNC Symbol;Acc:9709]	KNOWN	KNOWN
ENST00000454741	0.476649	5.25365	0.0458616	0.329699	ENST00000454741	ENSG00000235954	22	28315364	28404569	1	TTC28-AS1	TTC28-AS1-001	TTC28 antisense RNA 1 [Source:HGNC Symbol;Acc:29336]	KNOWN	KNOWN
ENST00000431094	0.298254	5.55053	0.0459887	0.330282	ENST00000431094	ENSG00000225210	14	19650018	19718563	1	AL589743.1	AL589743.1-001	0	NOVEL	KNOWN
ENST00000522778	-0.280452	8.41971	0.0460848	0.330642	ENST00000522778	ENSG00000253103	8	112111190	112248432	-1	RP11-946L20.4	RP11-946L20.4-002	0	NOVEL	KNOWN
ENST00000508945	-0.518082	2.63858	0.0462968	0.331501	ENST00000508945	ENSG00000251141	5	44745002	44808879	-1	RP11-53O19.1	RP11-53O19.1-001	0	NOVEL	KNOWN
ENST00000412393	0.525903	1.8013	0.0462675	0.331501	ENST00000412393	ENSG00000232931	2	96472866	96481963	-1	LINC00342	LINC00342-001	long intergenic non-protein coding RNA 342 [Source:HGNC Symbol;Acc:42470]	NOVEL	KNOWN
ENST00000432070	0.362385	6.37265	0.046354	0.331581	ENST00000432070	ENSG00000230091	10	81806616	81838668	-1	TMEM254-AS1	TMEM254-AS1-002	TMEM254 antisense RNA 1 [Source:HGNC Symbol;Acc:27340]	NOVEL	KNOWN
ENST00000520375	0.494483	6.17818	0.0465137	0.332122	ENST00000520375	ENSG00000254002	8	23583844	23600555	-1	RP11-213G6.2	RP11-213G6.2-001	0	NOVEL	KNOWN
ENST00000523427	0.340808	5.91707	0.0465221	0.332122	ENST00000523427	ENSG00000249859	8	128806779	129113499	1	PVT1	PVT1-011	Pvt1 oncogene (non-protein coding) [Source:HGNC Symbol;Acc:9709]	KNOWN	KNOWN
ENST00000473938	0.427816	4.88759	0.046673	0.332869	ENST00000473938	ENSG00000242781	3	80814048	80838505	1	RP11-47P18.2	RP11-47P18.2-001	0	NOVEL	KNOWN
ENST00000504135	1.01965	9.05284	0.0468138	0.333152	ENST00000504135	ENSG00000248692	4	62937470	63031272	-1	RP11-84A1.3	RP11-84A1.3-001	0	NOVEL	KNOWN
ENST00000434176	-0.329883	4.96354	0.0468261	0.333152	ENST00000434176	ENSG00000225657	20	55152619	55173677	1	RP5-843L14.1	RP5-843L14.1-001	0	NOVEL	KNOWN
ENST00000511940	0.37058	6.19312	0.0469739	0.333152	ENST00000511940	ENSG00000248363	5	85649621	85664672	1	CTC-261N6.1	CTC-261N6.1-001	0	NOVEL	KNOWN
ENST00000501886	0.373215	4.63723	0.0469942	0.333152	ENST00000501886	ENSG00000247372	5	74615980	74632739	-1	CTD-2235C13.2	CTD-2235C13.2-001	0	NOVEL	KNOWN
ENST00000377977	0.255471	11.1887	0.0470015	0.333152	ENST00000377977	ENSG00000204929	2	65663845	66311773	1	AC074391.1	AC074391.1-010	0	NOVEL	KNOWN
ENST00000456537	-0.736488	2.97367	0.0470371	0.333152	ENST00000456537	ENSG00000235979	17	19342456	19364308	-1	AC004448.5	AC004448.5-001	0	NOVEL	KNOWN
ENST00000414256	-0.257424	6.48203	0.0470174	0.333152	ENST00000414256	ENSG00000226674	2	145425534	145940216	1	TEX41	TEX41-006	testis expressed 41 (non-protein coding) [Source:HGNC Symbol;Acc:48667]	NOVEL	KNOWN
ENST00000442108	0.428829	4.26143	0.0471382	0.33354	ENST00000442108	ENSG00000231966	1	179798744	179805259	-1	RP11-12M5.4	RP11-12M5.4-001	0	NOVEL	KNOWN
ENST00000332440	-0.836479	1.2425	0.0472599	0.334073	ENST00000332440	ENSG00000185186	21	44881974	44899414	-1	LINC00313	LINC00313-001	long intergenic non-protein coding RNA 313 [Source:HGNC Symbol;Acc:16416]	KNOWN	KNOWN
ENST00000356047	0.310488	5.56021	0.0473245	0.334178	ENST00000356047	ENSG00000235493	3	28038701	28070095	-1	AC092415.1	AC092415.1-002	0	NOVEL	KNOWN
ENST00000445508	0.295472	7.62376	0.047375	0.334178	ENST00000445508	ENSG00000227274	17	12575179	12609452	-1	AC005358.3	AC005358.3-001	0	NOVEL	KNOWN
ENST00000439539	0.252295	7.08798	0.0474143	0.334178	ENST00000439539	ENSG00000240288	3	10327438	10335133	1	GHRLOS	GHRLOS-001	ghrelin opposite strand/antisense RNA [Source:HGNC Symbol;Acc:33885]	KNOWN	KNOWN
ENST00000513381	-0.537473	2.53824	0.0474874	0.334365	ENST00000513381	ENSG00000250432	12	54478916	54519776	-1	RP11-834C11.5	RP11-834C11.5-002	0	NOVEL	KNOWN
ENST00000420776	-0.586528	2.07934	0.0475468	0.334456	ENST00000420776	ENSG00000229388	1	28969740	28975093	1	RP11-442N24__B.1	RP11-442N24__B.1-001	0	NOVEL	KNOWN
ENST00000442994	0.330174	5.09168	0.047874	0.336025	ENST00000442994	ENSG00000230317	X	50838690	50914232	-1	RP11-104D21.3	RP11-104D21.3-001	0	KNOWN	KNOWN
ENST00000424306	0.207582	8.76748	0.04791	0.336025	ENST00000424306	ENSG00000234062	X	135991554	136103789	1	RP11-308D16.4	RP11-308D16.4-001	0	NOVEL	KNOWN
ENST00000523024	-0.274748	6.05217	0.0478511	0.336025	ENST00000523024	ENSG00000253649	8	10340388	10405095	-1	PRSS51	PRSS51-002	protease, serine, 51 [Source:HGNC Symbol;Acc:37321]	NOVEL	KNOWN
ENST00000511029	-1.04632	1.0847	0.0481761	0.336593	ENST00000511029	ENSG00000248605	5	25404842	25446034	-1	CTD-2306M5.1	CTD-2306M5.1-001	0	NOVEL	KNOWN
ENST00000412422	-0.500029	3.2857	0.0481777	0.336593	ENST00000412422	ENSG00000203650	X	117973519	118015978	1	RP4-562J12.2	RP4-562J12.2-001	0	NOVEL	KNOWN
ENST00000494915	0.235943	8.32418	0.0481981	0.336593	ENST00000494915	ENSG00000244128	3	164924748	165373211	1	RP11-85M11.2	RP11-85M11.2-002	0	NOVEL	KNOWN
ENST00000399966	0.601719	2.46874	0.0482252	0.336593	ENST00000399966	ENSG00000185203	X	155244288	155246502	-1	WASIR1	WASIR1-001	WASH and IL9R antisense RNA 1 [Source:HGNC Symbol;Acc:38513]	NOVEL	KNOWN
ENST00000448729	0.340412	6.40861	0.0485514	0.338541	ENST00000448729	ENSG00000230091	10	81806616	81838668	-1	TMEM254-AS1	TMEM254-AS1-003	TMEM254 antisense RNA 1 [Source:HGNC Symbol;Acc:27340]	NOVEL	KNOWN
ENST00000501169	0.229531	9.70741	0.0486972	0.339229	ENST00000501169	ENSG00000248079	15	35838396	36151202	1	DPH6-AS1	DPH6-AS1-001	DPH6 antisense RNA 1 (head to head) [Source:HGNC Symbol;Acc:44147]	NOVEL	KNOWN
ENST00000424375	0.622281	1.42887	0.0490328	0.340577	ENST00000424375	ENSG00000198250	10	47657581	47701443	1	ANTXRL	ANTXRL-001	anthrax toxin receptor-like [Source:HGNC Symbol;Acc:27277]	KNOWN	KNOWN
ENST00000328344	-0.376084	4.16307	0.0490288	0.340577	ENST00000328344	ENSG00000182586	21	46654255	46678645	1	LINC00334	LINC00334-001	long intergenic non-protein coding RNA 334 [Source:HGNC Symbol;Acc:16425]	KNOWN	KNOWN
ENST00000497122	-0.440475	7.80647	0.0489591	0.340577	ENST00000497122	ENSG00000242808	3	180707558	181554668	1	SOX2-OT	SOX2-OT-006	SOX2 overlapping transcript (non-protein coding) [Source:HGNC Symbol;Acc:20209]	KNOWN	KNOWN
ENST00000448543	0.334371	5.26406	0.0491476	0.341044	ENST00000448543	ENSG00000234279	2	239628965	239649421	1	AC113618.1	AC113618.1-001	0	NOVEL	KNOWN
ENST00000451775	-0.373431	5.71248	0.0491983	0.341067	ENST00000451775	ENSG00000224738	17	57183959	57195628	1	AC099850.1	AC099850.1-001	0	NOVEL	KNOWN
ENST00000430998	0.369156	5.4113	0.0492959	0.341086	ENST00000430998	ENSG00000231298	10	4692377	4720346	-1	LINC00704	LINC00704-001	long intergenic non-protein coding RNA 704 [Source:HGNC Symbol;Acc:44678]	NOVEL	KNOWN
ENST00000449840	-0.844185	1.03214	0.0494256	0.341376	ENST00000449840	ENSG00000226204	21	20325582	20339376	-1	AL157359.3	AL157359.3-001	0	NOVEL	KNOWN
ENST00000450290	0.265158	9.16577	0.0494521	0.341376	ENST00000450290	ENSG00000230975	2	80926513	81097315	-1	AC084193.1	AC084193.1-001	0	NOVEL	KNOWN
ENST00000442269	0.28111	7.14442	0.0494802	0.341376	ENST00000442269	ENSG00000227627	6	153304885	153310358	1	RP1-101K10.6	RP1-101K10.6-001	0	NOVEL	KNOWN
ENST00000445180	-0.735513	1.08385	0.0498506	0.342943	ENST00000445180	ENSG00000233399	1	30486799	30510459	-1	RP11-111I12.1	RP11-111I12.1-001	0	NOVEL	KNOWN
ENST00000439488	0.508234	2.96064	0.0498985	0.342945	ENST00000439488	ENSG00000236423	1	3816936	3833789	1	RP13-15E13.1	RP13-15E13.1-001	0	KNOWN	KNOWN
ENST00000425371	-0.908312	1.17879	0.0499977	0.343181	ENST00000425371	ENSG00000235872	12	68052771	68064699	-1	RP11-335O4.3	RP11-335O4.3-001	0	NOVEL	KNOWN
ENST00000441672	-0.232386	7.94194	0.0501159	0.343181	ENST00000441672	ENSG00000227591	1	209834709	209897470	-1	RP1-28O10.1	RP1-28O10.1-002	0	NOVEL	KNOWN
ENST00000511395	-0.635114	3.1085	0.0502244	0.343181	ENST00000511395	ENSG00000248474	5	73379893	73399041	-1	CTD-2292M14.1	CTD-2292M14.1-001	0	NOVEL	KNOWN
ENST00000506897	-1.1457	0.899399	0.0503798	0.343181	ENST00000506897	ENSG00000250241	4	133996466	134070271	-1	RP11-9G1.3	RP11-9G1.3-002	0	NOVEL	KNOWN
ENST00000428280	0.33908	5.55578	0.0504363	0.343181	ENST00000428280	ENSG00000236989	2	16225344	16245963	-1	AC142119.1	AC142119.1-002	0	NOVEL	KNOWN
ENST00000534572	0.520544	8.37074	0.0504475	0.343181	ENST00000534572	ENSG00000255234	11	82997171	83134559	1	RP11-727A23.10	RP11-727A23.10-002	0	NOVEL	KNOWN
ENST00000513853	0.313158	12.6905	0.0504505	0.343181	ENST00000513853	ENSG00000249867	11	28724162	29085368	1	RP11-115J23.1	RP11-115J23.1-001	0	NOVEL	KNOWN
ENST00000455366	-0.875999	0.874983	0.0504958	0.343181	ENST00000455366	ENSG00000234721	17	71782941	71796932	1	AC125421.1	AC125421.1-001	0	NOVEL	KNOWN
ENST00000445166	0.521321	8.13328	0.0507106	0.343181	ENST00000445166	ENSG00000235790	1	32109650	32125539	1	RP11-73M7.6	RP11-73M7.6-001	0	NOVEL	KNOWN
ENST00000433228	-0.355038	5.95003	0.0507179	0.343181	ENST00000433228	ENSG00000235834	X	17546558	17605281	1	RP1-60N8.1	RP1-60N8.1-001	0	NOVEL	KNOWN
ENST00000426699	-0.412471	8.43439	0.0508323	0.343181	ENST00000426699	ENSG00000229308	Y	3904538	3968361	1	AC010084.1	AC010084.1-001	0	NOVEL	KNOWN
ENST00000441991	-0.439224	3.13739	0.050852	0.343181	ENST00000441991	ENSG00000231210	7	116211014	116254874	-1	AC006159.3	AC006159.3-002	0	NOVEL	KNOWN
ENST00000436082	-0.353137	5.65342	0.0508876	0.343181	ENST00000436082	ENSG00000226488	2	6636135	6643938	1	AC021021.2	AC021021.2-001	0	NOVEL	KNOWN
ENST00000427273	-0.276857	5.92375	0.0502246	0.343181	ENST00000427273	ENSG00000236202	3	7561428	7602020	-1	GRM7-AS1	GRM7-AS1-002	GRM7 antisense RNA 1 [Source:HGNC Symbol;Acc:40267]	NOVEL	KNOWN
ENST00000455963	-0.314322	7.58059	0.050253	0.343181	ENST00000455963	ENSG00000234336	7	28219941	28283536	1	JAZF1-AS1	JAZF1-AS1-002	JAZF1 antisense RNA 1 [Source:HGNC Symbol;Acc:41218]	NOVEL	KNOWN
ENST00000416572	-0.553756	2.71596	0.0502137	0.343181	ENST00000416572	ENSG00000179406	7	65841031	65866325	-1	LINC00174	LINC00174-002	long intergenic non-protein coding RNA 174 [Source:HGNC Symbol;Acc:27788]	KNOWN	KNOWN
ENST00000491317	0.466967	2.68351	0.0508505	0.343181	ENST00000491317	ENSG00000183674	6	10429488	10435107	-1	LINC00518	LINC00518-004	long intergenic non-protein coding RNA 518 [Source:HGNC Symbol;Acc:28626]	NOVEL	KNOWN
ENST00000472856	-0.407566	8.12968	0.0505797	0.343181	ENST00000472856	ENSG00000242808	3	180707558	181554668	1	SOX2-OT	SOX2-OT-007	SOX2 overlapping transcript (non-protein coding) [Source:HGNC Symbol;Acc:20209]	KNOWN	KNOWN
ENST00000478318	0.340312	12.4407	0.050828	0.343181	ENST00000478318	ENSG00000227646	7	89511667	89840949	-1	STEAP2-AS1	STEAP2-AS1-002	STEAP2 antisense RNA 1 [Source:HGNC Symbol;Acc:40820]	NOVEL	KNOWN
ENST00000413954	-0.939623	1.0594	0.0510297	0.343674	ENST00000413954	ENSG00000224643	2	183948133	183973247	-1	AC064871.3	AC064871.3-002	0	NOVEL	KNOWN
ENST00000502427	-0.268002	7.7462	0.0511043	0.343674	ENST00000502427	ENSG00000251629	5	20611949	20937800	1	RP11-774D14.1	RP11-774D14.1-001	0	NOVEL	KNOWN
ENST00000490916	-0.361786	6.06359	0.051152	0.343674	ENST00000490916	ENSG00000241472	3	62246540	62355005	-1	PTPRG-AS1	PTPRG-AS1-008	PTPRG antisense RNA 1 [Source:HGNC Symbol;Acc:44638]	NOVEL	KNOWN
ENST00000484076	-0.247345	7.37938	0.0514926	0.345157	ENST00000484076	ENSG00000242622	3	119813742	119855630	1	RP11-18H7.1	RP11-18H7.1-001	0	NOVEL	KNOWN
ENST00000441558	0.343914	4.64394	0.0514996	0.345157	ENST00000441558	ENSG00000235989	22	31318295	31328436	1	MORC2-AS1	MORC2-AS1-003	MORC2 antisense RNA 1 [Source:HGNC Symbol;Acc:26662]	KNOWN	KNOWN
ENST00000499662	0.312373	7.13048	0.0515167	0.345157	ENST00000499662	ENSG00000247381	13	28407581	28495541	-1	PDX1-AS1	PDX1-AS1-001	PDX1 antisense RNA 1 [Source:HGNC Symbol;Acc:43698]	NOVEL	KNOWN
ENST00000445260	0.769491	1.98654	0.0516076	0.345444	ENST00000445260	ENSG00000231429	1	121154579	121171134	1	RP11-343N15.2	RP11-343N15.2-001	0	KNOWN	KNOWN
ENST00000429340	0.248769	8.65722	0.0517317	0.345952	ENST00000429340	ENSG00000232692	21	27750871	27844017	1	AP001596.6	AP001596.6-003	0	NOVEL	KNOWN
ENST00000484172	-0.721792	0.89319	0.0518737	0.34658	ENST00000484172	ENSG00000228775	7	141404138	141438146	-1	WEE2-AS1	WEE2-AS1-009	WEE2 antisense RNA 1 [Source:HGNC Symbol;Acc:48669]	KNOWN	KNOWN
ENST00000533942	-0.392129	4.58881	0.0520707	0.347251	ENST00000533942	ENSG00000254456	11	25756317	25803305	1	RP11-405K6.1	RP11-405K6.1-002	0	NOVEL	KNOWN
ENST00000518528	0.347104	5.91598	0.0520497	0.347251	ENST00000518528	ENSG00000249859	8	128806779	129113499	1	PVT1	PVT1-009	Pvt1 oncogene (non-protein coding) [Source:HGNC Symbol;Acc:9709]	KNOWN	KNOWN
ENST00000440494	0.248	9.72246	0.0522917	0.348254	ENST00000440494	ENSG00000226828	1	244080704	244210619	1	RP11-278H7.1	RP11-278H7.1-001	0	NOVEL	KNOWN
ENST00000456240	-0.231559	7.10941	0.0524759	0.34855	ENST00000456240	ENSG00000228255	1	213904759	213967930	1	RP11-323I1.1	RP11-323I1.1-001	0	NOVEL	KNOWN
ENST00000416366	-0.80127	1.54152	0.052508	0.34855	ENST00000416366	ENSG00000179406	7	65841031	65866325	-1	LINC00174	LINC00174-004	long intergenic non-protein coding RNA 174 [Source:HGNC Symbol;Acc:27788]	KNOWN	KNOWN
ENST00000468646	-0.898302	1.13731	0.0524318	0.34855	ENST00000468646	ENSG00000241163	3	72084451	72291716	-1	LINC00877	LINC00877-001	long intergenic non-protein coding RNA 877 [Source:HGNC Symbol;Acc:27706]	NOVEL	KNOWN
ENST00000431525	-1.03276	0.554526	0.052652	0.348862	ENST00000431525	ENSG00000227139	1	147169914	147171461	1	RP11-533N14.3	RP11-533N14.3-001	0	KNOWN	KNOWN
ENST00000452787	-1.17068	0.990557	0.0530189	0.350969	ENST00000452787	ENSG00000237166	2	201577028	201599900	-1	AC007163.3	AC007163.3-001	0	NOVEL	KNOWN
ENST00000438222	0.478779	4.21359	0.0530914	0.351126	ENST00000438222	ENSG00000238034	20	21928285	21951421	1	RP5-1185K9.1	RP5-1185K9.1-001	0	NOVEL	KNOWN
ENST00000518222	-0.486515	2.50618	0.0532996	0.352179	ENST00000518222	ENSG00000253474	8	50081098	50141484	1	RP11-10H3.1	RP11-10H3.1-002	0	NOVEL	KNOWN
ENST00000419628	-0.695876	1.00859	0.0533645	0.352284	ENST00000419628	ENSG00000225431	21	44019390	44035168	-1	AP001626.1	AP001626.1-001	0	NOVEL	KNOWN
ENST00000479270	-0.38999	3.67204	0.053445	0.352492	ENST00000479270	ENSG00000243069	3	153742190	153839121	-1	ARHGEF26-AS1	ARHGEF26-AS1-004	ARHGEF26 antisense RNA 1 [Source:HGNC Symbol;Acc:41048]	NOVEL	KNOWN
ENST00000524346	0.264258	7.28039	0.0538122	0.354337	ENST00000524346	ENSG00000254101	8	137543041	137997178	1	RP11-30J20.1	RP11-30J20.1-001	0	NOVEL	KNOWN
ENST00000458168	0.388536	5.69312	0.0538233	0.354337	ENST00000458168	ENSG00000230014	10	9317796	9329020	1	LINC00709	LINC00709-001	long intergenic non-protein coding RNA 709 [Source:HGNC Symbol;Acc:44700]	NOVEL	KNOWN
ENST00000503048	0.221123	12.2961	0.0540727	0.355653	ENST00000503048	ENSG00000249484	5	151998525	152603103	-1	AC091969.1	AC091969.1-001	0	NOVEL	KNOWN
ENST00000526385	-0.579662	1.76021	0.0542752	0.356279	ENST00000526385	ENSG00000255502	11	97749781	97813762	-1	RP11-379J13.2	RP11-379J13.2-002	0	NOVEL	KNOWN
ENST00000462497	-0.580651	2.35379	0.0542772	0.356279	ENST00000462497	ENSG00000241472	3	62246540	62355005	-1	PTPRG-AS1	PTPRG-AS1-002	PTPRG antisense RNA 1 [Source:HGNC Symbol;Acc:44638]	NOVEL	KNOWN
ENST00000434221	0.530331	5.18801	0.0543166	0.356279	ENST00000434221	ENSG00000235954	22	28315364	28404569	1	TTC28-AS1	TTC28-AS1-011	TTC28 antisense RNA 1 [Source:HGNC Symbol;Acc:29336]	KNOWN	KNOWN
ENST00000427039	-0.238112	8.01251	0.0544513	0.356832	ENST00000427039	ENSG00000237461	9	102348068	102582171	-1	RP11-554F20.1	RP11-554F20.1-001	0	NOVEL	KNOWN
ENST00000422042	-0.466341	3.2094	0.0545268	0.356832	ENST00000422042	ENSG00000224375	7	134368896	134372742	1	AC009276.4	AC009276.4-001	0	NOVEL	KNOWN
ENST00000544868	-0.967846	5.42897	0.0545498	0.356832	ENST00000544868	ENSG00000251562	11	65265233	65273940	1	MALAT1	MALAT1-201	metastasis associated lung adenocarcinoma transcript 1 (non-protein coding) [Source:HGNC Symbol;Acc:29665]	KNOWN	KNOWN
ENST00000500258	-0.369056	3.99656	0.0547242	0.357648	ENST00000500258	ENSG00000248092	5	43571696	43603332	-1	NNT-AS1	NNT-AS1-006	NNT antisense RNA 1 [Source:HGNC Symbol;Acc:49005]	NOVEL	KNOWN
ENST00000524818	-0.534177	1.99156	0.0547911	0.357709	ENST00000524818	ENSG00000254473	9	86322509	86328293	1	RP11-522I20.3	RP11-522I20.3-002	0	NOVEL	KNOWN
ENST00000530896	0.279949	10.3468	0.0548816	0.357709	ENST00000530896	ENSG00000245832	11	81590893	82429124	-1	RP11-179A16.1	RP11-179A16.1-002	0	NOVEL	KNOWN
ENST00000506704	0.972499	9.10288	0.0549326	0.357709	ENST00000506704	ENSG00000248692	4	62937470	63031272	-1	RP11-84A1.3	RP11-84A1.3-003	0	NOVEL	KNOWN
ENST00000311434	0.39759	5.92069	0.054932	0.357709	ENST00000311434	ENSG00000174083	17	8706041	8770994	-1	PIK3R6	PIK3R6-201	phosphoinositide-3-kinase, regulatory subunit 6 [Source:HGNC Symbol;Acc:27101]	KNOWN	KNOWN
ENST00000443562	0.220797	8.46721	0.0550395	0.357856	ENST00000443562	ENSG00000231999	1	90048800	90098453	-1	RP5-1007M22.2	RP5-1007M22.2-001	0	NOVEL	KNOWN
ENST00000528316	-0.263318	5.68009	0.0550547	0.357856	ENST00000528316	ENSG00000248844	11	69902336	69911477	-1	RP11-626H12.3	RP11-626H12.3-002	0	NOVEL	KNOWN
ENST00000509461	0.948523	9.12567	0.0551939	0.358181	ENST00000509461	ENSG00000248692	4	62937470	63031272	-1	RP11-84A1.3	RP11-84A1.3-004	0	NOVEL	KNOWN
ENST00000418770	-0.363984	4.02187	0.0552136	0.358181	ENST00000418770	ENSG00000226266	2	160527219	160568946	-1	AC009961.3	AC009961.3-002	0	NOVEL	KNOWN
ENST00000429398	-0.854017	1.39092	0.0552688	0.358181	ENST00000429398	ENSG00000231128	1	114355001	114371793	1	RP5-1073O3.2	RP5-1073O3.2-001	0	NOVEL	KNOWN
ENST00000418442	-0.308115	7.35006	0.0553987	0.358181	ENST00000418442	ENSG00000243004	7	19958604	20180076	-1	AC005062.2	AC005062.2-004	0	NOVEL	KNOWN
ENST00000511512	0.679393	1.64284	0.0554502	0.358181	ENST00000511512	ENSG00000250934	3	125985639	126010122	1	RP11-71E19.1	RP11-71E19.1-001	0	NOVEL	KNOWN
ENST00000515597	-0.323018	5.97875	0.0554809	0.358181	ENST00000515597	ENSG00000249307	4	79892902	80229952	1	LINC01088	LINC01088-011	long intergenic non-protein coding RNA 1088 [Source:HGNC Symbol;Acc:49148]	NOVEL	KNOWN
ENST00000541482	0.319253	6.95344	0.0554839	0.358181	ENST00000541482	ENSG00000176700	15	85174682	85185695	1	SCAND2P	SCAND2P-201	SCAN domain containing 2 pseudogene [Source:HGNC Symbol;Acc:10567]	KNOWN	KNOWN
ENST00000444051	-0.588253	2.37215	0.0555034	0.358181	ENST00000444051	ENSG00000204623	6	29968788	30029417	-1	ZNRD1-AS1	ZNRD1-AS1-008	ZNRD1 antisense RNA 1 [Source:HGNC Symbol;Acc:13924]	KNOWN	KNOWN
ENST00000430027	-0.323798	4.76461	0.0558146	0.359544	ENST00000430027	ENSG00000231764	7	96584453	96643377	-1	DLX6-AS1	DLX6-AS1-001	DLX6 antisense RNA 1 [Source:HGNC Symbol;Acc:37151]	KNOWN	KNOWN
ENST00000440905	-0.370612	4.4764	0.0557787	0.359544	ENST00000440905	ENSG00000205822	13	24982295	25171814	1	TPTE2P6	TPTE2P6-002	transmembrane phosphoinositide 3-phosphatase and tensin homolog 2 pseudogene 6 [Source:HGNC Symbol;Acc:42644]	KNOWN	KNOWN
ENST00000524165	0.360859	5.80561	0.0559528	0.360112	ENST00000524165	ENSG00000249859	8	128806779	129113499	1	PVT1	PVT1-001	Pvt1 oncogene (non-protein coding) [Source:HGNC Symbol;Acc:9709]	KNOWN	KNOWN
ENST00000417650	0.287562	6.0471	0.0561338	0.360546	ENST00000417650	ENSG00000232618	6	143271348	143277783	1	RP11-439L18.1	RP11-439L18.1-001	0	NOVEL	KNOWN
ENST00000420760	-0.33234	4.50674	0.0561567	0.360546	ENST00000420760	ENSG00000228918	1	182098445	182283196	-1	GS1-122H1.2	GS1-122H1.2-003	0	NOVEL	KNOWN
ENST00000521143	-0.433067	3.24156	0.0561708	0.360546	ENST00000521143	ENSG00000253735	8	9208748	9215951	-1	RP11-115J16.3	RP11-115J16.3-001	0	NOVEL	KNOWN
ENST00000366312	-0.740489	1.48845	0.0563654	0.36122	ENST00000366312	ENSG00000229401	6	10434549	10457014	1	RP1-290I10.7	RP1-290I10.7-002	0	NOVEL	KNOWN
ENST00000443319	0.234536	6.78213	0.0563762	0.36122	ENST00000443319	ENSG00000237654	11	131372653	131410761	-1	AP003025.2	AP003025.2-002	0	NOVEL	KNOWN
ENST00000511443	0.231354	7.58091	0.0565426	0.361963	ENST00000511443	ENSG00000248486	5	15192248	15266650	-1	RP1-137K24.1	RP1-137K24.1-001	0	NOVEL	KNOWN
ENST00000416908	0.51356	8.31683	0.0566077	0.362057	ENST00000416908	ENSG00000225334	1	224954602	224961043	1	RP11-449J1.1	RP11-449J1.1-001	0	NOVEL	KNOWN
ENST00000521456	-0.338502	5.01955	0.0567315	0.362527	ENST00000521456	ENSG00000253260	8	60473886	60506260	-1	RP11-379I19.1	RP11-379I19.1-001	0	NOVEL	KNOWN
ENST00000434094	0.285455	5.55951	0.0568164	0.36266	ENST00000434094	ENSG00000238062	2	231849083	231860747	-1	AC105344.2	AC105344.2-005	0	NOVEL	KNOWN
ENST00000453784	0.299881	5.56462	0.0570651	0.363045	ENST00000453784	ENSG00000237484	21	25801054	25920256	1	AP000476.1	AP000476.1-001	0	NOVEL	KNOWN
ENST00000425156	0.299017	6.40778	0.0570433	0.363045	ENST00000425156	ENSG00000223797	3	40355293	40494820	-1	ENTPD3-AS1	ENTPD3-AS1-001	ENTPD3 antisense RNA 1 [Source:HGNC Symbol;Acc:26710]	NOVEL	KNOWN
ENST00000420851	-0.582193	2.72779	0.0570648	0.363045	ENST00000420851	ENSG00000242086	3	195384933	195460422	1	LINC00969	LINC00969-013	long intergenic non-protein coding RNA 969 [Source:HGNC Symbol;Acc:48729]	NOVEL	KNOWN
ENST00000500695	0.642064	6.72015	0.057209	0.363318	ENST00000500695	ENSG00000247363	12	69068151	69081535	-1	RP11-637A17.2	RP11-637A17.2-002	0	NOVEL	KNOWN
ENST00000454153	-0.760448	1.64358	0.0573819	0.363677	ENST00000454153	ENSG00000232732	2	200732119	200775882	-1	AC073043.1	AC073043.1-015	0	NOVEL	KNOWN
ENST00000508217	0.335536	5.88023	0.0574174	0.363677	ENST00000508217	ENSG00000251613	5	71982939	72058554	-1	CTC-347C20.1	CTC-347C20.1-003	0	NOVEL	KNOWN
ENST00000432045	-0.27689	5.17136	0.0573392	0.363677	ENST00000432045	ENSG00000226380	7	130561495	130598069	-1	MIR29B1	MIR29B1-001	microRNA 29b-1 [Source:HGNC Symbol;Acc:31619]	NOVEL	KNOWN
ENST00000437080	-0.373399	4.08431	0.057526	0.364044	ENST00000437080	ENSG00000224326	1	81000663	81050048	-1	RP11-115A15.1	RP11-115A15.1-001	0	NOVEL	KNOWN
ENST00000435966	-0.48163	2.65474	0.0576227	0.364335	ENST00000435966	ENSG00000223546	X	102024089	102140334	1	LINC00630	LINC00630-003	long intergenic non-protein coding RNA 630 [Source:HGNC Symbol;Acc:44263]	NOVEL	KNOWN
ENST00000450426	0.254982	8.26086	0.0578142	0.365182	ENST00000450426	ENSG00000232729	7	74103273	74143339	-1	AC083884.8	AC083884.8-001	0	NOVEL	KNOWN
ENST00000471512	-0.65669	1.3841	0.0578581	0.365182	ENST00000471512	ENSG00000228775	7	141404138	141438146	-1	WEE2-AS1	WEE2-AS1-010	WEE2 antisense RNA 1 [Source:HGNC Symbol;Acc:48669]	KNOWN	KNOWN
ENST00000541797	0.337864	9.06821	0.058207	0.366963	ENST00000541797	ENSG00000256922	12	128278072	128305728	-1	RP11-749H20.1	RP11-749H20.1-001	0	NOVEL	KNOWN
ENST00000468377	-0.410148	3.83622	0.0582424	0.366963	ENST00000468377	ENSG00000244300	3	128208055	128221191	1	RP11-475N22.4	RP11-475N22.4-001	0	NOVEL	KNOWN
ENST00000443802	-0.591946	1.95186	0.0582979	0.366991	ENST00000443802	ENSG00000233593	1	91248543	91317207	-1	RP4-665J23.1	RP4-665J23.1-003	0	NOVEL	KNOWN
ENST00000507476	-0.267015	5.96677	0.0587274	0.369049	ENST00000507476	ENSG00000249307	4	79892902	80229952	1	LINC01088	LINC01088-005	long intergenic non-protein coding RNA 1088 [Source:HGNC Symbol;Acc:49148]	NOVEL	KNOWN
ENST00000427022	0.356397	6.83544	0.058876	0.369102	ENST00000427022	ENSG00000214955	21	35577356	35697334	1	AP000318.2	AP000318.2-001	0	NOVEL	KNOWN
ENST00000519062	0.409612	6.12675	0.0588962	0.369102	ENST00000519062	ENSG00000253658	8	69824038	70016425	-1	RP11-600K15.1	RP11-600K15.1-004	0	NOVEL	KNOWN
ENST00000446964	-0.283603	6.04665	0.0589414	0.369102	ENST00000446964	ENSG00000226434	X	13395307	13421138	1	RP11-1L9.1	RP11-1L9.1-002	0	NOVEL	KNOWN
ENST00000442322	-0.512495	2.61544	0.0588538	0.369102	ENST00000442322	ENSG00000243300	13	97593535	97636426	-1	LINC00359	LINC00359-002	long intergenic non-protein coding RNA 359 [Source:HGNC Symbol;Acc:42679]	KNOWN	KNOWN
ENST00000362058	-0.554916	2.00609	0.059114	0.369861	ENST00000362058	ENSG00000215908	1	16944751	16971178	-1	CROCCP2	CROCCP2-002	ciliary rootlet coiled-coil, rootletin pseudogene 2 [Source:HGNC Symbol;Acc:28170]	NOVEL	KNOWN
ENST00000446595	-0.26943	5.96934	0.0592032	0.369867	ENST00000446595	ENSG00000231943	2	114285145	114300249	-1	RP11-395L14.4	RP11-395L14.4-005	0	NOVEL	KNOWN
ENST00000545999	-0.42606	4.02026	0.0592179	0.369867	ENST00000545999	ENSG00000256953	12	15966427	15981208	-1	RP11-6B19.2	RP11-6B19.2-001	0	NOVEL	KNOWN
ENST00000436803	-0.973769	6.85166	0.0592982	0.370047	ENST00000436803	ENSG00000233237	6	72054047	72130472	-1	LINC00472	LINC00472-003	long intergenic non-protein coding RNA 472 [Source:HGNC Symbol;Acc:21380]	KNOWN	KNOWN
ENST00000528520	-1.11933	0.772933	0.0593817	0.370236	ENST00000528520	ENSG00000255097	11	9263995	9267056	-1	RP11-5L12.1	RP11-5L12.1-001	0	NOVEL	KNOWN
ENST00000442146	0.438759	8.26336	0.0594314	0.370236	ENST00000442146	ENSG00000234915	1	212472837	212505055	-1	RP11-384C4.7	RP11-384C4.7-001	0	NOVEL	KNOWN
ENST00000535746	-0.880639	1.28287	0.0595002	0.370344	ENST00000535746	ENSG00000256101	12	8474472	8482210	1	RP11-90D4.3	RP11-90D4.3-002	0	NOVEL	KNOWN
ENST00000445619	-0.795973	1.25196	0.0596658	0.370618	ENST00000445619	ENSG00000233620	1	216245807	216260259	1	RP11-22M7.2	RP11-22M7.2-004	0	NOVEL	KNOWN
ENST00000545914	-0.291592	7.38079	0.0596994	0.370618	ENST00000545914	ENSG00000247498	12	13080660	13137579	1	RP11-392P7.6	RP11-392P7.6-005	0	NOVEL	KNOWN
ENST00000515286	-0.36893	7.06494	0.0597953	0.370618	ENST00000515286	ENSG00000249631	4	11627338	11815582	1	RP11-281P23.2	RP11-281P23.2-001	0	NOVEL	KNOWN
ENST00000471093	0.522564	3.08726	0.0598124	0.370618	ENST00000471093	ENSG00000240137	3	150421351	150437933	1	RP11-103G8.2	RP11-103G8.2-003	0	NOVEL	KNOWN
ENST00000519393	0.332426	6.47393	0.0598835	0.370618	ENST00000519393	ENSG00000254319	8	2523591	2585991	-1	RP11-134O21.1	RP11-134O21.1-006	0	NOVEL	KNOWN
ENST00000453601	-0.338062	7.65409	0.0599052	0.370618	ENST00000453601	ENSG00000236404	9	2422702	2641395	-1	RP11-125B21.2	RP11-125B21.2-002	0	NOVEL	KNOWN
ENST00000542078	-0.271285	7.29935	0.0600061	0.370923	ENST00000542078	ENSG00000247498	12	13080660	13137579	1	RP11-392P7.6	RP11-392P7.6-007	0	NOVEL	KNOWN
ENST00000432741	0.327356	5.84375	0.0601099	0.371246	ENST00000432741	ENSG00000223745	1	93727743	93811582	-1	RP4-717I23.3	RP4-717I23.3-014	0	NOVEL	KNOWN
ENST00000476130	0.264032	6.05362	0.0602302	0.371669	ENST00000476130	ENSG00000254991	11	12088476	12094561	1	RP13-631K18.3	RP13-631K18.3-001	0	NOVEL	KNOWN
ENST00000434957	-0.323561	5.29281	0.0604358	0.372369	ENST00000434957	ENSG00000231724	3	186525481	186535910	1	RP11-573D15.3	RP11-573D15.3-001	0	NOVEL	KNOWN
ENST00000517994	0.281618	8.37202	0.0604471	0.372369	ENST00000517994	ENSG00000254040	8	20880807	20886569	1	RP11-421P23.2	RP11-421P23.2-001	0	NOVEL	KNOWN
ENST00000517369	-0.769967	1.2386	0.0605071	0.372419	ENST00000517369	ENSG00000253648	8	15830824	15857833	1	RP11-77B22.2	RP11-77B22.2-001	0	NOVEL	KNOWN
ENST00000414539	-0.248622	8.02685	0.0606538	0.372724	ENST00000414539	ENSG00000235419	2	231385309	231444721	-1	AC010149.4	AC010149.4-001	0	NOVEL	KNOWN
ENST00000432001	0.291478	5.48822	0.0607122	0.372724	ENST00000432001	ENSG00000225210	14	19650018	19718563	1	AL589743.1	AL589743.1-005	0	NOVEL	KNOWN
ENST00000426008	-0.309406	7.23904	0.0606708	0.372724	ENST00000426008	ENSG00000225174	6	108444719	108480596	1	OSTM1-AS1	OSTM1-AS1-002	OSTM1 antisense RNA 1 [Source:HGNC Symbol;Acc:43666]	NOVEL	KNOWN
ENST00000414816	-0.305577	7.09063	0.0609003	0.37356	ENST00000414816	ENSG00000224310	16	24672743	24682383	-1	AC012317.1	AC012317.1-001	0	NOVEL	KNOWN
ENST00000449581	0.248401	6.93265	0.0612145	0.375167	ENST00000449581	ENSG00000228888	20	7127114	7234849	-1	RP4-764O22.2	RP4-764O22.2-001	0	NOVEL	KNOWN
ENST00000523627	-0.282744	7.25906	0.061386	0.375898	ENST00000523627	ENSG00000253125	8	22547663	22656129	1	RP11-459E5.1	RP11-459E5.1-001	0	NOVEL	KNOWN
ENST00000509051	0.432166	8.38978	0.0615383	0.376423	ENST00000509051	ENSG00000248245	5	132496130	132560105	1	CTB-49A3.2	CTB-49A3.2-001	0	NOVEL	KNOWN
ENST00000503167	0.264146	6.85998	0.0615765	0.376423	ENST00000503167	ENSG00000250888	5	79232402	79263449	1	RP11-168A11.1	RP11-168A11.1-001	0	NOVEL	KNOWN
ENST00000504034	-0.340181	4.55924	0.0617112	0.376926	ENST00000504034	ENSG00000271904	5	87729709	87794514	-1	CTC-498M16.4	CTC-498M16.4-001	0	NOVEL	KNOWN
ENST00000504368	0.277705	5.80949	0.0619724	0.377559	ENST00000504368	ENSG00000250436	4	74374520	74399845	1	RP11-622A1.2	RP11-622A1.2-003	0	NOVEL	KNOWN
ENST00000451630	1.06675	0.394417	0.0619714	0.377559	ENST00000451630	ENSG00000234445	13	103019889	103026016	1	FGF14-AS1	FGF14-AS1-002	FGF14 antisense RNA 1 [Source:HGNC Symbol;Acc:40237]	NOVEL	KNOWN
ENST00000439332	0.40276	3.74996	0.0619677	0.377559	ENST00000439332	ENSG00000235398	1	144275918	144341756	-1	LINC00623	LINC00623-003	long intergenic non-protein coding RNA 623 [Source:HGNC Symbol;Acc:44252]	KNOWN	KNOWN
ENST00000380154	-0.327897	6.02016	0.0621345	0.378226	ENST00000380154	ENSG00000104691	8	30589764	30624522	1	UBXN8	UBXN8-203	UBX domain protein 8 [Source:HGNC Symbol;Acc:30307]	KNOWN	KNOWN
ENST00000504829	0.49016	5.59093	0.0622759	0.378446	ENST00000504829	ENSG00000247311	5	121464457	121490551	-1	CTC-441N14.2	CTC-441N14.2-001	0	NOVEL	KNOWN
ENST00000428367	0.488484	3.29117	0.0622468	0.378446	ENST00000428367	ENSG00000225442	17	16979352	16981066	-1	MPRIP-AS1	MPRIP-AS1-001	MPRIP antisense RNA 1 [Source:HGNC Symbol;Acc:41263]	NOVEL	KNOWN
ENST00000483736	0.55235	1.84314	0.0625043	0.379513	ENST00000483736	ENSG00000240591	22	31850237	31860190	1	RP11-247I13.11	RP11-247I13.11-002	0	NOVEL	KNOWN
ENST00000455554	-0.445432	2.72247	0.0625691	0.379586	ENST00000455554	ENSG00000236635	6	77232168	77303340	-1	RP11-35J1.1	RP11-35J1.1-001	0	NOVEL	KNOWN
ENST00000509834	0.245086	6.76719	0.062683	0.379956	ENST00000509834	ENSG00000251432	4	129213906	129440549	1	RP11-420A23.1	RP11-420A23.1-004	0	NOVEL	KNOWN
ENST00000442049	0.51139	2.86397	0.0628214	0.380158	ENST00000442049	ENSG00000223779	1	149239531	149265510	1	RP11-403I13.4	RP11-403I13.4-003	0	KNOWN	KNOWN
ENST00000520097	0.300103	5.9089	0.0628221	0.380158	ENST00000520097	ENSG00000254119	8	62697606	62856739	1	RP11-705O24.1	RP11-705O24.1-006	0	NOVEL	KNOWN
ENST00000507926	-0.323958	4.79607	0.063152	0.381	ENST00000507926	ENSG00000248605	5	25404842	25446034	-1	CTD-2306M5.1	CTD-2306M5.1-002	0	NOVEL	KNOWN
ENST00000507761	-0.291025	5.85859	0.0631075	0.381	ENST00000507761	ENSG00000249307	4	79892902	80229952	1	LINC01088	LINC01088-008	long intergenic non-protein coding RNA 1088 [Source:HGNC Symbol;Acc:49148]	NOVEL	KNOWN
ENST00000439009	0.193499	9.51698	0.0631731	0.381	ENST00000439009	ENSG00000228221	3	177159709	177470093	1	LINC00578	LINC00578-002	long intergenic non-protein coding RNA 578 [Source:HGNC Symbol;Acc:43807]	NOVEL	KNOWN
ENST00000457683	0.736831	1.71214	0.0633189	0.381514	ENST00000457683	ENSG00000232650	1	119870799	119898805	1	RP5-834N19.1	RP5-834N19.1-001	0	NOVEL	KNOWN
ENST00000441910	-0.635159	1.96284	0.0633645	0.381514	ENST00000441910	ENSG00000233756	21	41987304	42002693	-1	DSCAM-IT1	DSCAM-IT1-002	DSCAM intronic transcript 1 (non-protein coding) [Source:HGNC Symbol;Acc:41327]	NOVEL	KNOWN
ENST00000439413	0.281593	8.87222	0.063449	0.381659	ENST00000439413	ENSG00000234707	7	54827118	54872621	1	RP11-745C15.2	RP11-745C15.2-001	0	NOVEL	KNOWN
ENST00000414556	-0.263009	6.06923	0.0634948	0.381659	ENST00000414556	ENSG00000237667	2	779837	864112	-1	AC113607.1	AC113607.1-001	0	NOVEL	KNOWN
ENST00000454777	1.1261	0.807079	0.0637997	0.383099	ENST00000454777	ENSG00000223475	7	55640864	55656029	1	RP11-310H4.1	RP11-310H4.1-001	0	NOVEL	KNOWN
ENST00000500823	-0.553896	1.8305	0.0638409	0.383099	ENST00000500823	ENSG00000245857	8	6693076	6742798	1	GS1-24F4.2	GS1-24F4.2-001	0	NOVEL	KNOWN
ENST00000522213	0.277305	6.03587	0.0639964	0.383273	ENST00000522213	ENSG00000254367	8	8581203	8639989	-1	RP11-211C9.1	RP11-211C9.1-001	0	NOVEL	KNOWN
ENST00000433133	0.209313	7.9924	0.0640161	0.383273	ENST00000433133	ENSG00000236780	2	67350489	67442451	-1	AC078941.1	AC078941.1-001	0	NOVEL	KNOWN
ENST00000477740	0.472114	3.73789	0.0640298	0.383273	ENST00000477740	ENSG00000238009	1	89295	133566	-1	RP11-34P13.7	RP11-34P13.7-003	0	NOVEL	KNOWN
ENST00000508998	-0.364255	7.02108	0.064147	0.383655	ENST00000508998	ENSG00000249631	4	11627338	11815582	1	RP11-281P23.2	RP11-281P23.2-002	0	NOVEL	KNOWN
ENST00000476815	-0.342048	6.48359	0.0644073	0.384349	ENST00000476815	ENSG00000242512	3	181670131	181728466	1	RP11-416O18.1	RP11-416O18.1-005	0	NOVEL	KNOWN
ENST00000503009	0.417756	3.11424	0.0644236	0.384349	ENST00000503009	ENSG00000251291	4	135345022	135379007	1	RP11-400D2.3	RP11-400D2.3-001	0	NOVEL	KNOWN
ENST00000541460	0.231139	8.56019	0.0643882	0.384349	ENST00000541460	ENSG00000255650	12	110171971	110211313	-1	FAM222A-AS1	FAM222A-AS1-002	FAM222A antisense RNA 1 [Source:HGNC Symbol;Acc:28223]	KNOWN	KNOWN
ENST00000520913	0.314085	5.41636	0.0645356	0.384698	ENST00000520913	ENSG00000249859	8	128806779	129113499	1	PVT1	PVT1-013	Pvt1 oncogene (non-protein coding) [Source:HGNC Symbol;Acc:9709]	KNOWN	KNOWN
ENST00000509669	0.308194	9.77095	0.064741	0.385507	ENST00000509669	ENSG00000249797	5	117260703	117601730	1	CTD-3179P9.1	CTD-3179P9.1-002	0	NOVEL	KNOWN
ENST00000508878	-0.844546	1.2109	0.0648645	0.385507	ENST00000508878	ENSG00000245937	5	127276118	127418864	-1	CTC-228N24.3	CTC-228N24.3-004	0	NOVEL	KNOWN
ENST00000416205	-0.495839	2.17971	0.0648718	0.385507	ENST00000416205	ENSG00000225353	9	46270841	46274928	-1	RP11-292F9.1	RP11-292F9.1-002	0	NOVEL	KNOWN
ENST00000512210	0.281099	6.69435	0.0648858	0.385507	ENST00000512210	ENSG00000249776	5	91745963	91996570	-1	RP11-133F8.2	RP11-133F8.2-002	0	NOVEL	KNOWN
ENST00000472850	0.366457	6.66684	0.0651029	0.386478	ENST00000472850	ENSG00000197558	7	149473131	149531068	1	SSPO	SSPO-003	SCO-spondin [Source:HGNC Symbol;Acc:21998]	KNOWN	KNOWN
ENST00000430861	-0.352945	5.70558	0.0652117	0.386804	ENST00000430861	ENSG00000234527	13	66878003	66897693	1	PCDH9-AS1	PCDH9-AS1-001	PCDH9 antisense RNA 1 [Source:HGNC Symbol;Acc:39897]	NOVEL	KNOWN
ENST00000441851	0.285583	8.53349	0.0653794	0.386928	ENST00000441851	ENSG00000228697	1	168370067	168391894	-1	RP5-968D22.1	RP5-968D22.1-001	0	NOVEL	KNOWN
ENST00000427337	-0.679361	1.99074	0.0653941	0.386928	ENST00000427337	ENSG00000231599	1	187412738	187446354	1	LINC01037	LINC01037-002	long intergenic non-protein coding RNA 1037 [Source:HGNC Symbol;Acc:49025]	NOVEL	KNOWN
ENST00000412298	0.350986	6.41946	0.0653418	0.386928	ENST00000412298	ENSG00000230091	10	81806616	81838668	-1	TMEM254-AS1	TMEM254-AS1-001	TMEM254 antisense RNA 1 [Source:HGNC Symbol;Acc:27340]	NOVEL	KNOWN
ENST00000413945	-0.921622	6.72627	0.0657162	0.388195	ENST00000413945	ENSG00000233237	6	72054047	72130472	-1	LINC00472	LINC00472-001	long intergenic non-protein coding RNA 472 [Source:HGNC Symbol;Acc:21380]	KNOWN	KNOWN
ENST00000329244	0.585739	2.8174	0.0656729	0.388195	ENST00000329244	ENSG00000231439	16	72910	75123	1	WASIR2	WASIR2-201	WASH and IL9R antisense RNA 2 [Source:HGNC Symbol;Acc:38609]	NOVEL	KNOWN
ENST00000433521	-1.16785	8.07243	0.0658877	0.388889	ENST00000433521	ENSG00000178193	1	76175688	76189696	-1	RP4-682C21.5	RP4-682C21.5-001	0	NOVEL	KNOWN
ENST00000437601	-0.703191	1.89974	0.0661541	0.38984	ENST00000437601	ENSG00000227630	1	234859789	234867390	1	RP4-781K5.8	RP4-781K5.8-001	0	NOVEL	KNOWN
ENST00000439798	-0.533902	2.3958	0.0661573	0.38984	ENST00000439798	ENSG00000231682	2	235353234	235363239	-1	AC097713.4	AC097713.4-001	0	NOVEL	KNOWN
ENST00000503505	0.412858	4.13898	0.0665369	0.391756	ENST00000503505	ENSG00000248629	4	157762511	157763388	1	RP11-154F14.2	RP11-154F14.2-001	0	NOVEL	KNOWN
ENST00000467225	0.341645	6.18685	0.066625	0.391953	ENST00000467225	ENSG00000241648	3	85849137	85877200	-1	CADM2-AS2	CADM2-AS2-001	CADM2 antisense RNA 2 [Source:HGNC Symbol;Acc:41247]	NOVEL	KNOWN
ENST00000414466	0.289455	6.20996	0.0667017	0.392084	ENST00000414466	ENSG00000237654	11	131372653	131410761	-1	AP003025.2	AP003025.2-001	0	NOVEL	KNOWN
ENST00000504312	-0.852939	5.30839	0.066921	0.392782	ENST00000504312	ENSG00000249478	5	132579456	132584473	1	CTB-49A3.5	CTB-49A3.5-001	0	NOVEL	KNOWN
ENST00000452901	0.253428	9.52827	0.0669297	0.392782	ENST00000452901	ENSG00000230817	1	83368866	83632498	1	RP4-601K24.1	RP4-601K24.1-001	0	NOVEL	KNOWN
ENST00000431432	0.320987	10.6824	0.067043	0.393126	ENST00000431432	ENSG00000227303	X	142372754	142604631	1	GS1-256O22.5	GS1-256O22.5-001	0	KNOWN	KNOWN
ENST00000456749	0.28498	8.75182	0.0671006	0.393143	ENST00000456749	ENSG00000236700	6	134758854	134825719	1	LINC01010	LINC01010-002	long intergenic non-protein coding RNA 1010 [Source:HGNC Symbol;Acc:48978]	NOVEL	KNOWN
ENST00000458686	0.359381	3.82473	0.0672817	0.393563	ENST00000458686	ENSG00000179818	2	70189395	70315978	-1	PCBP1-AS1	PCBP1-AS1-010	PCBP1 antisense RNA 1 [Source:HGNC Symbol;Acc:42948]	NOVEL	KNOWN
ENST00000443965	-0.63906	1.71572	0.0674885	0.394451	ENST00000443965	ENSG00000235385	X	13284167	13321571	-1	GS1-600G8.5	GS1-600G8.5-002	0	NOVEL	KNOWN
ENST00000443690	-0.377653	6.67946	0.0676775	0.395234	ENST00000443690	ENSG00000233800	9	135822456	135826943	1	RP11-295G24.4	RP11-295G24.4-001	0	NOVEL	KNOWN
ENST00000452617	0.232669	8.08188	0.0677999	0.395628	ENST00000452617	ENSG00000235652	6	146136048	146207721	1	RP11-545I5.3	RP11-545I5.3-001	0	NOVEL	KNOWN
ENST00000445227	-0.725183	1.05558	0.0679108	0.395954	ENST00000445227	ENSG00000230490	13	33929343	34250905	-1	RP11-141M1.3	RP11-141M1.3-002	0	NOVEL	KNOWN
ENST00000523068	0.348072	5.9733	0.0679706	0.395981	ENST00000523068	ENSG00000249859	8	128806779	129113499	1	PVT1	PVT1-010	Pvt1 oncogene (non-protein coding) [Source:HGNC Symbol;Acc:9709]	KNOWN	KNOWN
ENST00000518593	0.259642	6.64046	0.0681771	0.396594	ENST00000518593	ENSG00000254119	8	62697606	62856739	1	RP11-705O24.1	RP11-705O24.1-009	0	NOVEL	KNOWN
ENST00000517984	0.34364	5.19112	0.0682176	0.396594	ENST00000517984	ENSG00000254319	8	2523591	2585991	-1	RP11-134O21.1	RP11-134O21.1-001	0	NOVEL	KNOWN
ENST00000413202	0.602725	2.37638	0.0682412	0.396594	ENST00000413202	ENSG00000222041	2	87754887	87906324	1	LINC00152	LINC00152-004	long intergenic non-protein coding RNA 152 [Source:HGNC Symbol;Acc:28717]	NOVEL	KNOWN
ENST00000507817	-0.221181	7.53949	0.0683149	0.39663	ENST00000507817	ENSG00000250590	4	188454032	188593795	-1	RP11-565A3.2	RP11-565A3.2-001	0	NOVEL	KNOWN
ENST00000381475	0.355682	6.42573	0.068404	0.39663	ENST00000381475	ENSG00000215863	1	147835127	147931933	-1	RP11-495P10.2	RP11-495P10.2-001	0	NOVEL	KNOWN
ENST00000413406	-0.311853	6.0536	0.068413	0.39663	ENST00000413406	ENSG00000229603	7	108549510	108592723	1	AC004014.3	AC004014.3-001	0	NOVEL	KNOWN
ENST00000526154	0.266598	9.94177	0.0688732	0.398667	ENST00000526154	ENSG00000254511	11	81682036	81698855	1	RP11-876F14.1	RP11-876F14.1-001	0	NOVEL	KNOWN
ENST00000450531	-0.647993	1.49431	0.0688752	0.398667	ENST00000450531	ENSG00000229536	2	130626766	130635126	-1	AC079776.1	AC079776.1-001	0	NOVEL	KNOWN
ENST00000481624	-0.421922	4.75207	0.0690396	0.398853	ENST00000481624	ENSG00000240893	3	112455294	112468166	-1	RP11-572C15.5	RP11-572C15.5-001	0	NOVEL	KNOWN
ENST00000519040	-0.230287	6.56014	0.0690739	0.398853	ENST00000519040	ENSG00000254333	5	149855094	149865531	-1	CTC-367J11.1	CTC-367J11.1-001	0	NOVEL	KNOWN
ENST00000448835	-0.707476	0.986212	0.0692662	0.399643	ENST00000448835	ENSG00000225948	10	6660678	6667308	1	RP11-554I8.1	RP11-554I8.1-001	0	NOVEL	KNOWN
ENST00000420981	0.362138	5.01132	0.0694058	0.400127	ENST00000420981	ENSG00000230438	6	2854896	2881641	-1	RP11-420G6.4	RP11-420G6.4-002	0	NOVEL	KNOWN
ENST00000417987	-0.631925	1.04436	0.0694805	0.400131	ENST00000417987	ENSG00000228573	13	48399465	48410091	-1	RP11-279N8.1	RP11-279N8.1-001	0	NOVEL	KNOWN
ENST00000423924	0.219112	9.31491	0.0695178	0.400131	ENST00000423924	ENSG00000224848	9	99449338	99483403	1	RP11-535M15.1	RP11-535M15.1-001	0	NOVEL	KNOWN
ENST00000413356	0.212394	8.18441	0.0696089	0.400335	ENST00000413356	ENSG00000231175	1	190594020	190770788	1	RP11-463J7.2	RP11-463J7.2-001	0	NOVEL	KNOWN
ENST00000412381	0.284457	5.79556	0.0699238	0.401781	ENST00000412381	ENSG00000236989	2	16225344	16245963	-1	AC142119.1	AC142119.1-001	0	NOVEL	KNOWN
ENST00000508572	-0.299916	6.35198	0.0700507	0.401781	ENST00000508572	ENSG00000249413	4	66864564	67015730	1	RP11-25H12.1	RP11-25H12.1-001	0	NOVEL	KNOWN
ENST00000475393	0.479495	3.12175	0.070084	0.401781	ENST00000475393	ENSG00000240137	3	150421351	150437933	1	RP11-103G8.2	RP11-103G8.2-002	0	NOVEL	KNOWN
ENST00000455723	0.43538	3.1632	0.07007	0.401781	ENST00000455723	ENSG00000158427	X	103173479	103229570	1	TMSB15B	TMSB15B-003	thymosin beta 15B [Source:HGNC Symbol;Acc:28612]	KNOWN	KNOWN
ENST00000537370	0.309119	4.82617	0.070409	0.402245	ENST00000537370	ENSG00000255920	12	4361901	4384231	-1	RP11-264F23.4	RP11-264F23.4-001	0	NOVEL	KNOWN
ENST00000450715	-0.901263	0.981732	0.0704153	0.402245	ENST00000450715	ENSG00000228505	2	14756552	14770316	1	AC011897.2	AC011897.2-001	0	NOVEL	KNOWN
ENST00000436245	0.330458	4.92702	0.0704672	0.402245	ENST00000436245	ENSG00000227902	2	147637477	147655786	1	AC062032.1	AC062032.1-001	0	NOVEL	KNOWN
ENST00000437016	-0.332643	6.49238	0.0704701	0.402245	ENST00000437016	ENSG00000206249	20	36916733	36954938	-1	CTD-2308N23.2	CTD-2308N23.2-001	0	NOVEL	KNOWN
ENST00000420224	-0.396391	4.13747	0.0704856	0.402245	ENST00000420224	ENSG00000219445	7	124869633	124904345	-1	RP11-3B12.3	RP11-3B12.3-001	0	NOVEL	KNOWN
ENST00000515127	0.191691	8.53543	0.0705005	0.402245	ENST00000515127	ENSG00000248242	4	105575031	105887950	-1	RP11-556I14.2	RP11-556I14.2-001	0	NOVEL	KNOWN
ENST00000507494	-0.370568	3.66201	0.0705925	0.40245	ENST00000507494	ENSG00000245322	4	100871163	101116256	1	RP11-15B17.1	RP11-15B17.1-001	0	NOVEL	KNOWN
ENST00000488578	0.608547	2.131	0.0707511	0.40294	ENST00000488578	ENSG00000227733	1	146093234	146159103	-1	RP4-565E6.1	RP4-565E6.1-006	0	NOVEL	KNOWN
ENST00000507222	-0.225146	7.39111	0.0707905	0.40294	ENST00000507222	ENSG00000250095	5	111248205	111353006	1	NREP-AS1	NREP-AS1-001	NREP antisense RNA 1 [Source:HGNC Symbol;Acc:40780]	NOVEL	KNOWN
ENST00000521908	-0.851233	0.937701	0.0710228	0.403942	ENST00000521908	ENSG00000253604	8	29763251	29766472	1	RP11-489E7.1	RP11-489E7.1-001	0	NOVEL	KNOWN
ENST00000440013	0.338174	5.58956	0.0711404	0.404291	ENST00000440013	ENSG00000235058	3	50378537	50383128	1	ZMYND10-AS1	ZMYND10-AS1-001	ZMYND10 antisense RNA 1 [Source:HGNC Symbol;Acc:40890]	NOVEL	KNOWN
ENST00000442477	-0.652106	1.39502	0.071261	0.40435	ENST00000442477	ENSG00000237337	1	50639978	50641540	-1	RP11-567C20.2	RP11-567C20.2-001	0	NOVEL	KNOWN
ENST00000505494	0.37578	3.93227	0.0712632	0.40435	ENST00000505494	ENSG00000249334	4	10686627	10699285	1	RP11-61G19.1	RP11-61G19.1-001	0	NOVEL	KNOWN
ENST00000437456	0.415678	3.57696	0.0714838	0.405282	ENST00000437456	ENSG00000179818	2	70189395	70315978	-1	PCBP1-AS1	PCBP1-AS1-036	PCBP1 antisense RNA 1 [Source:HGNC Symbol;Acc:42948]	NOVEL	KNOWN
ENST00000450963	0.264728	5.5934	0.0715765	0.405487	ENST00000450963	ENSG00000244625	22	27068730	27176170	1	CTA-211A9.5	CTA-211A9.5-001	0	NOVEL	KNOWN
ENST00000448892	-0.368697	5.65289	0.0717766	0.406301	ENST00000448892	ENSG00000233058	3	194208183	194239008	1	LINC00884	LINC00884-001	long intergenic non-protein coding RNA 884 [Source:HGNC Symbol;Acc:48570]	NOVEL	KNOWN
ENST00000522963	0.310155	5.93676	0.0718977	0.406666	ENST00000522963	ENSG00000249859	8	128806779	129113499	1	PVT1	PVT1-008	Pvt1 oncogene (non-protein coding) [Source:HGNC Symbol;Acc:9709]	KNOWN	KNOWN
ENST00000432121	-0.797937	0.881273	0.0723689	0.40824	ENST00000432121	ENSG00000237742	6	125899704	126070336	-1	RP11-624M8.1	RP11-624M8.1-003	0	NOVEL	KNOWN
ENST00000517833	0.513179	4.04611	0.0724031	0.40824	ENST00000517833	ENSG00000247317	8	144063155	144099854	-1	RP11-273G15.2	RP11-273G15.2-003	0	NOVEL	KNOWN
ENST00000441184	-0.312042	7.16976	0.0723986	0.40824	ENST00000441184	ENSG00000225174	6	108444719	108480596	1	OSTM1-AS1	OSTM1-AS1-001	OSTM1 antisense RNA 1 [Source:HGNC Symbol;Acc:43666]	NOVEL	KNOWN
ENST00000457448	-0.318041	4.68484	0.0725302	0.408636	ENST00000457448	ENSG00000237013	2	68023186	68052694	-1	AC010987.6	AC010987.6-001	0	NOVEL	KNOWN
ENST00000508911	-0.273253	5.55205	0.0728957	0.409833	ENST00000508911	ENSG00000250781	4	42283847	42393285	-1	RP11-63A11.1	RP11-63A11.1-003	0	NOVEL	KNOWN
ENST00000412745	-0.490475	2.79931	0.0729707	0.409833	ENST00000412745	ENSG00000223586	6	134142285	134172938	1	RP4-662A9.2	RP4-662A9.2-002	0	NOVEL	KNOWN
ENST00000465742	-0.303529	4.82713	0.0729674	0.409833	ENST00000465742	ENSG00000244203	3	71338920	71355004	1	FOXP1-AS1	FOXP1-AS1-001	FOXP1 antisense RNA 1 [Source:HGNC Symbol;Acc:41942]	NOVEL	KNOWN
ENST00000504675	-0.524462	3.21659	0.0731432	0.410481	ENST00000504675	ENSG00000251442	4	79567057	79603853	1	RP11-792D21.2	RP11-792D21.2-004	0	NOVEL	KNOWN
ENST00000510065	0.242384	7.14892	0.0733753	0.411388	ENST00000510065	ENSG00000248457	5	12914180	13032998	-1	RP11-419C19.2	RP11-419C19.2-001	0	NOVEL	KNOWN
ENST00000451384	0.377518	4.93783	0.0734765	0.411388	ENST00000451384	ENSG00000228486	2	98280680	98319527	1	AC017099.3	AC017099.3-001	0	NOVEL	KNOWN
ENST00000504119	-0.352192	3.77722	0.0734659	0.411388	ENST00000504119	ENSG00000250366	14	96342729	96391908	1	LINC00617	LINC00617-001	long intergenic non-protein coding RNA 617 [Source:HGNC Symbol;Acc:44088]	NOVEL	KNOWN
ENST00000447999	0.279706	10.9586	0.0737028	0.412334	ENST00000447999	ENSG00000234710	7	9776951	9809142	1	AC060834.3	AC060834.3-001	0	NOVEL	KNOWN
ENST00000413240	-0.349119	4.2647	0.0738576	0.412406	ENST00000413240	ENSG00000226661	X	118490264	118527558	-1	RP5-1139I1.2	RP5-1139I1.2-001	0	NOVEL	KNOWN
ENST00000416279	-0.289856	5.49445	0.0739264	0.412406	ENST00000416279	ENSG00000223647	2	32018892	32029049	-1	AL133249.1	AL133249.1-001	0	NOVEL	KNOWN
ENST00000508745	0.296994	7.34192	0.0739451	0.412406	ENST00000508745	ENSG00000250155	5	36666316	36725297	-1	CTD-2353F22.1	CTD-2353F22.1-001	0	NOVEL	KNOWN
ENST00000417578	0.745308	1.16409	0.0738246	0.412406	ENST00000417578	ENSG00000196756	20	37049235	37063996	-1	SNHG17	SNHG17-006	small nucleolar RNA host gene 17 (non-protein coding) [Source:HGNC Symbol;Acc:48600]	NOVEL	KNOWN
ENST00000443196	0.453225	4.33705	0.0740961	0.412928	ENST00000443196	ENSG00000226510	19	36158850	36164193	-1	UPK1A-AS1	UPK1A-AS1-001	UPK1A antisense RNA 1 [Source:HGNC Symbol;Acc:40603]	NOVEL	KNOWN
ENST00000431181	0.230447	6.36777	0.0744241	0.414434	ENST00000431181	ENSG00000228340	20	58662895	59102516	1	RP5-1043L13.1	RP5-1043L13.1-007	0	NOVEL	KNOWN
ENST00000525963	0.227022	6.6258	0.0746166	0.414968	ENST00000525963	ENSG00000246225	11	22850926	22966939	1	RP11-17A1.3	RP11-17A1.3-002	0	NOVEL	KNOWN
ENST00000500498	-0.231683	8.38917	0.0746355	0.414968	ENST00000500498	ENSG00000245311	12	27542722	27599558	-1	RP11-165P7.1	RP11-165P7.1-001	0	NOVEL	KNOWN
ENST00000524512	0.755082	1.75392	0.0750468	0.416933	ENST00000524512	ENSG00000254571	9	102677359	102692178	-1	RP11-60I3.4	RP11-60I3.4-001	0	NOVEL	KNOWN
ENST00000421121	-0.276007	5.78028	0.0751948	0.417433	ENST00000421121	ENSG00000230333	7	11221359	11559802	1	AC004538.3	AC004538.3-005	0	NOVEL	KNOWN
ENST00000515230	-0.340464	5.04698	0.0753582	0.417748	ENST00000515230	ENSG00000250735	4	76326405	76348233	1	RP11-567N4.3	RP11-567N4.3-001	0	NOVEL	KNOWN
ENST00000445675	-0.591793	1.63415	0.0755253	0.418298	ENST00000445675	ENSG00000226258	3	6673376	6847136	-1	GRM7-AS3	GRM7-AS3-001	GRM7 antisense RNA 3 [Source:HGNC Symbol;Acc:42444]	NOVEL	KNOWN
ENST00000539969	-0.474099	2.8202	0.0757852	0.419351	ENST00000539969	ENSG00000214043	12	126927027	126957336	1	RP5-944M2.3	RP5-944M2.3-005	0	NOVEL	KNOWN
ENST00000436078	0.2368	11.2661	0.075832	0.419351	ENST00000436078	ENSG00000231574	3	177534653	177617012	1	RP11-91K9.1	RP11-91K9.1-001	0	NOVEL	KNOWN
ENST00000438509	0.262921	8.10292	0.0760246	0.419522	ENST00000438509	ENSG00000235501	1	95393122	95428826	1	RP4-639F20.1	RP4-639F20.1-001	0	NOVEL	KNOWN
ENST00000540399	-0.310076	7.02619	0.0760305	0.419522	ENST00000540399	ENSG00000256994	12	17662287	17742926	-1	RP11-871F6.3	RP11-871F6.3-001	0	NOVEL	KNOWN
ENST00000417881	-0.293189	8.00031	0.076038	0.419522	ENST00000417881	ENSG00000236197	7	94784025	94843644	-1	AC002429.5	AC002429.5-001	0	NOVEL	KNOWN
ENST00000514158	-0.439946	2.89484	0.076234	0.420281	ENST00000514158	ENSG00000248309	5	88179145	88762215	1	MEF2C-AS1	MEF2C-AS1-010	MEF2C antisense RNA 1 [Source:HGNC Symbol;Acc:48908]	NOVEL	KNOWN
ENST00000448063	0.314881	6.96726	0.0762998	0.420321	ENST00000448063	ENSG00000224018	21	25527484	25560655	-1	AP000470.2	AP000470.2-001	0	NOVEL	KNOWN
ENST00000440213	-0.30747	5.71044	0.0765778	0.42153	ENST00000440213	ENSG00000224017	7	41141202	41173105	1	AC005022.1	AC005022.1-001	0	NOVEL	KNOWN
ENST00000534594	0.31388	6.6429	0.0768875	0.422033	ENST00000534594	ENSG00000255256	11	35993978	36010557	1	RP5-916O11.2	RP5-916O11.2-001	0	NOVEL	KNOWN
ENST00000500817	-0.190076	8.39779	0.0767916	0.422033	ENST00000500817	ENSG00000244968	5	38556888	38671318	1	LIFR-AS1	LIFR-AS1-002	LIFR antisense RNA 1 [Source:HGNC Symbol;Acc:43600]	NOVEL	KNOWN
ENST00000416430	0.634315	1.36603	0.0768443	0.422033	ENST00000416430	ENSG00000224257	2	215374920	215401614	1	VWC2L-IT1	VWC2L-IT1-001	VWC2L intronic transcript 1 (non-protein coding) [Source:HGNC Symbol;Acc:41508]	NOVEL	KNOWN
ENST00000506041	-0.463635	3.24996	0.0769735	0.422092	ENST00000506041	ENSG00000250156	5	87704799	87734907	-1	CTC-498M16.2	CTC-498M16.2-001	0	NOVEL	KNOWN
ENST00000430060	0.244291	6.21566	0.0770567	0.422219	ENST00000430060	ENSG00000233997	21	23119293	23169735	1	AP000475.2	AP000475.2-001	0	NOVEL	KNOWN
ENST00000450917	-0.367491	3.70735	0.0771401	0.422219	ENST00000450917	ENSG00000235078	2	3523046	3526968	1	AC142528.1	AC142528.1-001	0	NOVEL	KNOWN
ENST00000429095	0.202641	8.51398	0.0771728	0.422219	ENST00000429095	ENSG00000233723	2	58654934	59290901	1	AC007092.1	AC007092.1-002	0	NOVEL	KNOWN
ENST00000426716	0.227121	7.83495	0.0772677	0.422416	ENST00000426716	ENSG00000236356	2	144557036	144577168	1	AC079584.2	AC079584.2-001	0	NOVEL	KNOWN
ENST00000428009	-1.12998	0.174102	0.0774968	0.422573	ENST00000428009	ENSG00000234948	20	50827184	51266970	1	RP4-723E3.1	RP4-723E3.1-002	0	NOVEL	KNOWN
ENST00000446687	-0.868947	0.746764	0.0775402	0.422573	ENST00000446687	ENSG00000231605	1	167145154	167165029	-1	RP11-277B15.2	RP11-277B15.2-003	0	NOVEL	KNOWN
ENST00000493473	0.253934	6.84609	0.0775842	0.422573	ENST00000493473	ENSG00000241369	3	162845711	163079351	-1	CT64	CT64-005	cancer/testis antigen 64 (non-protein coding) [Source:HGNC Symbol;Acc:37197]	NOVEL	KNOWN
ENST00000456123	-0.742313	0.730347	0.0775313	0.422573	ENST00000456123	ENSG00000228296	Y	27209230	27246039	-1	TTTY4C	TTTY4C-001	testis-specific transcript, Y-linked 4C (non-protein coding) [Source:HGNC Symbol;Acc:31892]	KNOWN	KNOWN
ENST00000424161	0.479116	5.24589	0.0775902	0.422573	ENST00000424161	ENSG00000235954	22	28315364	28404569	1	TTC28-AS1	TTC28-AS1-007	TTC28 antisense RNA 1 [Source:HGNC Symbol;Acc:29336]	KNOWN	KNOWN
ENST00000526041	-0.790021	0.679201	0.0777213	0.422966	ENST00000526041	ENSG00000255528	11	108873192	108908694	-1	RP11-25I9.2	RP11-25I9.2-001	0	NOVEL	KNOWN
[truncated: 5,544 more rows]

## Sheet: S3B_Brain_leuko_PD_all_shared
Table S3B
[truncated: 3,497 more rows]

## Sheet: S3D_PD_brain_leuko_all_comp_
Table S3D
[truncated: 3,496 more rows]
