# Supplementary material for: Long Non-Coding RNA and Alternative Splicing Modulations in Parkinson's Leukocytes Identified by RNA Sequencing
Source: PLoS Comput Biol. 2014 Mar 20;10(3):e1003517. doi: 10.1371/journal.pcbi.1003517 (PMC3961179; doi:10.1371/journal.pcbi.1003517)
Supplement: Table S6 — Protein domains found as enriched in PD alternatively spliced genes altered pre- and post-DBS on and off stimulation, and alternatively spliced genes detected by exon array analysis following knock down of prion-like domain containing proteins involved in neuropathies. (XLSX) [file pcbi.1003517.s012.xlsx]

## Sheet: S6A
Table S6A
Protein domains detected in alternatively spliced regions detected in PD patients leukocytes pre-DBS compared to HC by SI exon level analysis
ft-domain-Name	Number Changed	Number Measured	Percent Changed	Zscore	PermuteP	Adjusted p-value	Changed GeneSymbols
DOMAIN-Helicase C-terminal 2	2	2	100	5.93066	0	0	ASCC3, SNRNP200
DOMAIN-SEC63 2	2	2	100	5.93066	0	0	ASCC3, SNRNP200
REPEAT-Spectrin 24	2	2	100	5.93066	0	0	MACF1, SYNE1
REPEAT-Spectrin 28	2	2	100	5.93066	0	0	MACF1, SYNE1
REPEAT-Spectrin 31	2	2	100	5.93066	0	0	MACF1, SYNE1
Brst_cancerI-IPR002378	2	3	66.6667	4.70488	0	0	MLL5, BRCA1
DOMAIN-C2 5	2	3	66.6667	4.70488	0	0	DYSF, MYOF
DOMAIN-KASH	2	3	66.6667	4.70488	0	0	SYNE2, SYNE1
DOMAIN-PWWP 1	2	3	66.6667	4.70488	0	0	WHSC1, WHSC1L1
DOMAIN-PWWP 2	2	3	66.6667	4.70488	0	0	WHSC1, WHSC1L1
KASH-IPR012315	2	3	66.6667	4.70488	0	0	SYNE2, SYNE1
Lipase_GDSL-IPR001087	2	3	66.6667	4.70488	0	0	AOAH, PLB1
REGION-Inositol-1,4,5-triphosphate binding	2	3	66.6667	4.70488	0	0	ITPR3, ITPR1
VPSAP-IPR009543	2	3	66.6667	4.70488	0	0	VPS13C, VPS13A
DOMAIN-PARP alpha-helical	2	4	50	3.95547	0	0	PARP4, PARP1
MOD_RES-Phosphothreonine; by CDK2	2	4	50	3.95547	0	0	RBL1, RANGAP1
Poly(ADP-ribose)pol_reg_dom-IPR004102	2	4	50	3.95547	0	0	PARP4, PARP1
REGION-Interaction with SIN3A	2	4	50	3.95547	0	0	PHF12, HCFC1
REPEAT-HEAT 16	2	4	50	3.95547	0	0	GCN1L1, KIAA0368
REPEAT-HEAT 17	2	4	50	3.95547	0	0	GCN1L1, KIAA0368
REPEAT-HEAT 18	2	4	50	3.95547	0	0	GCN1L1, KIAA0368
REPEAT-HEAT 19	2	4	50	3.95547	0	0	GCN1L1, KIAA0368
REPEAT-HEAT 20	2	4	50	3.95547	0	0	GCN1L1, KIAA0368
REPEAT-HEAT 21	2	4	50	3.95547	0	0	GCN1L1, KIAA0368
REPEAT-HEAT 22	2	4	50	3.95547	0	0	GCN1L1, KIAA0368
REPEAT-HEAT 23	2	4	50	3.95547	0	0	GCN1L1, KIAA0368
Sec63-dom-IPR004179	2	4	50	3.95547	0	0	ASCC3, SNRNP200
V/L/I-tRNA-synth_anticodon-bd-IPR013155	2	4	50	3.95547	0	0	IARS2, IARS
Ca-rel_channel-IPR000699	2	5	40	3.43137	0	0	ITPR3, ITPR1
DOMAIN-MIF4G	2	5	40	3.43137	0	0	NCBP1, CWC22
DOMAIN-MIR 5	2	5	40	3.43137	0	0	ITPR3, ITPR1
InsP3_rcpt-bd-IPR000493	2	5	40	3.43137	0	0	ITPR3, ITPR1
Kinesin_light-IPR002151	2	5	40	3.43137	0	0	NPHP3, RP11-73M18.2
PIK-rel_kinase_FAT-IPR003151	3	5	60	5.41372	0	0	ATR, TRRAP, PRKDC
Ataxin-2_C-IPR009818	2	6	33.3333	3.03516	0	0	USP10, HELZ
BRK_domain-IPR006576	2	6	33.3333	3.03516	0	0	SMARCA4, CHD7
DOMAIN-Bromo 2	2	6	33.3333	3.03516	0	0	TAF1, BRWD3
DOMAIN-FAT	2	6	33.3333	3.03516	0	0	ATR, PRKDC
DOMAIN-FATC	2	6	33.3333	3.03516	0	0	ATR, TRRAP
DOMAIN-HTH La-type RNA-binding	2	6	33.3333	3.03516	0	0	LARP1B, LARP4
Esterase_SGNH_hydro-type-IPR013830	2	6	33.3333	3.03516	0	0	AOAH, PLB1
FATC-IPR003152	2	6	33.3333	3.03516	0	0	ATR, TRRAP
Hexokinase-IPR001312	2	6	33.3333	3.03516	0	0	HYOU1, GNE
Ins145_P3_rcpt-IPR014821	2	6	33.3333	3.03516	0	0	ITPR3, ITPR1
Lupus_La_RNA-bd-IPR006630	2	6	33.3333	3.03516	0	0	LARP1B, LARP4
MOTIF-DEVH box	2	6	33.3333	3.03516	0	0	ASCC3, SNRNP200
Na/K/Cl_cotransptS-IPR004842	2	6	33.3333	3.03516	0	0	SLC12A2, SLC12A4
P2X_purnocptor-IPR001429	2	6	33.3333	3.03516	0	0	P2RX5, P2RX1
PIK_FAT-IPR014009	3	6	50	4.84487	0	0	ATR, TRRAP, PRKDC
REGION-Flexible hinge	2	6	33.3333	3.03516	0	0	SMC2, SMC5
REPEAT-MBT 3	2	6	33.3333	3.03516	0	0	SFMBT2, L3MBTL3
RIH_assoc-dom-IPR013662	2	6	33.3333	3.03516	0	0	ITPR3, ITPR1
WWE-dom_subgr-IPR018123	2	6	33.3333	3.03516	0	0	HUWE1, DTX4
Aminoacyl-tRNA-synt_I-IPR015413	2	7	28.5714	2.71998	0	0	IARS2, MARS
COMPBIAS-Poly-Tyr	2	7	28.5714	2.71998	0	0	SYNCRIP, SEC16A
CarbamoylP_synth_lsu_N-IPR005481	2	7	28.5714	2.71998	0	0	CAD, ACACA
DOMAIN-IQ 5	2	7	28.5714	2.71998	0	0	MYO9A, MYO5A
DOMAIN-Thioredoxin 2	2	7	28.5714	2.71998	0	0	PDIA5, TXNDC11
MIF4G-like_typ-3-IPR003890	2	7	28.5714	2.71998	0	0	NCBP1, CWC22
Metal-dep_hydrolase_composite-IPR011059	2	7	28.5714	2.71998	0	0	CAD, PKHD1L1
REPEAT-HEAT 15	2	7	28.5714	2.71998	0	0	GCN1L1, KIAA0368
REPEAT-MBT 1	2	7	28.5714	2.71998	0	0	L3MBTL4, L3MBTL3
REPEAT-Spectrin 18	2	7	28.5714	2.71998	0	0	SYNE1, UTRN
REPEAT-Spectrin 19	2	7	28.5714	2.71998	0	0	SYNE1, UTRN
REPEAT-Spectrin 20	2	7	28.5714	2.71998	0	0	SYNE1, UTRN
REPEAT-UIM	2	7	28.5714	2.71998	0	0	USP28, HUWE1
TOPO_DOM-Perinuclear space	2	7	28.5714	2.71998	0	0	SYNE2, SYNE1
Thr/Ala-tRNA-synth_IIc_edit-IPR018163	2	7	28.5714	2.71998	0	0	AARS2, MRPL39
ZN_FING-PHD-type 3	2	7	28.5714	2.71998	0	0	MLL3, MLL2
ZN_FING-UBR-type	4	7	57.1429	6.07105	0	0	UBR5, UBR4, UBR3, UBR1
Znf_N-recognin-IPR003126	4	7	57.1429	6.07105	0	0	UBR5, UBR4, UBR3, UBR1
BEACH_dom-IPR000409	2	8	25	2.46008	0	0	NBEAL2, LRBA
DOMAIN-Bromo 1	2	8	25	2.46008	0	0	BRWD3, BRD2
DOMAIN-HP	2	8	25	2.46008	0	0	ABLIM3, SVIL
DOMAIN-MIR 1	2	8	25	2.46008	0	0	ITPR3, ITPR1
DOMAIN-MIR 2	2	8	25	2.46008	0	0	ITPR3, ITPR1
DOMAIN-MIR 3	2	8	25	2.46008	0	0	ITPR3, ITPR1
MIR-IPR003608	2	8	25	2.46008	0	0	ITPR3, ITPR1
MIR_motif-IPR016093	2	8	25	2.46008	0	0	ITPR3, ITPR1
REPEAT-HEAT 14	2	8	25	2.46008	0	0	GCN1L1, KIAA0368
Villin_headpiece-IPR003128	2	8	25	2.46008	0	0	ABLIM3, SVIL
Cytidine_deaminase-like-IPR016193	2	9	22.2222	2.23997	0	0	DCTD, APOBEC3G
DISULFID-Interchain (between heavy and light chains)	2	9	22.2222	2.23997	0	0	ITGA6, ITGAV
DOMAIN-ABC transmembrane type-1	2	9	22.2222	2.23997	0	0	ABCD3, ABCB7
DOMAIN-BRCT	2	9	22.2222	2.23997	0	0	PARP4, PARP1
DOMAIN-DHR-1	2	9	22.2222	2.23997	0	0	DOCK9, DOCK8
MOTIF-DEGH box	2	9	22.2222	2.23997	0	0	SMARCA4, SMARCAD1
PreATP-grasp-like-IPR016185	2	9	22.2222	2.23997	0	0	CAD, ACACA
Pro_4_hyd_alph-IPR006620	2	9	22.2222	2.23997	0	0	PLOD3, P4HA1
REPEAT-HEAT 12	2	9	22.2222	2.23997	0	0	GCN1L1, KIAA0368
REPEAT-HEAT 13	2	9	22.2222	2.23997	0	0	GCN1L1, KIAA0368
REPEAT-MBT 2	3	9	33.3333	3.71778	0	0	L3MBTL4, SFMBT2, L3MBTL3
VHS-IPR002014	2	9	22.2222	2.23997	0	0	GGA3, STAM
WWE-dom-IPR004170	2	9	22.2222	2.23997	0	0	HUWE1, DTX4
Znf_N-recognin_met-IPR013993	4	9	44.4444	5.19559	0	0	UBR5, UBR4, UBR3, UBR1
tRNAsynth_1a_anticodon-bd-IPR009080	2	9	22.2222	2.23997	0	0	IARS2, IARS
DOMAIN-IQ 4	2	10	20	2.04967	0	0	MYO9A, MYO5A
Mbt-IPR004092	3	10	30	3.45171	0	0	L3MBTL4, SFMBT2, L3MBTL3
REPEAT-RCC1 6	2	10	20	2.04967	0	0	HERC1, RCBTB1
REPEAT-Spectrin 11	3	10	30	3.45171	0	0	SYNE1, UTRN, SPTAN1
Tudor_subgroup-IPR018351	2	10	20	2.04967	0	0	ALG13, TDRD7
6-hairpin_glycosidase-like-IPR008928	2	11	18.1818	1.88244	0	0	LANCL2, AGL
Chaprnin_ClpA/B-IPR001270	2	11	18.1818	1.88244	0	0	MDN1, AKD1
Citron-IPR001180	2	11	18.1818	1.88244	0	0	MAP4K5, MAP4K1
DOMAIN-CNH	2	11	18.1818	1.88244	0	0	MAP4K5, MAP4K1
DOMAIN-DAGKc	2	11	18.1818	1.88244	0	0	DGKG, DGKE
DOMAIN-Protein kinase 1	2	11	18.1818	1.88244	0	0	JAK1, RPS6KA3
Diacylglycerol_kinase_cat_dom-IPR001206	2	11	18.1818	1.88244	0	0	DGKG, DGKE
REPEAT-HEAT 11	2	11	18.1818	1.88244	0	0	GCN1L1, KIAA0368
REPEAT-Spectrin 10	3	11	27.2727	3.21929	0	0	SYNE1, UTRN, SPTAN1
REPEAT-Spectrin 12	3	11	27.2727	3.21929	0	0	SYNE1, UTRN, SPTAN1
REPEAT-Spectrin 13	3	11	27.2727	3.21929	0	0	SYNE1, UTRN, SPTAN1
REPEAT-Spectrin 9	4	11	36.3636	4.55614	0	0	SYNE2, SYNE1, UTRN, SPTAN1
REPEAT-TPR 11	3	11	27.2727	3.21929	0	0	IFT88, NPHP3, GTF3C3
ATPase_P-typ_Plipid-transl-IPR006539	2	12	16.6667	1.7335	0	0	ATP11C, ATP10D
Acyl-CoA_Oxase/DH_1-IPR006090	2	12	16.6667	1.7335	0	0	ACOX3, ACAD11
DOMAIN-Protein kinase 2	2	12	16.6667	1.7335	0	0	JAK1, RPS6KA3
JNK_MAPK-IPR008351	3	12	25	3.01349	0	0	CDK11A, MAPK9, MAPK13
REPEAT-ANK 15	2	12	16.6667	1.7335	0	0	ANKRD44, TNKS
REPEAT-HAT 3	3	12	25	3.01349	0	0	TTC27, SYNE1, ZFC3H1
REPEAT-HEAT 10	2	12	16.6667	1.7335	0	0	GCN1L1, KIAA0368
REPEAT-Spectrin 5	4	12	33.3333	4.29348	0	0	SYNE2, SYNE1, UTRN, SPTAN1
REPEAT-Spectrin 6	4	12	33.3333	4.29348	0	0	SYNE2, SYNE1, UTRN, SPTAN1
REPEAT-Spectrin 7	4	12	33.3333	4.29348	0	0	SYNE2, SYNE1, UTRN, SPTAN1
REPEAT-Spectrin 8	4	12	33.3333	4.29348	0	0	SYNE2, SYNE1, UTRN, SPTAN1
Aldehyde_DH_dom-IPR015590	2	13	15.3846	1.5994	0	0	ALDH3A2, ALDH9A1
DOMAIN-SAP	2	13	15.3846	1.5994	0	0	SF3B2, MKL1
REPEAT-HAT 1	3	13	23.0769	2.82922	0	0	TTC27, SYNE1, ZFC3H1
REPEAT-HAT 2	3	13	23.0769	2.82922	0	0	TTC27, SYNE1, ZFC3H1
REPEAT-HEAT 9	2	13	15.3846	1.5994	0	0	GCN1L1, KIAA0368
Acyl-CoA_Oxase/DH_cen-dom-IPR006091	2	14	14.2857	1.47751	0	0	ACOX3, ACAD11
DUF1605-IPR011709	2	14	14.2857	1.47751	0	0	DHX35, DHX30
MOTIF-HIGH region	2	14	14.2857	1.47751	0	0	IARS2, MARS
SAP_DNA-bd-IPR003034	2	14	14.2857	1.47751	0	0	SF3B2, MKL1
Thioredoxin-IPR005746	3	14	21.4286	2.66266	0	0	PDIA5, DNAJC10, TXNDC11
ZN_FING-C3H1-type 1	2	14	14.2857	1.47751	0	0	U2AF1, ZC3H6
ZN_FING-RanBP2-type	3	14	21.4286	2.66266	0	0	YAF2, FUS, NPLOC4
AcylCoA_DH/oxidase-IPR009100	2	15	13.3333	1.36587	0	0	ACOX3, ACAD11
Ald_DH/histidinol_DH-IPR016161	2	15	13.3333	1.36587	0	0	ALDH3A2, ALDH9A1
DOMAIN-PARP catalytic	3	15	20	2.51087	0	0	PARP4, PARP1, TNKS
HEAT_type_2-IPR021133	4	15	26.6667	3.65588	0	0	CLASP1, GCN1L1, ATR, CKAP5
REPEAT-RCC1 1	2	15	13.3333	1.36587	0	0	HERC1, RCC1
REPEAT-RCC1 4	2	15	13.3333	1.36587	0	0	HERC1, RCC1
SM22_calponin-IPR003096	2	15	13.3333	1.36587	0	0	LRCH1, LRCH3
Sec7-IPR000904	2	15	13.3333	1.36587	0	0	GBF1, ARFGEF2
Sel1-like-IPR006597	3	15	20	2.51087	0	0	IFT88, NPHP3, TTC37
Integrin_alpha-2-IPR013649	2	16	12.5	1.2629	0	0	ITGA6, ITGAV
MOTIF-Bipartite nuclear localization signal	3	16	18.75	2.37159	0	0	NCAPD2, SYNCRIP, TRRAP
PI3/4_kinase_cat-IPR000403	3	16	18.75	2.37159	0	0	ATR, TRRAP, PRKDC
Paxillin-IPR001904	3	16	18.75	2.37159	0	0	SF3B2, PXN, TNKS
Poly(ADP-ribose)pol_cat_dom-IPR012317	3	16	18.75	2.37159	0	0	PARP4, PARP1, TNKS
REPEAT-HEAT 8	2	16	12.5	1.2629	0	0	GCN1L1, KIAA0368
REPEAT-TPR 10	6	16	37.5	5.69768	0	0	IFT88, NPHP3, GTF3C3, TOMM70A, VPS13A, TTC37
DOMAIN-Actin-binding	3	17	17.6471	2.24301	0	0	SYNE1, UTRN, CLMN
Dynamin-IPR022812	2	17	11.7647	1.16737	0	0	MFN1, OPA1
K_chnl_volt-dep_Kv3.3-IPR005404	2	17	11.7647	1.16737	0	0	ARHGAP17, MKL1
PDEase-IPR023088	2	17	11.7647	1.16737	0	0	PDE4B, PDE7A
Reg_chr_condens-IPR000408	2	17	11.7647	1.16737	0	0	HERC1, RCC1
Thioredoxin_domain-IPR013766	2	17	11.7647	1.16737	0	0	PDIA5, TXNDC11
ZN_FING-C2H2-type 3; degenerate	2	17	11.7647	1.16737	0	0	ZNF280D, ZNF138
BINDING-FAD	2	18	11.1111	1.07828	0	0	SDHA, ACAD11
DNA_BIND-A	2	18	11.1111	1.07828	0	0	MLL3, BAZ2A
DOMAIN-CARD	2	18	11.1111	1.07828	0	0	NOD1, CASP2
DOMAIN-IQ 3	2	18	11.1111	1.07828	0	0	MYO9A, MYO5A
PWWP-IPR000313	3	18	16.6667	2.12366	0	0	WHSC1, WHSC1L1, MBD5
Quino_amine_DH_bsu-IPR011044	2	18	11.1111	1.07828	0	0	KIAA1432, DMXL1
REGION-Actin-binding	3	18	16.6667	2.12366	0	0	MYO9A, DAAM1, MYO5A
REPEAT-Spectrin 4	5	18	27.7778	4.21442	0	0	TRIO, SYNE2, SYNE1, UTRN, SPTAN1
REPEAT-WD 12	2	18	11.1111	1.07828	0	0	MAPKBP1, DMXL1
CARD-IPR001315	2	19	10.5263	0.994811	0	0	NOD1, CASP2
CRAL-bd_TRIO_C-IPR001251	2	19	10.5263	0.994811	0	0	TRIO, ARHGAP1
PDEase_catalytic_dom-IPR002073	2	19	10.5263	0.994811	0	0	PDE4B, PDE7A
REPEAT-ANK 11	2	19	10.5263	0.994811	0	0	TANC2, TNKS
REPEAT-HEAT 7	3	19	15.7895	2.01235	0	0	CLASP1, GCN1L1, CKAP5
Ribosomal_P2-IPR001859	2	19	10.5263	0.994811	0	0	MAGED2, NCSTN
ZN_FING-DHHC-type	2	19	10.5263	0.994811	0	0	MLL3, ZDHHC4
ZN_FING-Phorbol-ester/DAG-type 2	2	19	10.5263	0.994811	0	0	DGKG, MYO9A
Znf_RanBP2-IPR001876	3	19	15.7895	2.01235	0	0	YAF2, FUS, NPLOC4
ABC_transptr_TM_dom-IPR001140	2	20	10	0.916296	0	0	ABCC3, ABCB7
DISULFID-Redox-active	3	20	15	1.90812	0	0	PDIA5, TXNDC11, RRM1
Keratin_I-IPR002957	2	20	10	0.916296	0	0	SMC2, SLMAP
METAL-Divalent metal cation	2	20	10	0.916296	0	0	CSGALNACT1, ANTXR2
METAL-Divalent metal cation 2	2	20	10	0.916296	0	0	PDE4B, PDE7A
REPEAT-ANK 10	3	20	15	1.90812	0	0	ANKRD44, TANC2, TNKS
REPEAT-Spectrin 3	5	20	25	3.89176	0	0	TRIO, SYNE2, SYNE1, UTRN, SPTAN1
Reg_csome_cond/b-lactamase_inh-IPR009091	3	20	15	1.90812	0	0	HERC1, UBR5, RCC1
ZN_FING-Phorbol-ester/DAG-type 1	2	20	10	0.916296	0	0	DGKG, MYO9A
Znf_DHHC_palmitoyltrfase-IPR001594	2	20	10	0.916296	0	0	MLL3, ZDHHC4
DNA_BIND-HMG box	2	21	9.52381	0.842169	0	0	WHSC1, SOX13
DOMAIN-LisH	2	21	9.52381	0.842169	0	0	TCOF1, VPRBP
Inhibin_betaB-IPR000381	2	21	9.52381	0.842169	0	0	DAAM1, WASL
METAL-Divalent metal cation 1	2	21	9.52381	0.842169	0	0	PDE4B, PDE7A
Metal-dep_PHydrolase_HD_dom-IPR003607	2	21	9.52381	0.842169	0	0	PDE4B, PDE7A
REGION-Tail	2	21	9.52381	0.842169	0	0	MYO9A, LMNB2
Treacle-like_TCS-IPR017859	2	21	9.52381	0.842169	0	0	MLL3, SEC24C
Ubiquitin-int_motif-IPR003903	2	21	9.52381	0.842169	0	0	USP28, HUWE1
BINDING-Substrate; via amide nitrogen	2	22	9.09091	0.771954	0	0	PLB1, ACAD11
COMPBIAS-Poly-His	3	22	13.6364	1.7177	0	0	BRD4, TNKS, ZNF609
DOMAIN-SH3 1	2	22	9.09091	0.771954	0	0	TRIO, VAV1
LisH_dimerisation-IPR006594	2	22	9.09091	0.771954	0	0	TCOF1, VPRBP
ZN_FING-PHD-type 2	4	22	18.1818	2.66345	0	0	MLL3, WHSC1L1, MLL2, CHD3
ZN_FING-RING-type; atypical	3	22	13.6364	1.7177	0	0	DTX4, UBR1, DZIP3
Znf_CCHC-IPR001878	2	22	9.09091	0.771954	0	0	XRN2, ZCCHC11
BRCT-IPR001357	3	23	13.0435	1.63025	0	0	BRCA1, PARP4, PARP1
DOMAIN-Bromo	3	23	13.0435	1.63025	0	0	BAZ2A, SMARCA4, BRD7
Hsp_DnaJ-IPR003095	4	23	17.3913	2.55524	0	0	SEC63, DNAJC10, DNAJC1, DNAJC13
REPEAT-WD 11	2	23	8.69565	0.705247	0	0	HERC1, MAPKBP1
ABC_transporter_type1-IPR017940	3	24	12.5	1.54726	0	0	ABCC3, ABCD3, ABCB7
DOMAIN-CH 1	4	24	16.6667	2.45283	0	0	SYNE2, SYNE1, UTRN, CLMN
DOMAIN-CH 2	3	24	12.5	1.54726	0	0	SYNE1, UTRN, CLMN
DOMAIN-IQ 2	3	24	12.5	1.54726	0	0	MYO9A, MYO19, MYO5A
DOMAIN-SH3 2	4	24	16.6667	2.45283	0	0	TRIO, FCHSD2, VAV1, CD2AP
Death-IPR000488	2	24	8.33333	0.641702	0	0	SYNE2, NFKB1
REPEAT-Spectrin 1	5	24	20.8333	3.35839	0	0	TRIO, SYNE2, SYNE1, UTRN, SPTAN1
REPEAT-Spectrin 2	5	24	20.8333	3.35839	0	0	TRIO, SYNE2, SYNE1, UTRN, SPTAN1
Spectrin_repeat-IPR002017	6	24	25	4.26395	0	0	TRIO, SYNE2, MACF1, SYNE1, UTRN, SPTAN1
DOMAIN-IQ 1	3	25	12	1.46833	0	0	MYO9A, MYO19, MYO5A
ENTH_VHS-IPR008942	3	25	12	1.46833	0	0	RPRD1B, GGA3, STAM
REPEAT-HEAT 6	4	25	16	2.35563	0	0	PSME4, CLASP1, GCN1L1, CKAP5
REPEAT-WD 10	2	25	8	0.581021	0	0	HERC1, MAPKBP1
ABC_transptrTM_dom_typ1-IPR011527	3	26	11.5385	1.39306	0	0	ABCC3, ABCD3, ABCB7
AT_hook_DNA-bd_motif-IPR017956	2	26	7.69231	0.522945	0	0	MLL3, BAZ2A
Acyl_CoA_acyltransferase-IPR016181	2	26	7.69231	0.522945	0	0	HAT1, NAT10
DOMAIN-HECT	5	26	19.2308	3.13328	0	0	UBE3C, HUWE1, HECTD1, HERC1, UBE3A
HMG_HMG1/HMG2-IPR000910	5	26	19.2308	3.13328	0	0	MLL3, TFAM, WHSC1, SOX13, MLL2
REPEAT-ANK 9	2	26	7.69231	0.522945	0	0	TANC2, TNKS
REPEAT-TPR 9	7	26	26.9231	4.8735	0	0	CDC27, IFT88, NPHP3, GTF3C3, TOMM70A, VPS13A, TTC37
TOPO_DOM-Mitochondrial intermembrane	2	26	7.69231	0.522945	0	0	SLC25A25, TOMM70A
ZN_FING-PHD-type 1	3	26	11.5385	1.39306	0	0	MLL3, WHSC1L1, MLL2
BINDING-NAD	2	27	7.40741	0.467246	0	0	GLUD1, CTBP2
DOMAIN-Tyrosine-protein phosphatase	2	27	7.40741	0.467246	0	0	PTPN4, PTPN1
HECT-IPR000569	6	27	22.2222	3.88278	0	0	UBE3C, HUWE1, HECTD1, HERC1, UBR5, UBE3A
Hud_Sxl_RNA-IPR002343	2	27	7.40741	0.467246	0	0	SYNCRIP, SAFB
IPT_TIG_rcpt-IPR002909	3	27	11.1111	1.32113	0	0	NFKB1, EXOC2, PKHD1L1
MOTIF-DEAD box	2	27	7.40741	0.467246	0	0	DDX31, DDX52
MOTIF-Nuclear export signal	2	27	7.40741	0.467246	0	0	IRF3, EIF4ENIF1
Myb_DNA-bd-IPR014778	3	27	11.1111	1.32113	0	0	DNAJC1, BDP1, C14orf43
REPEAT-Kelch 5	2	27	7.40741	0.467246	0	0	MKLN1, HCFC1
COMPBIAS-Asp-rich	3	29	10.3448	1.1862	0	0	HUWE1, WASL, GON4L
HMG_superfamily-IPR009071	5	29	17.2414	2.83417	0	0	MLL3, TFAM, WHSC1, SOX13, MLL2
REPEAT-9	3	30	10	1.12272	0	0	TUBGCP6, NUP54, MLL2
REPEAT-HEAT 5	5	30	16.6667	2.74306	0	0	PSME4, CLASP1, GCN1L1, BTAF1, CKAP5
SNF2_N-IPR000330	3	30	10	1.12272	0	0	SMARCA4, SMARCAD1, CHD7
TRANSMEM-Helical; Anchor for type IV membrane protein;	5	30	16.6667	2.74306	0	0	SYNE2, GOSR1, SYNE1, CUX1, CLMN
NP_BIND-ATP 2	3	31	9.67742	1.06162	0	0	ABCA7, ABCA1, ABCA13
REPEAT-ANK 8	3	32	9.375	1.00274	0	0	TANC2, TNKS, EHMT1
DOMAIN-Kinesin-motor	3	34	8.82353	0.890971	0	0	KIF2A, KIF21B, KIF20B
DOMAIN-J	4	35	11.4286	1.58806	0	0	SEC63, DNAJC10, DNAJC1, DNAJC13
DOMAIN-SET	5	35	14.2857	2.33829	0	0	MLL5, MLL3, EZH1, SMYD5, WHSC1L1
Myosin_head_motor_dom-IPR001609	3	35	8.57143	0.83782	0	0	MYO9A, MYO19, MYO5A
REPEAT-HEAT 4	6	35	17.1429	3.08853	0	0	PSME4, CLASP1, GCN1L1, BTAF1, NCAPD3, CKAP5
Bromodomain-IPR001487	7	36	19.4444	3.74543	0	0	BAZ2A, SP140, SMARCA4, TAF1, BRWD3, BRD7, BRD2
DnaJ_N-IPR001623	4	36	11.1111	1.52611	0	0	SEC63, DNAJC10, DNAJC1, DNAJC13
REPEAT-TPR 8	6	36	16.6667	3.00566	0	0	CDC27, IFT88, NPHP3, TOMM70A, VPS13A, TTC37
UBA/transl_elong_EF1B_N_euk-IPR015940	3	36	8.33333	0.786333	0	0	HUWE1, UBR5, USP24
SANT_DNA-bd-IPR001005	4	37	10.8108	1.46614	0	0	EZH1, DNAJC1, BDP1, C14orf43
REPEAT-WD 9	5	38	13.1579	2.12815	0	0	HERC1, MAPKBP1, EML3, BRWD3, WDR27
SET_dom-IPR001214	5	38	13.1579	2.12815	0	0	MLL5, MLL3, EZH1, SMYD5, WHSC1L1
Spectrin/alpha-actinin-IPR018159	6	39	15.3846	2.77337	0	0	TRIO, SYNE2, MACF1, SYNE1, UTRN, SPTAN1
UBA-like-IPR009060	5	39	12.8205	2.06253	0	0	USP28, N4BP2, HUWE1, USP24, SMARCAD1
Kinesin_motor_dom-IPR001752	4	40	10	1.29697	0	0	KIF1B, KIF2A, KIF21B, KIF20B
REPEAT-HEAT 3	7	40	17.5	3.40277	0	0	PSME4, CLASP1, GCN1L1, BTAF1, PPP4R1L, NCAPD3, CKAP5
REPEAT-ANK 7	4	41	9.7561	1.2438	0	0	NFKB1, TANC2, TNKS, EHMT1
REPEAT-TPR 7	8	42	19.0476	3.93241	0	0	CDC27, TTC27, IFT88, NPHP3, CDC16, TOMM70A, VPS13A, TTC37
ZN_FING-PHD-type	4	42	9.52381	1.1921	0	0	MLL5, RSF1, BAZ2A, PHF2
REPEAT-HEAT 2	8	43	18.6047	3.85015	0	0	PSME4, CLASP1, GCN1L1, BTAF1, PPP4R1L, NCAPD3, ATR, CKAP5
REPEAT-HEAT 1	8	44	18.1818	3.7703	0	0	CLASP1, GCN1L1, BTAF1, PPP4R1L, TBCD, NCAPD3, ATR, CKAP5
C2_region-IPR020477	4	45	8.88889	1.04498	0	0	PLA2G4A, ESYT2, DYSF, MYOF
Peptidase_C19-IPR001394	5	48	10.4167	1.54945	0	0	USP11, USP10, USPL1, USP24, USP18
ACT_SITE-Glycyl thioester intermediate	6	50	12	2.07879	0	0	UBE3C, HUWE1, HECTD1, HERC1, UBE3A, UBE2Q1
REPEAT-TPR 6	9	50	18	3.9631	0	0	CDC27, TTC27, IFT88, CABIN1, NPHP3, CDC16, TOMM70A, VPS13A, TTC37
REPEAT-WD 8	5	51	9.80392	1.40299	0	0	HERC1, MAPKBP1, EML3, BRWD3, WDR27
AT_hook-like-IPR020478	5	55	9.09091	1.22232	0	0	MLL3, BAZ2A, WASL, ARHGAP17, CHD3
DNA/RNA_helicase_DEAD/DEAH_N-IPR011545	5	55	9.09091	1.22232	0	0	YTHDC2, ASCC3, DDX31, DHX30, DDX52
Pistil_extensin-IPR003882	5	55	9.09091	1.22232	0	0	SF3B2, WASL, FIP1L1, SCAF4, MBD6
REPEAT-TPR 5	9	57	15.7895	3.49128	0	0	CDC27, TTC27, IFT88, CABIN1, NPHP3, CDC16, ZFC3H1, TOMM70A, TTC37
Vinculin-IPR017997	8	60	13.3333	2.7371	0	0	AKAP8L, CTNNA1, SF3B2, WASL, GGA3, ZFC3H1, BRD4, SPEF2
CH-domain-IPR001715	10	65	15.3846	3.58448	0	0	SYNE2, MICALL1, CAMSAP1, SYNE1, LRCH1, SPEF2, UTRN, CLMN, LRCH3, CCDC45
HEAT-IPR000357	10	70	14.2857	3.3119	0	0	PSME4, CLASP1, GCN1L1, BTAF1, PPP4R1L, KIAA0368, TBCD, NCAPD3, ATR, CKAP5
Znf_PHD-finger-IPR019787	9	70	12.8571	2.78059	0	0	MLL5, RSF1, MLL3, BAZ2A, PHF12, WHSC1L1, MLL2, CHD3, PHF2
DOMAIN-RRM	7	73	9.58904	1.59853	0	0	TNRC6C, RBM25, PPIL4, SCAF4, SAFB, LARP4, U2SURP
REPEAT-TPR 4	10	73	13.6986	3.15957	0	0	CDC27, TTC27, IFT88, CABIN1, NPHP3, CDC16, ZFC3H1, BBS4, TOMM70A, TTC37
COMPBIAS-Arg-rich	9	78	11.5385	2.41833	0	0	RSF1, MAGED2, PRRC2C, DYSF, LARP1B, FIP1L1, SAFB, MLL2, SRRM2
TPR-1-IPR001440	13	78	16.6667	4.43233	0	0	CDC27, TTC27, IFT88, CABIN1, NPHP3, GTF3C3, CDC16, BBS4, TOMM70A, TANC2, CNOT10, TTC37, RP11-73M18.2
TPR_2-IPR013105	11	79	13.9241	3.37681	0	0	CDC27, TTC27, IFT88, NPHP3, CDC16, BBS4, TOMM70A, PRMT10, TANC2, TTC37, RP11-73M18.2
Znf_PHD-IPR001965	11	86	12.7907	3.05679	0	0	MLL5, RSF1, MLL3, DGKG, BAZ2A, PHF12, DTX4, WHSC1L1, MLL2, CHD3, PHF2
TPR-contain-IPR013026	13	88	14.7727	3.91956	0	0	CDC27, TTC27, IFT88, CABIN1, NPHP3, GTF3C3, CDC16, ZFC3H1, BBS4, TOMM70A, PRMT10, TANC2, RP11-73M18.2
COMPBIAS-Lys-rich	9	92	9.78261	1.87865	0	0	PPIL4, NAT10, DDX52, C9orf85, UBN2, BRD7, SRRM2, CHD7, PHF2
REPEAT-TPR 3	12	98	12.2449	3.02433	0	0	CDC27, TTC27, IFT88, CABIN1, CDC16, ZFC3H1, BBS4, TOMM70A, PRMT10, TANC2, VPS13A, PRKDC
REPEAT-TPR 2	12	101	11.8812	2.90797	0	0	CDC27, TTC27, IFT88, CABIN1, CDC16, ZFC3H1, BBS4, TOMM70A, PRMT10, TANC2, VPS13A, PRKDC
COMPBIAS-Gln-rich	11	102	10.7843	2.42933	0	0	MLL3, TNRC6B, SGTA, AHR, PRRC2C, C14orf43, MLL2, CHD7, R3HDM2, MYO15B, MKL1
TPR_repeat-IPR019734	16	106	15.0943	4.4526	0	0	CDC27, TTC27, IFT88, CABIN1, NPHP3, GTF3C3, CDC16, ZFC3H1, BBS4, TOMM70A, PRMT10, TANC2, CNOT10, TTC37, KIAA1279, RP11-73M18.2
ARM-type_fold-IPR016024	31	295	10.5085	3.95411	0	0	NCAPD2, HEATR6, PSME4, CLTCL1, CLASP1, GCN1L1, EIF5, DOCK8, PPP4R1L, UBR4, ATXN10, CTIF, KIAA0368, NCBP1, DNAJC13, TBCD, NBEAL1, VPRBP, MMS22L, ITPR1, NCAPD3, NBEAL2, CWC22, API5, ATR, CKAP5, XPOT, RALGAPA2, TRRAP, LRBA, PRKDC
DOMAIN-C2 4	2	4	50	3.95547	0.0005	0.0204218	DYSF, MYOF
Syja_N-IPR002013	2	5	40	3.43137	0.0005	0.0204218	INPP5F, SACM1L
DNA-bd_integrase-typ-IPR016177	2	6	33.3333	3.03516	0.0005	0.0204218	BAZ2A, MBD5
Ribosomal_S6_kinase_II-IPR016239	2	6	33.3333	3.03516	0.0005	0.0204218	RPS6KA1, RPS6KA3
DOMAIN-MBD	2	7	28.5714	2.71998	0.0005	0.0204218	BAZ2A, MBD5
Methyl_CpG_DNA-bd-IPR001739	2	7	28.5714	2.71998	0.0005	0.0204218	BAZ2A, MBD5
REPEAT-HAT 4	2	10	20	2.04967	0.0005	0.0204218	SYNE1, ZFC3H1
REPEAT-HAT 5	2	10	20	2.04967	0.0005	0.0204218	SYNE1, ZFC3H1
Gelsolin_dom-IPR007123	2	11	18.1818	1.88244	0.0005	0.0204218	SEC24C, SVIL
DOMAIN-WW	2	18	11.1111	1.07828	0.0005	0.0204218	PCIF1, UTRN
METAL-Calcium 1; via carbonyl oxygen	2	18	11.1111	1.07828	0.0005	0.0204218	PLA2G4A, LRP1
METAL-Calcium 1	2	23	8.69565	0.705247	0.0005	0.0204218	PLA2G4A, LRP1
METAL-Calcium 2; via carbonyl oxygen	2	23	8.69565	0.705247	0.0005	0.0204218	PLA2G4A, LRP1
ATPase_AAA-5-IPR011704	2	26	7.69231	0.522945	0.0005	0.0204218	MDN1, DNAH1
ZN_FING-PHD-type 4	2	2	100	5.93066	0.001	0.0403183	MLL3, MLL2
CUE-IPR003892	2	10	20	2.04967	0.001	0.0403183	N4BP2, SMARCAD1
DOMAIN-Post-SET	2	13	15.3846	1.5994	0.001	0.0403183	MLL3, MLL2
Post-SET_dom-IPR003616	2	15	13.3333	1.36587	0.001	0.0403183	MLL3, MLL2

## Sheet: S6C
Table S6C
Protein domains detected in alternatively spliced regions detected in PD patients leukocyte post-DBS on stimulation comapred to pre-DBS by SI exon level analysis
ft-domain-Name	Number Changed	Number Measured	Percent Changed	Zscore	PermuteP	Adjusted p-value	Changed GeneSymbols
COMPBIAS-Asp/Glu-rich (acidic; NCB domain)	2	2	100	6.41643	0	0	TFDP2, TFDP1
DOMAIN-Ig-like 10	2	2	100	6.41643	0	0	OBSCN, TTN
DOMAIN-Ig-like 11	2	2	100	6.41643	0	0	OBSCN, TTN
DOMAIN-Ig-like 12	2	2	100	6.41643	0	0	OBSCN, TTN
DOMAIN-Ig-like 13	2	2	100	6.41643	0	0	OBSCN, TTN
DOMAIN-Ig-like 14	2	2	100	6.41643	0	0	OBSCN, TTN
DOMAIN-Ig-like 15	2	2	100	6.41643	0	0	OBSCN, TTN
DOMAIN-Ig-like 16	2	2	100	6.41643	0	0	OBSCN, TTN
DOMAIN-Ig-like 17	2	2	100	6.41643	0	0	OBSCN, TTN
DOMAIN-Ig-like 18	2	2	100	6.41643	0	0	OBSCN, TTN
DOMAIN-Ig-like 19	2	2	100	6.41643	0	0	OBSCN, TTN
DOMAIN-Ig-like 20	2	2	100	6.41643	0	0	OBSCN, TTN
DOMAIN-Ig-like 21	2	2	100	6.41643	0	0	OBSCN, TTN
DOMAIN-Ig-like 22	2	2	100	6.41643	0	0	OBSCN, TTN
DOMAIN-Ig-like 23	2	2	100	6.41643	0	0	OBSCN, TTN
DOMAIN-Ig-like 24	2	2	100	6.41643	0	0	OBSCN, TTN
DOMAIN-Ig-like 26	2	2	100	6.41643	0	0	OBSCN, TTN
DOMAIN-Ig-like 27	2	2	100	6.41643	0	0	OBSCN, TTN
DOMAIN-Ig-like 28	2	2	100	6.41643	0	0	OBSCN, TTN
DOMAIN-Ig-like 54	2	2	100	6.41643	0	0	OBSCN, TTN
DOMAIN-Ig-like 55	2	2	100	6.41643	0	0	OBSCN, TTN
REGION-DCB1	2	2	100	6.41643	0	0	TFDP2, TFDP1
REGION-DCB2	2	2	100	6.41643	0	0	TFDP2, TFDP1
REGION-Headpiece	2	2	100	6.41643	0	0	VIL1, AVIL
Transc_factor_DP_C-IPR014889	2	2	100	6.41643	0	0	TFDP2, TFDP1
Transcription_factor_DP_sub-IPR016556	2	2	100	6.41643	0	0	TFDP2, TFDP1
DEAD_2-IPR010614	2	3	66.6667	5.11195	0	0	RTEL1, ERCC2
DNA_helicase_DNA-repair_Rad3-IPR013020	2	3	66.6667	5.11195	0	0	RTEL1, ERCC2
DOMAIN-Ig-like 8	2	3	66.6667	5.11195	0	0	OBSCN, TTN
DOMAIN-Ig-like 9	2	3	66.6667	5.11195	0	0	OBSCN, TTN
Helic_SF1/SF2_ATP-bd_DinG/Rad3-IPR014013	3	3	100	7.85883	0	0	DDX11, RTEL1, ERCC2
Helicase-like_DEXD_c2-IPR006554	3	3	100	7.85883	0	0	DDX11, RTEL1, ERCC2
Helicase_ATP-dep_c2-IPR006555	2	3	66.6667	5.11195	0	0	RTEL1, ERCC2
SITE-Cleavage; by collagenase	2	3	66.6667	5.11195	0	0	COL4A4, COL4A3
Aminoacyl-tRNA-synth_Ia-IPR002300	2	4	50	4.31705	0	0	IARS2, VARS
REPEAT-ARM	2	4	50	4.31705	0	0	ARMC10, AC103810.2
REPEAT-WD 16	2	4	50	4.31705	0	0	EML5, DMXL1
Adren_rcpt_A1A-IPR000363	2	5	40	3.76287	0	0	DGKH, PLCH1
Collagen_VI_NC-IPR001442	2	5	40	3.76287	0	0	COL4A4, COL4A3
Mtc-IPR004686	2	5	40	3.76287	0	0	SFXN5, SFXN4
PIK-rel_kinase_FAT-IPR003151	2	5	40	3.76287	0	0	ATR, MTOR
REPEAT-WD 15	3	5	60	5.89077	0	0	TTN, EML5, DMXL1
ZN_FING-CCHC-type 1	2	5	40	3.76287	0	0	ZCCHC6, ZCCHC7
ABC_B2-IPR013305	2	6	33.3333	3.34516	0	0	SCARB1, ABCB1
BRK_domain-IPR006576	2	6	33.3333	3.34516	0	0	CHD8, CHD7
Brdyknn_rcpt-IPR000496	2	6	33.3333	3.34516	0	0	ATP8B4, CXCR2
DOMAIN-FAT	3	6	50	5.28775	0	0	SMG1, ATR, MTOR
DOMAIN-FATC	3	6	50	5.28775	0	0	SMG1, ATR, MTOR
DOMAIN-Ig-like 6	2	6	33.3333	3.34516	0	0	OBSCN, TTN
FATC-IPR003152	3	6	50	5.28775	0	0	SMG1, ATR, MTOR
MOTIF-DEF box	2	6	33.3333	3.34516	0	0	TFDP2, TFDP1
PIK_FAT-IPR014009	3	6	50	5.28775	0	0	SMG1, ATR, MTOR
REPEAT-LRR 21	2	6	33.3333	3.34516	0	0	PHLPP1, LRRC33
REPEAT-RPEL 3	2	6	33.3333	3.34516	0	0	PHACTR2, PHACTR4
REPEAT-TPR 13	2	6	33.3333	3.34516	0	0	TTC28, TTN
Chemotax_Me-accpt_rcpt_sig-IPR004089	2	7	28.5714	3.01382	0	0	LAMC1, TLN2
DNA-bd_dom_put-IPR009061	2	7	28.5714	3.01382	0	0	SLC30A9, KIF16B
Gelsolin-IPR007122	2	7	28.5714	3.01382	0	0	VIL1, AVIL
Mad3_BUB1_I-IPR013212	2	7	28.5714	3.01382	0	0	BUB1, ATR
Peptidase_M28-IPR007484	2	7	28.5714	3.01382	0	0	QPCTL, TFR2
Quino_AlcDH-like-IPR011047	2	7	28.5714	3.01382	0	0	AASDH, EIF2AK3
REPEAT-Gelsolin-like 4	2	7	28.5714	3.01382	0	0	VIL1, AVIL
REPEAT-RPEL 2	2	7	28.5714	3.01382	0	0	PHACTR2, PHACTR4
REPEAT-TPR 14	3	7	42.8571	4.81238	0	0	TTC28, IFT172, TTN
TRPC_channel-IPR002153	2	7	28.5714	3.01382	0	0	TRPM4, TRPM2
ZN_FING-UBR-type	2	7	28.5714	3.01382	0	0	UBR4, UBR1
Znf_N-recognin-IPR003126	2	7	28.5714	3.01382	0	0	UBR4, UBR1
BEACH_dom-IPR000409	2	8	25	2.74134	0	0	WDFY4, NBEA
DOMAIN-HP	2	8	25	2.74134	0	0	VIL1, AVIL
DOMAIN-Ig-like 5	2	8	25	2.74134	0	0	IGSF9B, OBSCN
Dynein_heavy_N-1-IPR013594	2	8	25	2.74134	0	0	DYNC2H1, DNAH10
E2F_TDP-IPR003316	2	8	25	2.74134	0	0	TFDP2, TFDP1
HCO3_transpt_C-IPR011531	2	8	25	2.74134	0	0	SLC4A8, SLC4A4
PTrfase/Anion_transptr-IPR016152	2	8	25	2.74134	0	0	SLC4A8, SLC4A4
REPEAT-HEAT	2	8	25	2.74134	0	0	HEATR1, SMG1
REPEAT-TPR 12	3	8	37.5	4.42382	0	0	IFT88, TTC28, TTN
RPEL_repeat-IPR004018	2	8	25	2.74134	0	0	PHACTR2, PHACTR4
TFIIS_N-IPR017923	2	8	25	2.74134	0	0	AC011498.1, TCEA3
Villin_headpiece-IPR003128	2	8	25	2.74134	0	0	VIL1, AVIL
Amino_oxidase-IPR002937	2	9	22.2222	2.51117	0	0	IL4I1, PYROXD2
Calpain_III-IPR022683	2	9	22.2222	2.51117	0	0	CAPN7, CAPN10
DISULFID-Interchain (between heavy and light chains)	2	9	22.2222	2.51117	0	0	ITGA6, ITGAV
DOMAIN-Chromo 2	2	9	22.2222	2.51117	0	0	CHD8, CHD7
EDG8_S1P_rcpt-IPR005386	2	9	22.2222	2.51117	0	0	LGR6, EYA3
Flavin_mOase_1-IPR002253	2	9	22.2222	2.51117	0	0	FMO4, DYX1C1
HCO3_transpt_euk-IPR003020	2	9	22.2222	2.51117	0	0	SLC4A8, SLC4A4
REGION-Dimerization	2	9	22.2222	2.51117	0	0	TFDP2, TFDP1
REPEAT-LRR 20	2	9	22.2222	2.51117	0	0	PHLPP1, LRRC33
REPEAT-TNFR-Cys 4	3	9	33.3333	4.0975	0	0	RTEL1, TNFRSF9, CD40
TFIIS/CRSP70_N_sub-IPR003617	2	9	22.2222	2.51117	0	0	AC011498.1, TCEA3
ZIP-IPR003689	2	9	22.2222	2.51117	0	0	SLC39A8, SLC39A13
Znf_N-recognin_met-IPR013993	2	9	22.2222	2.51117	0	0	UBR4, UBR1
Calpain_domain_III-IPR022682	2	10	20	2.31268	0	0	CAPN7, CAPN10
DOMAIN-BRCT 2	2	10	20	2.31268	0	0	BRCA1, PAXIP1
DOMAIN-Chromo 1	2	10	20	2.31268	0	0	CHD8, CHD7
DOMAIN-Rap-GAP	2	10	20	2.31268	0	0	SIPA1L3, RALGAPB
REPEAT-LRR 19	2	10	20	2.31268	0	0	PHLPP1, LRRC33
REPEAT-Spectrin 11	2	10	20	2.31268	0	0	SYNE1, UTRN
Rap_GAP-IPR000331	3	10	30	3.81767	0	0	SIPA1L3, RALGAPB, RALGAPA2
Citron-IPR001180	2	11	18.1818	2.13867	0	0	MAP4K5, CDC42BPA
DOMAIN-ABC transmembrane type-1 1	2	11	18.1818	2.13867	0	0	ABCC1, ABCC4
DOMAIN-CNH	2	11	18.1818	2.13867	0	0	MAP4K5, CDC42BPA
DOMAIN-DAGKc	3	11	27.2727	3.57368	0	0	SPHK2, DGKH, DGKE
DOMAIN-Ig-like 4	3	11	27.2727	3.57368	0	0	IGSF9B, OBSCN, TTN
Diacylglycerol_kinase_cat_dom-IPR001206	3	11	27.2727	3.57368	0	0	SPHK2, DGKH, DGKE
FAD_bind2_N-IPR003953	2	11	18.1818	2.13867	0	0	PYROXD2, MICAL2
Gelsolin_dom-IPR007123	2	11	18.1818	2.13867	0	0	VIL1, AVIL
MAM_dom-IPR000998	2	11	18.1818	2.13867	0	0	NRP1, NRP2
MOD_RES-Phosphoserine (Probable)	2	11	18.1818	2.13867	0	0	RELA, CXCR2
REPEAT-HEAT 11	2	11	18.1818	2.13867	0	0	AP3D1, GCN1L1
REPEAT-LRR 18	2	11	18.1818	2.13867	0	0	PHLPP1, LRRC33
REPEAT-Spectrin 10	2	11	18.1818	2.13867	0	0	SYNE1, UTRN
REPEAT-Spectrin 12	2	11	18.1818	2.13867	0	0	SYNE1, UTRN
REPEAT-Spectrin 13	2	11	18.1818	2.13867	0	0	SYNE1, UTRN
REPEAT-Spectrin 14	2	11	18.1818	2.13867	0	0	SYNE1, UTRN
REPEAT-Spectrin 15	2	11	18.1818	2.13867	0	0	SYNE1, UTRN
REPEAT-Spectrin 16	2	11	18.1818	2.13867	0	0	SYNE1, UTRN
REPEAT-Spectrin 9	3	11	27.2727	3.57368	0	0	SYNE2, SYNE1, UTRN
REPEAT-TPR 11	3	11	27.2727	3.57368	0	0	IFT88, TTC28, TTN
DOMAIN-Calpain catalytic	2	12	16.6667	1.98405	0	0	CAPN7, CAPN10
DOMAIN-DEP	2	12	16.6667	1.98405	0	0	DEPDC1B, GPR155
MOD_RES-Phosphoserine; by ATM	2	12	16.6667	1.98405	0	0	RBBP8, USP10
REGION-AAA 6	3	12	25	3.35803	0	0	DNAH1, DYNC2H1, DNAH10
REGION-Stem	2	12	16.6667	1.98405	0	0	DYNC2H1, DNAH10
REPEAT-HEAT 10	2	12	16.6667	1.98405	0	0	AP3D1, GCN1L1
REPEAT-Spectrin 5	3	12	25	3.35803	0	0	SYNE2, SYNE1, UTRN
REPEAT-Spectrin 6	3	12	25	3.35803	0	0	SYNE2, SYNE1, UTRN
REPEAT-Spectrin 7	3	12	25	3.35803	0	0	SYNE2, SYNE1, UTRN
REPEAT-Spectrin 8	3	12	25	3.35803	0	0	SYNE2, SYNE1, UTRN
Calpain_cysteine_protease-IPR022684	3	13	23.0769	3.16526	0	0	CAPN1, CAPN7, CAPN10
DOMAIN-PDZ 4	2	13	15.3846	1.84513	0	0	INADL, SCRIB
Integrin_alpha_C_CS-IPR018184	2	13	15.3846	1.84513	0	0	ITGA6, ITGA9
Peptidase_C2_calpain_cat-IPR001300	3	13	23.0769	3.16526	0	0	CAPN1, CAPN7, CAPN10
Pinositol_Phospholipase-C-IPR001192	3	13	23.0769	3.16526	0	0	PLCH1, SAMD4B, PLCB1
REGION-AAA 3	2	13	15.3846	1.84513	0	0	DYNC2H1, DNAH10
REPEAT-HEAT 9	2	13	15.3846	1.84513	0	0	AP3D1, GCN1L1
Blood-coag_inhib_Disintegrin-IPR001762	3	14	21.4286	2.99131	0	0	ADAM22, ADAM23, ADAM12
DOMAIN-PWWP	2	14	14.2857	1.71915	0	0	BRPF1, AC011498.1
MOTIF-GFFKR motif	2	14	14.2857	1.71915	0	0	ITGA6, ITGA9
MOTIF-HIGH region	2	14	14.2857	1.71915	0	0	IARS2, VARS
REGION-AAA 1	2	14	14.2857	1.71915	0	0	DYNC2H1, DNAH10
REGION-AAA 2	2	14	14.2857	1.71915	0	0	DYNC2H1, DNAH10
REGION-AAA 4	2	14	14.2857	1.71915	0	0	DYNC2H1, DNAH10
REGION-AAA 5	3	14	21.4286	2.99131	0	0	DNAH1, DYNC2H1, DNAH10
REGION-Stalk	2	14	14.2857	1.71915	0	0	DYNC2H1, DNAH10
Terpenoid_cyclase/PrenylTrfase-IPR008930	2	14	14.2857	1.71915	0	0	C5, FNTB
DOMAIN-Ig-like 3	3	15	20	2.83306	0	0	IGSF9B, OBSCN, TTN
DOMAIN-PI3K/PI4K	4	15	26.6667	4.06215	0	0	PIK3C2A, PI4K2B, SMG1, MTOR
Dynein_heavy_N-2-IPR013602	2	15	13.3333	1.60398	0	0	DYNC2H1, DNAH10
HEAT_type_2-IPR021133	2	15	13.3333	1.60398	0	0	GCN1L1, ATR
HR1_rho-bd-IPR011072	2	15	13.3333	1.60398	0	0	FAM65A, C9orf93
Rabaptin-IPR003914	3	15	20	2.83306	0	0	SYNE2, EEA1, RRBP1
TRANSMEM-Helical; Name=S1 of repeat II;	2	15	13.3333	1.60398	0	0	SCN3A, TPCN1
TRANSMEM-Helical; Name=S2 of repeat II;	2	15	13.3333	1.60398	0	0	SCN3A, TPCN1
TRANSMEM-Helical; Name=S3 of repeat II;	2	15	13.3333	1.60398	0	0	SCN3A, TPCN1
VDCCAlpha1-IPR002077	2	15	13.3333	1.60398	0	0	SCN3A, CACNA1E
DOMAIN-Ig-like	2	16	12.5	1.49798	0	0	FAIM3, CD7
Dynein_heavy-IPR004273	3	16	18.75	2.68808	0	0	DNAH1, DYNC2H1, DNAH10
Integrin_alpha-2-IPR013649	3	16	18.75	2.68808	0	0	ITGA6, ITGAV, ITGA9
MOD_RES-Phosphothreonine; by CDK1	2	16	12.5	1.49798	0	0	KIF11, BUB1
PI3/4_kinase_cat-IPR000403	5	16	31.25	5.06829	0	0	PIK3C2A, PI4K2B, SMG1, ATR, MTOR
REPEAT-FG-GAP 5	2	16	12.5	1.49798	0	0	ITGA6, ITGAV
REPEAT-HEAT 8	2	16	12.5	1.49798	0	0	AP3D1, GCN1L1
REPEAT-TPR 10	3	16	18.75	2.68808	0	0	IFT88, TTC28, TTN
Coagulation_factor_5/8-type_C-IPR000421	3	17	17.6471	2.55444	0	0	NRP1, DCBLD1, BTBD9
Cysta_beta_synth_core-IPR000644	2	17	11.7647	1.39982	0	0	CLCN6, CLCN3
DEP_dom-IPR000591	2	17	11.7647	1.39982	0	0	DEPDC1B, GPR155
DOMAIN-Actin-binding	5	17	29.4118	4.86369	0	0	SYNE2, SYNE1, DST, UTRN, CLMN
Guanylate_kin-IPR008144	2	17	11.7647	1.39982	0	0	MPP6, TJP2
PKD_2-IPR003915	3	17	17.6471	2.55444	0	0	PKD2, SCN3A, CACNA1E
REPEAT-FG-GAP 4	2	17	11.7647	1.39982	0	0	ITGA6, ITGAV
Tet-R_TetA-IPR001958	2	17	11.7647	1.39982	0	0	SLC17A9, IL4I1
ZN_FING-C2H2-type 1; atypical	2	17	11.7647	1.39982	0	0	ZNF107, REPIN1
BINDING-FAD	2	18	11.1111	1.30845	0	0	KDM1A, IL4I1
DOMAIN-Guanylate kinase-like	2	18	11.1111	1.30845	0	0	MPP6, TJP2
Integrin_alpha-IPR000413	3	18	16.6667	2.43059	0	0	ITGA6, ITGAV, ITGA9
PWWP-IPR000313	2	18	11.1111	1.30845	0	0	BRPF1, AC011498.1
Quino_amine_DH_bsu-IPR011044	2	18	11.1111	1.30845	0	0	EML5, DMXL1
REPEAT-FG-GAP 6	2	18	11.1111	1.30845	0	0	ITGA6, ITGAV
REPEAT-Spectrin 4	3	18	16.6667	2.43059	0	0	SYNE2, SYNE1, UTRN
REPEAT-TNFR-Cys 3	3	18	16.6667	2.43059	0	0	RTEL1, TNFRSF9, CD40
REPEAT-WD 12	3	18	16.6667	2.43059	0	0	TTN, EML5, DMXL1
Chromodomain-like-IPR016197	2	19	10.5263	1.223	0	0	CHD8, CHD7
DOMAIN-TSP N-terminal	2	19	10.5263	1.223	0	0	COL5A3, COL19A1
Int_alpha_beta-p-IPR013519	2	19	10.5263	1.223	0	0	ITGA6, ITGAV
PDEase_catalytic_dom-IPR002073	2	19	10.5263	1.223	0	0	PDE1B, PDE3A
REPEAT-HEAT 7	3	19	15.7895	2.31526	0	0	AP3D1, GCN1L1, MTOR
Spectrin_PH-IPR001605	2	19	10.5263	1.223	0	0	PLEKHA1, PSD3
ABC_transptr_TM_dom-IPR001140	2	20	10	1.14276	0	0	ABCC1, ABCC4
DOMAIN-Ig-like 2	3	20	15	2.20741	0	0	IGSF9B, OBSCN, TTN
METAL-Divalent metal cation 2	2	20	10	1.14276	0	0	PDE1B, PDE3A
REPEAT-15	2	20	10	1.14276	0	0	IL4I1, EIF3A
REPEAT-Spectrin 3	3	20	15	2.20741	0	0	SYNE2, SYNE1, UTRN
Thrombomodulin-IPR001491	3	20	15	2.20741	0	0	LRP6, FBN2, SNED1
Ez/rad/moesin-IPR000798	2	21	9.52381	1.06712	0	0	EPB41L4A, NF2
FG-GAP-IPR013517	2	21	9.52381	1.06712	0	0	ITGA6, ITGAV
Inhibin_betaB-IPR000381	2	21	9.52381	1.06712	0	0	FMNL2, FOXK1
METAL-Divalent metal cation 1	2	21	9.52381	1.06712	0	0	PDE1B, PDE3A
Metal-dep_PHydrolase_HD_dom-IPR003607	2	21	9.52381	1.06712	0	0	PDE1B, PDE3A
REPEAT-14	2	21	9.52381	1.06712	0	0	IL4I1, EIF3A
Alkaline_phosphatase_core-IPR017850	2	22	9.09091	0.9956	0	0	IDS, ENPP2
DOMAIN-FHA	3	22	13.6364	2.01079	0	0	KIF16B, FOXK1, MCRS1
Guanylate_kin/L-typ_Ca_channel-IPR008145	2	22	9.09091	0.9956	0	0	MPP6, TJP2
TNFR_Cys_rich_reg-IPR001368	3	22	13.6364	2.01079	0	0	RTEL1, TNFRSF9, CD40
Znf_CCHC-IPR001878	2	22	9.09091	0.9956	0	0	ZCCHC6, ZCCHC7
ArfGAP-IPR001164	3	23	13.0435	1.92067	0	0	ADAP1, SMAP1, AGAP1
BRCT-IPR001357	2	23	8.69565	0.927755	0	0	BRCA1, PAXIP1
DOMAIN-Arf-GAP	2	23	8.69565	0.927755	0	0	ADAP1, AGAP1
DOMAIN-Ig-like 1	3	23	13.0435	1.92067	0	0	IGSF9B, OBSCN, TTN
DOMAIN-PDZ 3	2	23	8.69565	0.927755	0	0	TJP2, SCRIB
FHA_dom-IPR000253	3	23	13.0435	1.92067	0	0	KIF16B, FOXK1, MCRS1
REPEAT-Solcar 3	3	23	13.0435	1.92067	0	0	SLC25A13, SLC25A3, SLC25A26
UBQ-conjugat_E2-IPR000608	2	23	8.69565	0.927755	0	0	UBE2D3, UBE2V1
Znf_TFIIS-IPR001222	2	23	8.69565	0.927755	0	0	TCEA3, REPIN1
ABC_transporter_type1-IPR017940	2	24	8.33333	0.863223	0	0	ABCD1, ABCC4
AMP-dep_Synth/Lig-IPR000873	2	24	8.33333	0.863223	0	0	AACS, AASDH
Band_41_fam-IPR019750	2	24	8.33333	0.863223	0	0	EPB41L4A, NF2
DOMAIN-CH 1	5	24	20.8333	3.77939	0	0	PLS1, SYNE1, DST, UTRN, CLMN
DOMAIN-CH 2	6	24	25	4.75145	0	0	SYNE2, PLS1, SYNE1, DST, UTRN, CLMN
DOMAIN-IQ 2	2	24	8.33333	0.863223	0	0	MYO19, MYO7B
Laminin_G_thrombospondin_N-IPR003129	2	24	8.33333	0.863223	0	0	COL5A3, COL19A1
REPEAT-Spectrin 1	4	24	16.6667	2.80733	0	0	SYNE2, SYNE1, DST, UTRN
REPEAT-Spectrin 2	3	24	12.5	1.83528	0	0	SYNE2, SYNE1, UTRN
Spectrin_repeat-IPR002017	4	24	16.6667	2.80733	0	0	SYNE2, SYNE1, DST, UTRN
Chromodomain-IPR000953	2	25	8	0.801691	0	0	CHD8, CHD7
DOMAIN-CUB 2	2	25	8	0.801691	0	0	NRP1, SEZ6L
DOMAIN-IQ 1	2	25	8	0.801691	0	0	MYO19, MYO7B
Histone-fold-IPR009072	2	25	8	0.801691	0	0	TAF4, SUPT3H
K_chnl-IPR003091	2	25	8	0.801691	0	0	SCN3A, CACNA1E
REPEAT-12	2	25	8	0.801691	0	0	IL4I1, EIF3A
REPEAT-13	2	25	8	0.801691	0	0	IL4I1, EIF3A
REPEAT-HEAT 6	3	25	12	1.75415	0	0	AP3D1, GCN1L1, MTOR
ABC_transptrTM_dom_typ1-IPR011527	3	26	11.5385	1.67688	0	0	ABCD1, ABCC1, ABCC4
ATPase_AAA-5-IPR011704	4	26	15.3846	2.61089	0	0	KIAA0564, MDN1, DYNC2H1, DNAH10
DOMAIN-CUB 1	2	26	7.69231	0.742883	0	0	NRP1, SEZ6L
DOMAIN-SCAN box	2	26	7.69231	0.742883	0	0	ZNF263, ZSCAN18
REPEAT-11	2	26	7.69231	0.742883	0	0	IL4I1, EIF3A
REPEAT-TPR 9	4	26	15.3846	2.61089	0	0	IFT88, TTC28, IFT172, TTN
IPT_TIG_rcpt-IPR002909	2	27	7.40741	0.686561	0	0	PLXNA1, RELA
Peptidase_M12B_N-IPR002870	5	27	18.5185	3.43631	0	0	ADAM22, ADAM28, ADAM23, ADAM12, ADAM9
REPEAT-Solcar 2	2	27	7.40741	0.686561	0	0	SLC25A13, SLC25A3
Sub_transporter-IPR005828	2	27	7.40741	0.686561	0	0	SLC2A13, SLC22A15
DOMAIN-ABC transporter 2	3	28	10.7143	1.53262	0	0	ABCB1, ABCC4, ABCA13
DOMAIN-PH 2	3	28	10.7143	1.53262	0	0	PLEKHA1, KALRN, AFAP1
FAD-dep_OxRdtase-IPR006076	3	28	10.7143	1.53262	0	0	IL4I1, PYROXD2, MICAL2
ZN_FING-C2H2-type 2; degenerate	2	28	7.14286	0.632515	0	0	ZNF285, ZNF532
COMPBIAS-Asp-rich	3	29	10.3448	1.46505	0	0	CHD8, EIF3A, GON4L
DOMAIN-Peptidase M12B	4	29	13.7931	2.34954	0	0	ADAM22, ADAM28, ADAM23, ADAM12
NP_BIND-ATP 1	2	29	6.89655	0.580561	0	0	ABCC6, ABCA13
Peptidase_M12B-IPR001590	4	29	13.7931	2.34954	0	0	ADAM22, ADAM28, ADAM23, ADAM12
REPEAT-10	2	29	6.89655	0.580561	0	0	IL4I1, EIF3A
ZN_FING-C2H2-type	4	29	13.7931	2.34954	0	0	EEA1, FOXP1, FOXP4, BRPF1
Aden_trnslctor-IPR002113	2	30	6.66667	0.530535	0	0	SLC25A13, SLC25A3
REPEAT-9	2	30	6.66667	0.530535	0	0	IL4I1, EIF3A
REPEAT-HEAT 5	2	30	6.66667	0.530535	0	0	GCN1L1, MTOR
SNF2_N-IPR000330	2	30	6.66667	0.530535	0	0	CHD8, CHD7
TRANSMEM-Helical; Anchor for type IV membrane protein;	2	30	6.66667	0.530535	0	0	SYNE2, CLMN
p53-like_TF_DNA-bd-IPR008967	3	30	10	1.4002	0	0	TOE1, STAT4, RELA
ADAM_Cys-rich-IPR006586	3	31	9.67742	1.33785	0	0	ADAM22, ADAM23, ADAM12
DOMAIN-PDZ 2	2	31	6.45161	0.482291	0	0	TJP2, SCRIB
Dehalogen-like_hydro-IPR005834	3	31	9.67742	1.33785	0	0	EYA3, ATP13A2, ATP9B
NP_BIND-ATP 2	3	31	9.67742	1.33785	0	0	ABCB1, ABCC4, ABCA13
DOMAIN-CH	2	32	6.25	0.4357	0	0	MICAL2, IQGAP1
Tscrpt_reg_SCAN-IPR003309	2	32	6.25	0.4357	0	0	ZNF263, ZSCAN18
UBA/transl_elong_EF1B_N-IPR000449	3	32	9.375	1.27782	0	0	USP13, UBAP2, USP24
ZN_FING-Phorbol-ester/DAG-type	2	32	6.25	0.4357	0	0	VAV3, CDC42BPA
ATPase_P-typ_ion-transptr-IPR001757	3	33	9.09091	1.21994	0	0	ATP8B4, ATP13A2, ATP9B
DOMAIN-Disintegrin	3	33	9.09091	1.21994	0	0	ADAM22, ADAM23, ADAM12
DOMAIN-Rab-GAP TBC	3	33	9.09091	1.21994	0	0	TBC1D19, TBCK, TBC1D16
Mit_carrier-IPR002067	3	33	9.09091	1.21994	0	0	SLC25A13, SLC25A3, SLC25A26
UBQ-conjugating_enzyme/RWD-IPR016135	3	33	9.09091	1.21994	0	0	UBE2D3, UBE2G2, UBE2V1
Atrophin-1-IPR017993	3	34	8.82353	1.16406	0	0	ATN1, ATXN2L, SCRIB
Glutelin-IPR000480	4	34	11.7647	1.98111	0	0	ATN1, ARHGEF11, FOXK1, VEGFB
Mt_carrier_dom-IPR023395	3	34	8.82353	1.16406	0	0	SLC25A13, SLC25A3, SLC25A26
REGION-Catalytic	3	34	8.82353	1.16406	0	0	PDE1B, DNMT1, PDE3A
RNaseH-like-IPR012337	3	34	8.82353	1.16406	0	0	EIF2C2, TOE1, POLE
DOMAIN-SET	3	35	8.57143	1.11005	0	0	MLL5, MLL3, PRDM5
FAD_pyr_nucl-diS_OxRdtase-IPR013027	3	35	8.57143	1.11005	0	0	FMO4, PYROXD2, MICAL2
Mitochondrial_sb/sol_carrier-IPR018108	3	35	8.57143	1.11005	0	0	SLC25A13, SLC25A3, SLC25A26
REPEAT-HEAT 4	3	35	8.57143	1.11005	0	0	GCN1L1, NCAPD3, MTOR
Ig_C1-set-IPR003597	3	36	8.33333	1.05778	0	0	SIGLEC1, OBSCN, TTN
REPEAT-TPR 8	4	36	11.1111	1.85188	0	0	IFT88, TTC28, IFT172, TTN
RabGAP/TBC_dom-IPR000195	3	36	8.33333	1.05778	0	0	TBC1D19, TBCK, TBC1D16
UBA/transl_elong_EF1B_N_euk-IPR015940	3	36	8.33333	1.05778	0	0	USP13, UBAP2, USP24
DOMAIN-PX	3	37	8.10811	1.00714	0	0	PIK3C2A, SNX24, SNX4
Leu-rich_rpt_RNase_inh_sub-typ-IPR003590	4	37	10.8108	1.79047	0	0	LRRC16A, TMOD2, LGR6, LRRC33
DAG/PE-bd-IPR020454	3	38	7.89474	0.958031	0	0	DGKH, VAV3, CDC42BPA
Histone_H5-IPR005819	4	38	10.5263	1.73101	0	0	AP3D1, CHD4, SMAP1, SRP72
REPEAT-WD 9	3	38	7.89474	0.958031	0	0	WDR7, IFT172, TTN
SET_dom-IPR001214	4	38	10.5263	1.73101	0	0	MLL5, MLL3, PRDM5, PRDM15
ZN_FING-C2H2-type 16	3	38	7.89474	0.958031	0	0	ZNF285, PRDM15, ZNF107
COMPBIAS-Poly-Thr	3	39	7.69231	0.910357	0	0	PRDM15, TTN, PDE3A
MOTIF-DEAH box	4	39	10.2564	1.6734	0	0	RTEL1, ERCC2, DHX38, CHD7
SMAD_FHA_domain-IPR008984	4	39	10.2564	1.6734	0	0	KIF16B, IRF6, FOXK1, MCRS1
Spectrin/alpha-actinin-IPR018159	5	39	12.8205	2.43644	0	0	SYNE2, SYNE1, DST, UTRN, CCDC141
UBA-like-IPR009060	4	39	10.2564	1.6734	0	0	NSFL1C, UBAP2, NXF1, USP24
ABC_transporter-like-IPR003439	5	40	12.5	2.37099	0	0	ABCB1, ABCC6, ABCD1, ABCC4, ABCA13
REPEAT-HEAT 3	4	40	10	1.61751	0	0	GCN1L1, TBCD, NCAPD3, MTOR
REPEAT-LRR 10	4	42	9.52381	1.51052	0	0	LRRC16A, PHLPP1, LGR6, TLR3
REPEAT-TPR 7	4	42	9.52381	1.51052	0	0	IFT88, TTC28, IFT172, TTN
ZN_FING-C4-type	6	42	14.2857	2.98129	0	0	POLR3B, MLLT10, ADAP1, SMAP1, AGAP1, POLE
FERM_central-IPR019748	4	43	9.30233	1.45925	0	0	EPB41L4A, MYO7B, TLN2, NF2
REPEAT-HEAT 2	6	43	13.9535	2.91287	0	0	AP3D1, GCN1L1, TBCD, NCAPD3, ATR, MTOR
REPEAT-HEAT 1	6	44	13.6364	2.84642	0	0	AP3D1, GCN1L1, TBCD, NCAPD3, ATR, MTOR
CUB-IPR000859	4	45	8.88889	1.36073	0	0	NRP1, SEZ6L, CUBN, DCBLD1
FERM_domain-IPR000299	4	45	8.88889	1.36073	0	0	EPB41L4A, MYO7B, TLN2, NF2
Band_41_domain-IPR019749	4	46	8.69565	1.31336	0	0	EPB41L4A, MYO7B, TLN2, NF2
Phox-IPR001683	5	46	10.8696	2.01616	0	0	PIK3C2A, SNX24, KIF16B, SNX4, ARHGAP32
Peptidase_C19-IPR001394	5	48	10.4167	1.91013	0	0	USP13, USP10, PAN2, USP24, USP47
REPEAT-TPR 6	6	50	12	2.48345	0	0	IFT88, TTC28, NPHP3, GTF3C3, IFT172, TTN
NP_BIND-FAD	5	52	9.61538	1.71298	0	0	KDM1A, FMO4, IL4I1, PYROXD2, MICAL2
CA_BIND	5	53	9.43396	1.66647	0	0	ITGA6, PLCH1, PKD2, ITGAV, CACNA1E
ZN_FING-C2H2-type 15	4	53	7.54717	1.01152	0	0	ZNF285, PRDM15, ZNF107, REPIN1
REPEAT-TPR 5	8	57	14.0351	3.38513	0	0	IFT88, TTC28, NPHP3, GTF3C3, IFT172, TTN, SRP72, DNAH10
Ion_trans-IPR005821	7	64	10.9375	2.40593	0	0	ITPR3, PKD2, TRPM4, TRPM2, SCN3A, TPCN1, CACNA1E
CH-domain-IPR001715	8	65	12.3077	2.95176	0	0	SYNE2, PLS1, SYNE1, MICAL2, IQGAP1, DST, UTRN, CLMN
HEAT-IPR000357	7	70	10	2.14257	0	0	MON2, GCN1L1, HEATR1, TBCD, NCAPD3, SMG1, ATR
REPEAT-TPR 4	12	73	16.4384	4.81349	0	0	IFT88, TTC28, NPHP3, GTF3C3, GPSM2, KIAA0664, IFT172, BBS4, TTN, SRP72, TTC3, DNAH10
TPR-1-IPR001440	9	78	11.5385	2.91105	0	0	IFT88, TTC28, NPHP3, GTF3C3, GPSM2, BBS4, SH3TC2, SRP72, TTC3
COMPBIAS-Poly-Arg	8	91	8.79121	1.89442	0	0	PKD2, KIAA0182, ARNT, NONO, TTN, PDE3A, CACNA1E, DYX1C1
REPEAT-TPR 3	13	98	13.2653	4.08256	0	0	IFT88, TTC28, NPHP3, GTF3C3, GPSM2, KIAA0664, IFT172, BBS4, TTN, SH3TC2, SRP72, TTC3, DNAH10
REPEAT-TPR 2	9	101	8.91089	2.05415	0	0	IFT88, NPHP3, GTF3C3, GPSM2, KIAA0664, IFT172, BBS4, SH3TC2, DNAH10
TPR_repeat-IPR019734	9	106	8.49057	1.89802	0	0	IFT88, TTC28, NPHP3, GTF3C3, GPSM2, BBS4, SH3TC2, SRP72, TTC3
ARM-type_fold-IPR016024	27	295	9.15254	3.74088	0	0	PIK3C2A, FAM65A, MON2, AP3D1, DOCK9, GCN1L1, CAB39L, CEBPZ, THADA, STAG1, HEATR1, SIL1, MYBBP1A, DNAJC13, TBCD, RPTOR, NCAPD3, SMG1, FMNL2, CCDC138, CWC22, ARMC10, ATR, RTTN, NOC2L, MTOR, AC103810.2
DOMAIN-DHR-1	2	9	22.2222	2.51117	0.0005	0.018771	DOCK9, DOCK7
REPEAT-WD 14	2	10	20	2.31268	0.0005	0.018771	TTN, DMXL1
REPEAT-TNFR-Cys 1	2	17	11.7647	1.39982	0.0005	0.018771	RTEL1, TNFRSF9
REPEAT-TNFR-Cys 2	2	17	11.7647	1.39982	0.0005	0.018771	RTEL1, TNFRSF9
DOMAIN-WW	2	18	11.1111	1.30845	0.0005	0.018771	APBB3, UTRN
REPEAT-WD 11	2	23	8.69565	0.927755	0.0005	0.018771	TTN, EML5
PAS-IPR000014	2	26	7.69231	0.742883	0.0005	0.018771	PASK, ARNT
REPEAT-LRR 15	2	26	7.69231	0.742883	0.0005	0.018771	PHLPP1, LGR6
REPEAT-LRR 14	2	27	7.40741	0.686561	0.0005	0.018771	PHLPP1, LGR6
REPEAT-LRR 13	2	31	6.45161	0.482291	0.0005	0.018771	PHLPP1, LGR6
DOMAIN-Cadherin 12	1	5	20	1.63496	0.001	0.0357236	CDH23
DOMAIN-Cadherin 14	1	5	20	1.63496	0.001	0.0357236	CDH23
DOMAIN-Cadherin 19	1	5	20	1.63496	0.001	0.0357236	CDH23
DOMAIN-Cadherin 10	1	6	16.6667	1.40257	0.001	0.0357236	CDH23
DOMAIN-Cadherin 16	1	6	16.6667	1.40257	0.001	0.0357236	CDH23
DOMAIN-Cadherin 17	1	6	16.6667	1.40257	0.001	0.0357236	CDH23
DOMAIN-Cadherin 18	1	6	16.6667	1.40257	0.001	0.0357236	CDH23
DOMAIN-Cadherin 20	1	6	16.6667	1.40257	0.001	0.0357236	CDH23
DOMAIN-Cadherin 21	1	6	16.6667	1.40257	0.001	0.0357236	CDH23
DOMAIN-Cadherin 11	1	7	14.2857	1.21525	0.001	0.0357236	CDH23
DOMAIN-Cadherin 8	1	10	10	0.8077	0.001	0.0357236	CDH23
DOMAIN-Cadherin 9	1	11	9.09091	0.703658	0.001	0.0357236	CDH23
DOMAIN-Cadherin 7	1	14	7.14286	0.446983	0.001	0.0357236	CDH23
DOMAIN-Cadherin 6	1	18	5.55556	0.186308	0.001	0.0357236	CDH23
DOMAIN-Cadherin 5	1	29	3.44828	-0.303928	0.001	0.0357236	CDH23
DOMAIN-Cadherin 1	1	36	2.77778	-0.530409	0.001	0.0357236	CDH23
DOMAIN-Cadherin 2	1	36	2.77778	-0.530409	0.001	0.0357236	CDH23

## Sheet: S6D
Table S6D
Protein domains detected in alternatively spliced regions detected in PD patients leukocyte post-DBS on stimulation comapred to pre-DBS by linear regression junction-level analysis
ft-domain-Name	Number Changed	Number Measured	Percent Changed	Zscore	PermuteP	Adjusted p-value	Changed GeneSymbols
SIGNAL	3	47	6.38298	3.45252	0	0	CD4, FCER1G, ITGAM
DISULFID	2	48	4.16667	2.01295	0	0	CD4, ITGAM
MOD_RES-Phosphotyrosine	2	76	2.63158	1.26435	0	0	PSMC6, FCER1G
MOD_RES-N6-acetyllysine	2	84	2.38095	1.10969	0	0	PCNP, PSMC6
TOPO_DOM-Extracellular	4	89	4.49438	3.10944	0	0	CD4, CD37, FCER1G, ITGAM
TOPO_DOM-Cytoplasmic	2	97	2.06186	0.89044	0	0	CD37, FCER1G
MOD_RES-Phosphothreonine	2	109	1.83486	0.714392	0	0	PCNP, FCER1G
TRANSMEM-Helical;	2	111	1.8018	0.687015	0	0	CD37, FCER1G
TURN	4	120	3.33333	2.401	0	0	CD4, AMD1, ITGAM, UPP1
STRAND	4	179	2.23464	1.51218	0	0	CD4, AMD1, ITGAM, UPP1
HELIX	4	193	2.07254	1.34809	0	0	CD4, AMD1, ITGAM, UPP1

## Sheet: S6F
Table S6F
ft-domain-Name	Number Changed	Number Measured	Percent Changed	Zscore	PermuteP	Adjusted p-value	Changed GeneSymbols
NP_BIND-ATP (Probable)	2	4	50	4.69343	0	0	RTEL1, HIPK1
Biotin_lipoyl-IPR000089	2	5	40	4.10703	0	0	PDHX, DLST
Methyltransf_12-IPR013217	2	5	40	4.10703	0	0	WBSCR22, PRMT3
Sec7-IPR000904	2	5	40	4.10703	0	0	CYTH2, ARFGEF2
MOTIF-LXXLL motif 1	2	6	33.3333	3.66618	0	0	RAD54L2, CHD9
Methyltransf_11-IPR013216	2	6	33.3333	3.66618	0	0	WBSCR22, PRMT3
REPEAT-Spectrin 1	2	6	33.3333	3.66618	0	0	TRIO, MACF1
Single_hybrid_motif-IPR011053	2	6	33.3333	3.66618	0	0	PDHX, DLST
METAL-Iron	2	7	28.5714	3.31737	0	0	PPP5C, PLOD1
Spectrin_repeat-IPR002017	3	7	42.8571	5.24643	0	0	TRIO, KTN1, MACF1
ZN_FING-RING-type; atypical	2	8	25	3.0312	0	0	UBR2, RNF111
AcylCoA_DH/oxidase-IPR009100	2	9	22.2222	2.79002	0	0	ACADS, ACAD9
DOMAIN-HECT	2	9	22.2222	2.79002	0	0	G2E3, HERC6
HECT-IPR000569	2	9	22.2222	2.79002	0	0	G2E3, HERC6
MOD_RES-Phosphoserine; by CK2	2	9	22.2222	2.79002	0	0	NRF1, PTEN
AT_hook_DNA-bd_motif-IPR017956	2	10	20	2.5825	0	0	DOT1L, CHD9
SANT_DNA-bd-IPR001005	2	11	18.1818	2.40094	0	0	BDP1, CHD7
Spectrin/alpha-actinin-IPR018159	2	11	18.1818	2.40094	0	0	TRIO, MACF1
Atrophin-1-IPR017993	2	12	16.6667	2.23996	0	0	UBAP2L, PRRC2A
Glutelin-IPR000480	2	12	16.6667	2.23996	0	0	MED15, RNF214
SNF2_N-IPR000330	3	13	23.0769	3.51212	0	0	RAD54L2, CHD7, CHD9
ZN_FING-PHD-type	2	14	14.2857	1.96494	0	0	MLL5, TRIM24
FAD_pyr_nucl-diS_OxRdtase-IPR013027	2	16	12.5	1.73615	0	0	PYROXD1, MTO1
MOTIF-DEAH box	2	16	12.5	1.73615	0	0	RAD54L2, CHD9
Pistil_extensin-IPR003882	2	18	11.1111	1.54077	0	0	MED15, DOT1L
BINDING-S-adenosyl-L-methionine	2	19	10.5263	1.45289	0	0	DOT1L, PRMT3
DNA/RNA_helicase_DEAD/DEAH_N-IPR011545	2	24	8.33333	1.08445	0	0	DDX19B, DDX19A
COMPBIAS-Asp/Glu-rich (acidic)	2	25	8	1.0217	0	0	TNPO1, NRF1
Prot_Kinase_C-like_PE/DAG-bd-IPR002219	2	26	7.69231	0.961808	0	0	PHF14, TRIM24
REPEAT-LRR 5	2	28	7.14286	0.849598	0	0	NLRC5, LRRC37B
Znf_PHD-finger-IPR019787	3	32	9.375	1.55498	0	0	MLL5, PHF14, TRIM24
Fibronectin_III_dom-IPR008957	2	33	6.06061	0.604615	0	0	IFNAR1, IFNAR2
COMPBIAS-Arg-rich	2	36	5.55556	0.476541	0	0	CLASRP, USP42
DOMAIN-Helicase C-terminal	3	38	7.89474	1.22829	0	0	DDX19B, CHD7, CHD9
C2_Ca/lipid-bd_dom_CaLB-IPR008973	3	39	7.69231	1.17974	0	0	WWC3, PIK3CD, PTEN
DOMAIN-Helicase ATP-binding	4	40	10	1.94264	0	0	DDX19B, DDX19A, CHD7, CHD9
Helicase_C-IPR001650	3	40	7.5	1.13259	0	0	DDX19B, CHD7, CHD9
Znf_PHD-IPR001965	3	41	7.31707	1.08678	0	0	MLL5, PHF14, TRIM24
TPR-contain-IPR013026	3	43	6.97674	0.998853	0	0	PPP5C, PDCD11, TANC2
Znf_FYVE_PHD-IPR011011	3	46	6.52174	0.875255	0	0	MLL5, PHF14, PIKFYVE
DEAD-like_helicase-IPR014001	5	48	10.4167	2.27806	0	0	DDX19B, RAD54L2, DDX19A, CHD7, CHD9
Znf_C3HC4_RING-type-IPR018957	3	48	6.25	0.797745	0	0	TRIM24, RNF111, RNF123
Tropomyosin-IPR000533	7	73	9.58904	2.45385	0	0	SPECC1L, KTN1, PRKCSH, PPFIA1, BDP1, MIA3, TPM4
ACT_SITE	8	107	7.47664	1.85442	0	0	TRIO, CASP8, PLOD1, SENP6, DLST, NIT1, PLB1, GPX4

## Sheet: S6E
Table S6E
Protein domains detected in alternatively spliced regions detected by linear regression junction-level analysis in PD patients leukocyte post-DBS off compared to on stimulation
ft-domain-Name	Number Changed	Number Measured	Percent Changed	Zscore	PermuteP	Adjusted p-value	Changed GeneSymbols
AcCoA_COase_cen-IPR013537	2	2	100	7.61063	0	0	ACACB, ACACA
REPEAT-Kelch 10	2	2	100	7.61063	0	0	MEGF8, TTN
REPEAT-Kelch 11	2	2	100	7.61063	0	0	MEGF8, TTN
REPEAT-Kelch 12	2	2	100	7.61063	0	0	MEGF8, TTN
REPEAT-Kelch 8	2	2	100	7.61063	0	0	MEGF8, TTN
REPEAT-Kelch 9	2	2	100	7.61063	0	0	MEGF8, TTN
REPEAT-RCC1 15	2	2	100	7.61063	0	0	HERC2, TTN
REPEAT-RCC1 16	2	2	100	7.61063	0	0	HERC2, TTN
REPEAT-RCC1 17	2	2	100	7.61063	0	0	HERC2, TTN
BINDING-FAD; via carbonyl oxygen	2	3	66.6667	6.10703	0	0	AIFM1, AIFM3
REPEAT-HEAT 25	2	3	66.6667	6.10703	0	0	KIAA0368, CAND2
REPEAT-HEAT 26	2	3	66.6667	6.10703	0	0	KIAA0368, CAND2
REPEAT-Kelch 7	2	3	66.6667	6.10703	0	0	MEGF8, TTN
REPEAT-RCC1 10	2	3	66.6667	6.10703	0	0	HERC2, TTN
REPEAT-RCC1 11	2	3	66.6667	6.10703	0	0	HERC2, TTN
REPEAT-RCC1 12	2	3	66.6667	6.10703	0	0	HERC2, TTN
REPEAT-RCC1 13	2	3	66.6667	6.10703	0	0	HERC2, TTN
REPEAT-RCC1 14	2	3	66.6667	6.10703	0	0	HERC2, TTN
REPEAT-RCC1 8	2	3	66.6667	6.10703	0	0	HERC2, TTN
REPEAT-RCC1 9	2	3	66.6667	6.10703	0	0	HERC2, TTN
Carboxyl_trans-IPR000022	2	4	50	5.19614	0	0	ACACB, ACACA
REPEAT-HEAT 16	2	4	50	5.19614	0	0	KIAA0368, CAND2
REPEAT-HEAT 17	2	4	50	5.19614	0	0	KIAA0368, CAND2
REPEAT-HEAT 18	2	4	50	5.19614	0	0	KIAA0368, CAND2
REPEAT-HEAT 19	2	4	50	5.19614	0	0	KIAA0368, CAND2
REPEAT-HEAT 20	2	4	50	5.19614	0	0	KIAA0368, CAND2
REPEAT-HEAT 21	2	4	50	5.19614	0	0	KIAA0368, CAND2
REPEAT-HEAT 22	2	4	50	5.19614	0	0	KIAA0368, CAND2
REPEAT-HEAT 23	2	4	50	5.19614	0	0	KIAA0368, CAND2
REPEAT-HEAT 24	2	4	50	5.19614	0	0	KIAA0368, CAND2
BINDING-Sialic acid	2	5	40	4.56465	0	0	CD22, SIGLEC6
Glyco_hydro_31-IPR000322	2	5	40	4.56465	0	0	RP11-1220K2.2, GANC
DOMAIN-FATC	2	6	33.3333	4.09124	0	0	TRRAP, MTOR
FATC-IPR003152	2	6	33.3333	4.09124	0	0	TRRAP, MTOR
GAT-IPR004152	2	6	33.3333	4.09124	0	0	GGA3, TOM1L1
Ins145_P3_rcpt-IPR014821	2	6	33.3333	4.09124	0	0	ITPR3, ITPR1
MOTIF-ITIM motif 4	3	6	50	6.3645	0	0	CD22, FCRL2, FCRL1
PIK_FAT-IPR014009	2	6	33.3333	4.09124	0	0	TRRAP, MTOR
REPEAT-RCC1 7	2	6	33.3333	4.09124	0	0	HERC2, TTN
DNA-bd_dom_put-IPR009061	2	7	28.5714	3.71766	0	0	SLC30A9, FARSB
Epox_hydrolase-like-IPR000639	2	7	28.5714	3.71766	0	0	EPHX2, EPHX1
Myosin_tail_2-IPR010926	2	7	28.5714	3.71766	0	0	MYO1D, MYO1C
REPEAT-HEAT 15	2	7	28.5714	3.71766	0	0	KIAA0368, CAND2
TRANSMEM-Helical; Name=13;	2	7	28.5714	3.71766	0	0	SLC24A6, ABCC3
TRPC_channel-IPR002153	2	7	28.5714	3.71766	0	0	TRPM4, TRPM2
DOMAIN-MIR 1	2	8	25	3.41199	0	0	ITPR3, ITPR1
DOMAIN-MIR 2	2	8	25	3.41199	0	0	ITPR3, ITPR1
DOMAIN-MIR 3	2	8	25	3.41199	0	0	ITPR3, ITPR1
MIR-IPR003608	2	8	25	3.41199	0	0	ITPR3, ITPR1
MIR_motif-IPR016093	2	8	25	3.41199	0	0	ITPR3, ITPR1
REGION-Domain III	2	8	25	3.41199	0	0	CAPN3, CAPN7
REPEAT-HEAT 14	2	8	25	3.41199	0	0	KIAA0368, CAND2
TRANSMEM-Helical; Name=S4 of repeat II;	2	8	25	3.41199	0	0	TPCN2, TPCN1
Calpain_III-IPR022683	2	9	22.2222	3.15503	0	0	CAPN3, CAPN7
Gliadin-IPR001376	2	9	22.2222	3.15503	0	0	PAXIP1, R3HDM2
MOTIF-ITIM motif 3	3	9	33.3333	5.01138	0	0	CD22, FCRL2, FCRL1
REPEAT-HEAT 12	2	9	22.2222	3.15503	0	0	KIAA0368, CAND2
REPEAT-HEAT 13	2	9	22.2222	3.15503	0	0	KIAA0368, CAND2
SF_assemblin-IPR008374	2	9	22.2222	3.15503	0	0	PPFIBP1, TPM2
BINDING-Coenzyme A	2	10	20	2.93446	0	0	ACACB, ACACA
Calpain_domain_III-IPR022682	2	10	20	2.93446	0	0	CAPN3, CAPN7
DOMAIN-Cadherin 8	2	10	20	2.93446	0	0	CDHR2, CDH23
Hg_reductase-IPR000815	2	10	20	2.93446	0	0	TBCD, AIFM1
REPEAT-RCC1 6	3	10	30	4.69563	0	0	HERC2, TTN, RPGR
Citron-IPR001180	2	11	18.1818	2.74197	0	0	MAP4K5, CDC42BPA
DOMAIN-CNH	2	11	18.1818	2.74197	0	0	MAP4K5, CDC42BPA
DOMAIN-Cadherin 9	2	11	18.1818	2.74197	0	0	CDHR2, CDH23
DOMAIN-PI-PLC Y-box	2	11	18.1818	2.74197	0	0	PLCH1, PLCB3
DOMAIN-TTL	2	11	18.1818	2.74197	0	0	TTLL12, TTLL4
Phospholipase_C_EF-hand-like-IPR015359	2	11	18.1818	2.74197	0	0	PLCB3, PLCD1
REPEAT-HEAT 11	2	11	18.1818	2.74197	0	0	KIAA0368, CAND2
DOMAIN-EGF-like 11; calcium-binding	2	12	16.6667	2.57168	0	0	JAG1, SNED1
DOMAIN-Laminin EGF-like 4	2	12	16.6667	2.57168	0	0	MEGF8, LAMC1
MOTIF-ITIM motif 1	2	12	16.6667	2.57168	0	0	CD22, FCRL2
MOTIF-ITIM motif 2	3	12	25	4.17954	0	0	CD22, FCRL2, FCRL1
Neural_cell_adh-IPR009138	2	12	16.6667	2.57168	0	0	CD22, PXDNL
PAK_box_Rho-bd-IPR000095	2	12	16.6667	2.57168	0	0	CDC42BPA, PAK2
Phospholipase_C_Pinositol-sp_Y-IPR001711	2	12	16.6667	2.57168	0	0	PLCH1, PLCB3
REPEAT-HEAT 10	2	12	16.6667	2.57168	0	0	KIAA0368, CAND2
REPEAT-Spectrin 5	2	12	16.6667	2.57168	0	0	DST, SPTAN1
REPEAT-Spectrin 6	2	12	16.6667	2.57168	0	0	DST, SPTAN1
Tub_tyr_ligase-IPR004344	2	12	16.6667	2.57168	0	0	TTLL12, TTLL4
Calpain_cysteine_protease-IPR022684	2	13	15.3846	2.41933	0	0	CAPN3, CAPN7
DOMAIN-CRIB	2	13	15.3846	2.41933	0	0	CDC42BPA, PAK2
DOMAIN-PDZ 4	2	13	15.3846	2.41933	0	0	INADL, DLG5
DOMAIN-Post-SET	2	13	15.3846	2.41933	0	0	AD000671.1, SETD1B
Peptidase_C2_calpain_cat-IPR001300	2	13	15.3846	2.41933	0	0	CAPN3, CAPN7
Pinositol_Phospholipase-C-IPR001192	2	13	15.3846	2.41933	0	0	PLCB3, PLCD1
REPEAT-HEAT 9	2	13	15.3846	2.41933	0	0	KIAA0368, CAND2
BAR-IPR004148	2	14	14.2857	2.28173	0	0	DNMBP, SH3GLB2
DOMAIN-Cadherin 7	2	14	14.2857	2.28173	0	0	CDHR2, CDH23
DOMAIN-EGF-like 13	2	14	14.2857	2.28173	0	0	JAG1, SNED1
Terpenoid_cyclase/PrenylTrfase-IPR008930	2	14	14.2857	2.28173	0	0	C5, FNTB
DOMAIN-Laminin EGF-like 3	2	15	13.3333	2.15645	0	0	MEGF8, LAMC1
DOMAIN-PI3K/PI4K	2	15	13.3333	2.15645	0	0	TRRAP, MTOR
MOTIF-LXXLL motif 1	2	15	13.3333	2.15645	0	0	CCDC62, MED14
Post-SET_dom-IPR003616	2	15	13.3333	2.15645	0	0	AD000671.1, SETD1B
REPEAT-RCC1 1	2	15	13.3333	2.15645	0	0	TTN, RPGR
REPEAT-RCC1 4	2	15	13.3333	2.15645	0	0	TTN, RPGR
REPEAT-RCC1 5	2	15	13.3333	2.15645	0	0	TTN, RPGR
Rabaptin-IPR003914	2	15	13.3333	2.15645	0	0	RRBP1, FHAD1
TRANSMEM-Helical; Name=S1 of repeat II;	2	15	13.3333	2.15645	0	0	SCN3A, TPCN1
TRANSMEM-Helical; Name=S2 of repeat II;	2	15	13.3333	2.15645	0	0	SCN3A, TPCN1
TRANSMEM-Helical; Name=S3 of repeat II;	3	15	20	3.59475	0	0	SCN3A, TPCN2, TPCN1
TRANSMEM-Helical; Name=S5 of repeat II;	2	15	13.3333	2.15645	0	0	SCN3A, TPCN2
TRANSMEM-Helical; Name=S6 of repeat II;	2	15	13.3333	2.15645	0	0	SCN3A, TPCN2
VCAM-1-IPR003989	2	15	13.3333	2.15645	0	0	CEACAM21, CD22
FH2_actin-bd-IPR015425	2	16	12.5	2.04158	0	0	DAAM1, RB1
PI3/4_kinase_cat-IPR000403	2	16	12.5	2.04158	0	0	TRRAP, MTOR
Pyridine_nuc-diS_OxRdtase_2-IPR000103	2	16	12.5	2.04158	0	0	AIFM1, AIFM3
REPEAT-HEAT 8	2	16	12.5	2.04158	0	0	KIAA0368, CAND2
REPEAT-RCC1 2	2	16	12.5	2.04158	0	0	TTN, RPGR
REPEAT-RCC1 3	2	16	12.5	2.04158	0	0	TTN, RPGR
REPEAT-TPR 10	2	16	12.5	2.04158	0	0	NPHP3, TTN
Cysta_beta_synth_core-IPR000644	2	17	11.7647	1.93561	0	0	CLCN6, CBS
Reg_chr_condens-IPR000408	2	17	11.7647	1.93561	0	0	HERC2, RPGR
Tet-R_TetA-IPR001958	3	17	17.6471	3.28677	0	0	CLCN6, SLC17A9, CHD6
BINDING-FAD	2	18	11.1111	1.83732	0	0	AIFM1, AIFM3
DOMAIN-Cadherin 6	2	18	11.1111	1.83732	0	0	CDHR2, CDH23
DOMAIN-Laminin EGF-like 1	2	18	11.1111	1.83732	0	0	MEGF8, LAMC1
REGION-Actin-binding	3	18	16.6667	3.15047	0	0	MYO9A, DAAM1, MYO6
REPEAT-Spectrin 4	2	18	11.1111	1.83732	0	0	DST, SPTAN1
Run-IPR004012	2	18	11.1111	1.83732	0	0	DENND5B, RUSC2
DOMAIN-EGF-like 8	3	19	15.7895	3.02391	0	0	ODZ1, JAG1, SNED1
DOMAIN-EGF-like 9	3	19	15.7895	3.02391	0	0	JAG1, EGF, SNED1
DOMAIN-Laminin EGF-like 2	2	19	10.5263	1.74573	0	0	MEGF8, LAMC1
PLC-like_Pdiesterase_TIM-brl-IPR017946	2	19	10.5263	1.74573	0	0	PLCH1, PLCB3
REPEAT-HEAT 7	3	19	15.7895	3.02391	0	0	KIAA0368, CAND2, MTOR
ABC_transptr_TM_dom-IPR001140	3	20	15	2.90589	0	0	ABCB4, ABCC1, ABCC3
REPEAT-Spectrin 3	2	20	10	1.66001	0	0	DST, SPTAN1
Reg_csome_cond/b-lactamase_inh-IPR009091	2	20	10	1.66001	0	0	HERC2, RPGR
Thrombomodulin-IPR001491	2	20	10	1.66001	0	0	FBN2, SNED1
DOMAIN-LDL-receptor class A 1	2	21	9.52381	1.57949	0	0	LDLR, VLDLR
DOMAIN-LDL-receptor class A 2	2	21	9.52381	1.57949	0	0	LDLR, VLDLR
Inhibin_betaB-IPR000381	2	21	9.52381	1.57949	0	0	DAAM1, ZNF341
DOMAIN-FHA	2	22	9.09091	1.50359	0	0	RNF8, MCRS1
DOMAIN-WW 2	4	22	18.1818	3.87959	0	0	NEDD4, PRPF40B, HECW2, WWOX
REPEAT-Kelch 6	3	22	13.6364	2.69159	0	0	MEGF8, TTN, KLHL14
Ras-like_Gua-exchang_fac_N-IPR000651	2	22	9.09091	1.50359	0	0	RASGEF1B, RASGEF1A
DOMAIN-Ig-like 1	2	23	8.69565	1.43182	0	0	ALPK3, TTN
FHA_dom-IPR000253	2	23	8.69565	1.43182	0	0	RNF8, MCRS1
UBQ-conjugat_E2-IPR000608	2	23	8.69565	1.43182	0	0	BIRC6, UBE2L6
ABC_transporter_type1-IPR017940	2	24	8.33333	1.36376	0	0	ABCB4, ABCC3
Cys-rich_flank_reg_C-IPR000483	2	24	8.33333	1.36376	0	0	PXDNL, GPR125
DOMAIN-CH 1	2	24	8.33333	1.36376	0	0	PLS1, DST
DOMAIN-IQ 2	2	24	8.33333	1.36376	0	0	MYO9A, MYO1C
DOMAIN-WW 1	4	24	16.6667	3.63881	0	0	NEDD4, PRPF40B, HECW2, WWOX
REPEAT-Spectrin 1	2	24	8.33333	1.36376	0	0	DST, SPTAN1
REPEAT-Spectrin 2	2	24	8.33333	1.36376	0	0	DST, SPTAN1
Spectrin_repeat-IPR002017	2	24	8.33333	1.36376	0	0	DST, SPTAN1
VWC_out-IPR006552	2	24	8.33333	1.36376	0	0	JAG1, PXDNL
VWF_C-IPR001007	2	24	8.33333	1.36376	0	0	JAG1, PXDNL
DHB_DH-IPR003560	2	25	8	1.29906	0	0	DHRS12, WWOX
DOMAIN-IQ 1	2	25	8	1.29906	0	0	MYO9A, MYO1C
REPEAT-HEAT 6	3	25	12	2.41365	0	0	KIAA0368, CAND2, MTOR
ATPase_AAA-5-IPR011704	2	26	7.69231	1.23741	0	0	MDN1, DYNC2H1
DOMAIN-HECT	3	26	11.5385	2.3304	0	0	NEDD4, HERC2, HECW2
Plexin_repeat-IPR002165	3	26	11.5385	2.3304	0	0	MEGF8, SEMA6C, PLXDC1
REPEAT-TPR 9	2	26	7.69231	1.23741	0	0	NPHP3, TTN
TOPO_DOM-Mitochondrial intermembrane	3	26	11.5385	2.3304	0	0	SLC25A24, MFN2, USP30
CD80_C2-set-IPR013162	2	27	7.40741	1.17852	0	0	CD22, SIGLEC6
HECT-IPR000569	3	27	11.1111	2.25113	0	0	NEDD4, HERC2, HECW2
REGION-S-adenosyl-L-methionine binding	2	27	7.40741	1.17852	0	0	AD000671.1, NSUN7
REPEAT-Kelch 5	3	27	11.1111	2.25113	0	0	MEGF8, TTN, KLHL14
DOMAIN-ABC transporter 1	2	28	7.14286	1.12218	0	0	ABCB4, ABCA13
DOMAIN-EGF-like 5	3	28	10.7143	2.1755	0	0	ODZ1, MEGF8, EYS
DOMAIN-Myosin head-like	2	28	7.14286	1.12218	0	0	MYO6, MYO1C
COMPBIAS-Asp-rich	2	29	6.89655	1.06816	0	0	POLA1, SETD1B
DOMAIN-Cadherin 5	2	29	6.89655	1.06816	0	0	CDHR2, CDH23
Peptidase_M12B-IPR001590	2	29	6.89655	1.06816	0	0	ADAM22, ADAM28
REPEAT-Kelch 4	3	29	10.3448	2.10321	0	0	MEGF8, TTN, KLHL14
DOMAIN-Ras-associating	2	30	6.66667	1.01628	0	0	MYO9A, RASSF4
REPEAT-HEAT 5	4	30	13.3333	3.05167	0	0	KIAA0368, CAND2, NIPBL, MTOR
SNF2_N-IPR000330	3	30	10	2.03398	0	0	ZRANB3, CHD6, INO80
ADAM_Cys-rich-IPR006586	2	31	6.45161	0.966379	0	0	ADAM22, ADAM9
NP_BIND-ATP 2	2	31	6.45161	0.966379	0	0	ABCB4, ABCA13
REPEAT-Kelch 3	3	32	9.375	1.90377	0	0	MEGF8, TTN, KLHL14
UBA/transl_elong_EF1B_N-IPR000449	2	32	6.25	0.918307	0	0	USP13, USP24
ZN_FING-Phorbol-ester/DAG-type	2	32	6.25	0.918307	0	0	CHN1, VAV2
UBQ-conjugating_enzyme/RWD-IPR016135	3	33	9.09091	1.84239	0	0	RWDD1, BIRC6, UBE2L6
Atrophin-1-IPR017993	3	34	8.82353	1.78326	0	0	RERE, RLTPR, ATXN2L
COMPBIAS-His-rich	2	34	5.88235	0.827136	0	0	RERE, AUTS2
DOMAIN-Cadherin 3	2	34	5.88235	0.827136	0	0	CDHR2, CDH23
EGF_laminin-IPR002049	3	34	8.82353	1.78326	0	0	SCARF1, MEGF8, LAMC1
DOMAIN-J	2	35	5.71429	0.783812	0	0	DNAJC17, DNAJC27
DOMAIN-LRRCT	2	35	5.71429	0.783812	0	0	PXDNL, GPR125
DOMAIN-SET	3	35	8.57143	1.72622	0	0	AD000671.1, PRDM2, SETD1B
FAD_pyr_nucl-diS_OxRdtase-IPR013027	2	35	5.71429	0.783812	0	0	AIFM1, AIFM3
Glc/ribitol_DH-IPR002347	2	35	5.71429	0.783812	0	0	DHRS12, WWOX
Myosin_head_motor_dom-IPR001609	7	35	20	5.49586	0	0	MYO9A, MYO5C, MYO1D, MYO18A, MYO6, MYO5A, MYO1C
REPEAT-HEAT 4	4	35	11.4286	2.66863	0	0	KIAA0368, NCAPD3, NIPBL, MTOR
REPEAT-Kelch 2	3	35	8.57143	1.72622	0	0	MEGF8, TTN, KLHL14
Bromodomain-IPR001487	2	36	5.55556	0.741864	0	0	AD000671.1, ATAD2B
DOMAIN-Cadherin 1	2	36	5.55556	0.741864	0	0	CDHR2, CDH23
DnaJ_N-IPR001623	2	36	5.55556	0.741864	0	0	DNAJC17, DNAJC27
Ig_C1-set-IPR003597	2	36	5.55556	0.741864	0	0	CD22, TTN
REPEAT-TPR 8	2	36	5.55556	0.741864	0	0	NPHP3, TTN
TRANSMEM-Helical; Name=12;	2	36	5.55556	0.741864	0	0	SLC24A6, ABCC3
UBA/transl_elong_EF1B_N_euk-IPR015940	2	36	5.55556	0.741864	0	0	USP13, USP24
Gal_Oxase/kelch_b-propeller-IPR011043	2	37	5.40541	0.701204	0	0	MEGF8, KLHL14
Kelch_2-IPR011498	2	37	5.40541	0.701204	0	0	MEGF8, KLHL14
LDrepeatLR_classA_rpt-IPR002172	2	37	5.40541	0.701204	0	0	LDLR, VLDLR
Na-dicarboxylate_symporter-IPR001991	2	37	5.40541	0.701204	0	0	TRPM4, SLC41A1
REPEAT-Kelch 1	3	37	8.10811	1.61787	0	0	MEGF8, TTN, KLHL14
SANT_DNA-bd-IPR001005	3	37	8.10811	1.61787	0	0	CHD6, TRERF1, SNAPC4
DAG/PE-bd-IPR020454	2	38	5.26316	0.661752	0	0	CHN1, VAV2
Kelch_1-IPR006652	2	38	5.26316	0.661752	0	0	MEGF8, KLHL14
Plexin-like-IPR003659	2	38	5.26316	0.661752	0	0	MEGF8, SEMA6C
Ras-assoc-IPR000159	2	38	5.26316	0.661752	0	0	MYO9A, RASSF4
SET_dom-IPR001214	4	38	10.5263	2.47088	0	0	AD000671.1, PRDM2, SETD1B, PRDM15
COMPBIAS-Poly-Thr	2	39	5.12821	0.623436	0	0	PRDM15, TTN
MOTIF-DEAH box	2	39	5.12821	0.623436	0	0	DHX29, CHD6
SMAD_FHA_domain-IPR008984	2	39	5.12821	0.623436	0	0	RNF8, MCRS1
Spectrin/alpha-actinin-IPR018159	2	39	5.12821	0.623436	0	0	DST, SPTAN1
Tyr_Pase_rcpt/non-rcpt-IPR000242	2	39	5.12821	0.623436	0	0	PTPN23, PTPRF
UBA-like-IPR009060	2	39	5.12821	0.623436	0	0	USP24, CUEDC1
ABC_transporter-like-IPR003439	2	40	5	0.586189	0	0	ABCB4, ABCA13
DOMAIN-IQ	2	40	5	0.586189	0	0	SCN3A, MYO6
Kinesin_motor_dom-IPR001752	4	40	10	2.34966	0	0	KIF9, KIF18A, KIF21A, KIF5C
REPEAT-HEAT 3	6	40	15	4.11313	0	0	KIAA0368, TBCD, CAND2, NCAPD3, NIPBL, MTOR
REGION-Calmodulin-binding	2	41	4.87805	0.549949	0	0	CAMKK1, TRPM4
Znf_B-box-IPR000315	2	41	4.87805	0.549949	0	0	HERC2, TRIM36
Glycoside_hydrolase_SF-IPR017853	3	42	7.14286	1.37522	0	0	IDUA, RP11-1220K2.2, GANC
ZN_FING-C4-type	2	42	4.7619	0.514661	0	0	POLR3B, POLA1
Cadherin-IPR002126	2	43	4.65116	0.480273	0	0	CDHR2, CDH23
FERM_central-IPR019748	3	43	6.97674	1.33081	0	0	FRMD8, PTK2, MYO7B
REPEAT-HEAT 2	6	43	13.9535	3.8824	0	0	KIAA0368, TBCD, CAND2, NCAPD3, NIPBL, MTOR
METAL-Zinc 1	2	44	4.54545	0.446737	0	0	MMP8, FNTB
REPEAT-HEAT 1	6	44	13.6364	3.81013	0	0	KIAA0368, TBCD, CAND2, NCAPD3, NIPBL, MTOR
DOMAIN-EGF-like 4	4	45	8.88889	2.07699	0	0	ODZ1, SCARF1, MEGF8, EYS
FERM_domain-IPR000299	3	45	6.66667	1.2455	0	0	FRMD8, PTK2, MYO7B
WW_Rsp5_WWP-IPR001202	4	45	8.88889	2.07699	0	0	NEDD4, PRPF40B, HECW2, WWOX
Cadherin-like-IPR015919	3	47	6.38298	1.1645	0	0	CDHR2, CDH23, FBN2
Peptidase_C19-IPR001394	4	48	8.33333	1.93067	0	0	USP13, USP40, USP30, USP24
ACT_SITE-Glycyl thioester intermediate	4	50	8	1.83915	0	0	NEDD4, BIRC6, HERC2, HECW2
DOMAIN-DH	4	54	7.40741	1.66865	0	0	MCF2L2, DNMBP, VAV2, BCR
DOMAIN-EGF-like 3	4	56	7.14286	1.58894	0	0	ODZ1, SCARF1, JAG1, EYS
Ran_GTPase-IPR002041	3	56	5.35714	0.843217	0	0	RAB36, IFT27, DNAJC27
Tyr_Pase_cat-IPR003595	3	56	5.35714	0.843217	0	0	PTPN23, TNS1, PTPRF
DOMAIN-Rho-GAP	5	57	8.77193	2.28952	0	0	MYO9A, OPHN1, CHN1, STARD8, BCR
DOMAIN-SH2	3	57	5.26316	0.81115	0	0	TNS1, CHN1, VAV2
RhoGAP_dom-IPR000198	5	59	8.47458	2.20207	0	0	MYO9A, OPHN1, CHN1, STARD8, BCR
EGF_Ca-bd_2-IPR013091	5	60	8.33333	2.15968	0	0	JAG1, MEGF8, EGF, FBN2, SNED1
Vinculin-IPR017997	4	60	6.66667	1.43912	0	0	AD000671.1, GGA3, ZNF341, SETD1B
DH-domain-IPR000219	4	61	6.55738	1.40348	0	0	MCF2L2, DNMBP, VAV2, BCR
DOMAIN-EGF-like 2	7	61	11.4754	3.54747	0	0	ODZ1, SCARF1, JAG1, MEGF8, FBN2, SNED1, EYS
p67phox-IPR000108	4	63	6.34921	1.3342	0	0	AHI1, ASAP2, NEB, AC006995.2
IQ_motif_EF-hand-BS-IPR000048	4	64	6.25	1.3005	0	0	MYO9A, SCN3A, MYO6, MYO1C
Ion_trans-IPR005821	7	64	10.9375	3.39391	0	0	ITPR3, TRPM4, TRPM2, ITPR1, SCN3A, TPCN2, TPCN1
HEAT-IPR000357	4	70	5.71429	1.11017	0	0	KIAA0368, TBCD, CAND2, NCAPD3
SH2-IPR000980	4	71	5.6338	1.08025	0	0	TNS1, BLNK, CHN1, VAV2
EGF_extracell-IPR013111	7	72	9.72222	3.02518	0	0	ODZ1, SCARF1, JAG1, MEGF8, ITGB8, SNED1, EYS
DOMAIN-RRM	6	73	8.21918	2.32907	0	0	SETD1A, DNAJC17, SETD1B, PPRC1, RBM44, RNPS1
Rho_GTPase_activation_prot-IPR008936	6	81	7.40741	2.04608	0	0	MYO9A, OPHN1, CHN1, STARD8, BCR, NF1
DOMAIN-EGF-like 1	6	83	7.22892	1.98052	0	0	ODZ1, SCARF1, MEGF8, FBN2, SNED1, EYS
Helicase_C-IPR001650	6	95	6.31579	1.62246	0	0	DHX29, ZRANB3, CHD6, INO80, SHPRH, HELQ
DOMAIN-SH3	8	130	6.15385	1.79748	0	0	AHI1, FNBP1L, RP5-862P8.2, DLG5, ASAP2, DST, CACNB4, RUSC2
EGF_Ca-bd-IPR001881	8	134	5.97015	1.70618	0	0	ODZ1, JAG1, MEGF8, LAMC1, EGF, FBN2, SNED1, EYS
EGF-like-IPR006210	10	157	6.36943	2.12911	0	0	ODZ1, SCARF1, JAG1, MEGF8, LAMC1, EGF, FBN2, VLDLR, SNED1, EYS
SH3_domain-IPR001452	11	168	6.54762	2.33302	0	0	AHI1, FNBP1L, RP5-862P8.2, DLG5, ASAP2, DST, VAV2, MYO7B, CACNB4, RUSC2, AC006995.2
REGION-Inositol-1,4,5-triphosphate binding	2	3	66.6667	6.10703	0.0005	0.0227982	ITPR3, ITPR1
Ca-rel_channel-IPR000699	2	5	40	4.56465	0.0005	0.0227982	ITPR3, ITPR1
DOMAIN-MIR 5	2	5	40	4.56465	0.0005	0.0227982	ITPR3, ITPR1
InsP3_rcpt-bd-IPR000493	2	5	40	4.56465	0.0005	0.0227982	ITPR3, ITPR1
RIH_assoc-dom-IPR013662	2	6	33.3333	4.09124	0.0005	0.0227982	ITPR3, ITPR1
DSL-IPR001774	2	8	25	3.41199	0.0005	0.0227982	JAG1, MEGF8
Drf_GTPase-bd-IPR010473	2	8	25	3.41199	0.0005	0.0227982	DAAM1, DIAPH2
CarbesteraseB-IPR002018	2	10	20	2.93446	0.0005	0.0227982	TG, CES1
DOMAIN-GBD/FH3	2	10	20	2.93446	0.0005	0.0227982	DAAM1, DIAPH2
DOMAIN-ABC transmembrane type-1 1	2	11	18.1818	2.74197	0.0005	0.0227982	ABCB4, ABCC1
Bbox_C-IPR003649	2	16	12.5	2.04158	0.0005	0.0227982	TRIM36, TRIM39
DOMAIN-SH3 1	2	22	9.09091	1.50359	0.0005	0.0227982	VAV2, MYO7B
DOMAIN-SH3 2	2	24	8.33333	1.36376	0.0005	0.0227982	VAV2, MYO7B
ABC_transptrTM_dom_typ1-IPR011527	2	26	7.69231	1.23741	0.0005	0.0227982	ABCB4, ABCC1
Myb_DNA-bd-IPR014778	2	27	7.40741	1.17852	0.0005	0.0227982	TRERF1, SNAPC4
B5-IPR005147	1	1	100	5.38129	0.001	0.0446228	FARSB
DOMAIN-B5	1	1	100	5.38129	0.001	0.0446228	FARSB
Phe-tRNA-synth_IIc_bsu_arc-IPR004531	1	1	100	5.38129	0.001	0.0446228	FARSB
Phe-tRNA_synthase_B3/B4-IPR020825	1	1	100	5.38129	0.001	0.0446228	FARSB
Tfb2-IPR004598	1	1	100	5.38129	0.001	0.0446228	GTF2H4
B3/B4_tRNA-bd-IPR005146	1	2	50	3.67391	0.001	0.0446228	FARSB

## Sheet: S6B
Table S6B
Protein domains detected in alternatively spliced regions detected in PD patients leukocytes pre-DBS compared to HC by linear regression junction level analysis
ft-domain-Name	Number Changed	Number Measured	Percent Changed	Zscore	PermuteP	Adjusted p-value	Changed GeneSymbols
REPEAT-FG-GAP 1	2	2	100	8.55363	0	0	ITGAX, ITGAM
DOMAIN-VWFA	2	3	66.6667	6.89228	0	0	ITGAX, ITGAM
FG-GAP-IPR013517	2	3	66.6667	6.89228	0	0	ITGAX, ITGAM
Int_alpha_beta-p-IPR013519	2	3	66.6667	6.89228	0	0	ITGAX, ITGAM
Integrin_alpha-IPR000413	2	3	66.6667	6.89228	0	0	ITGAX, ITGAM
REPEAT-FG-GAP 2	2	3	66.6667	6.89228	0	0	ITGAX, ITGAM
REPEAT-FG-GAP 3	2	3	66.6667	6.89228	0	0	ITGAX, ITGAM
REPEAT-FG-GAP 7	2	3	66.6667	6.89228	0	0	ITGAX, ITGAM
VWF_A-IPR002035	2	3	66.6667	6.89228	0	0	ITGAX, ITGAM
CA_BIND	2	4	50	5.88937	0	0	ITGAX, ITGAM
ARM-type_fold-IPR016024	2	22	9.09091	1.89443	0	0	STAG2, RAP1GDS1
SIGNAL	4	44	9.09091	2.7133	0	0	CD4, ITGAX, ITGAM, TNFRSF10C
DISULFID	4	48	8.33333	2.50577	0	0	CD4, ITGAX, ITGAM, TNFRSF10C
COILED	4	63	6.34921	1.88272	0	0	ABTB1, SNAPIN, SLMAP, BPTF
TOPO_DOM-Extracellular	5	84	5.95238	1.96467	0	0	CD4, PTPRC, ITGAX, ITGAM, AGTRAP
TOPO_DOM-Cytoplasmic	4	93	4.30108	1.03496	0	0	ITGAX, SLMAP, AGTRAP, LILRB4
