# Supplementary material for: Long Non-Coding RNA and Alternative Splicing Modulations in Parkinson's Leukocytes Identified by RNA Sequencing
Source: PLoS Comput Biol. 2014 Mar 20;10(3):e1003517. doi: 10.1371/journal.pcbi.1003517 (PMC3961179; doi:10.1371/journal.pcbi.1003517)
Supplement: Table S7 — PD leukocyte alternatively spliced genes contain Prion-like domains. (XLSX) [file pcbi.1003517.s013.xlsx]

## Sheet: S7A_PrionDomainSplicedGenes
Table S7A
Index	Gene Symbol	Comparison	Implicated in	Analysis method detection	Analyzed genep portions	Comment
1	FUS	PD/HC	ALS, FTD	Splicing-Index (SI)	junctions	FIVE reciprocal junctions changed
		DBS/PRE		ASPIRE	junctions
2	TAF15	PD/HC	ALS, FTD	SI	junctions	two reciprocal junctions changed
3	EWSR1	PD/HC	ALS, FTD	SI	junctions
4	HNRNPA3	PD/HC	ALS, FTD	SI	junctions
5	HNRNPH3	PD/HC	ALS, FTD	SI	junctions
6	RBM33	DBS/PRE		SI	junctions	two reciprocal junctions changed
		OFF/ON		SI	junctions
7	HNRNPAB	OFF/ON		SI	junctions
8	HNRNPA1L2	DBS/PRE		SI	exons
	Gene family members that exhibited splice changes in Parkinson's patient blood leukocytes prior to or post treatment and are predicted to contarin PrLD domains:
	CSTF1 (PrLD found in CSTF2 and in CSTF2T)	PD/HC			junctions
	RBM5 (PrLD found in RBM33)	PD/HC			junctions & Exons
	RBM25	PD/HC			junctions & Exons
	RBM45	PD/HC			junctions
	RBM4B	PD/HC			junctions
	RBM19	PD/HC			junctions & Exons
		DBS/PRE			exons
	RBM26	PD/HC			junctions
	RBM8A	PD/HC			junctions
	RBM6	PD/HC			junctions
	RBMX	PD/HC			junctions
	RBM18	PD/HC			junctions
	RBM34	PD/HC			junctions
	RBMS1	PD/HC			junctions
	RBM41	PD/HC			junctions
	RBMX	DBS/PRE			exons
	RBM44	DBS/PRE			exons
	RBM22	DBS/PRE			exons
	HNRNPF (PrLD found in other members of the hnrnp family)	OFF/ON		SI	exons
	* pd/hc juntion and exon changes were detected by the various methods by unpaired analysis, DBS/pre and OFF/ON: paired analysis.

## Sheet: S7B_GSE34992_ANALYSIS
Table S7B
GEO GSE34992, GSE36153, GSE42421 - mouse translated via PMID: 22369432
HS-AffyExon1.0	Dataset
2669696	Fus-Tls_KO(Mouse ASPIRE):exclusion
2669695	Fus-Tls_KO(Mouse ASPIRE):exclusion
2669694	Fus-Tls_KO(Mouse ASPIRE):exclusion
3072485	Fus-Tls_KO(Mouse ASPIRE):exclusion
3072486	Fus-Tls_KO(Mouse ASPIRE):exclusion
3464653	Fus1_Cortical-siRNA(Mouse splicing-index):exclusion
3779401	Fus1_Cortical-siRNA(Mouse splicing-index):exclusion
2545279	Fus1_Cortical-siRNA(Mouse splicing-index):exclusion
2340471	Fus1_Cortical-siRNA(Mouse splicing-index):exclusion
3623312	Fus1_Cortical-siRNA(Mouse splicing-index):exclusion
2664344	Fus1_Cortical-siRNA(Mouse splicing-index):exclusion
3568619	Fus1_Cortical-siRNA(Mouse splicing-index):exclusion
2924633	Fus1_Cortical-siRNA(Mouse splicing-index):exclusion
3623315	Fus1_Cortical-siRNA(Mouse splicing-index):exclusion
2553734	Fus1_Cortical-siRNA(Mouse splicing-index):exclusion
3623314	Fus1_Cortical-siRNA(Mouse splicing-index):exclusion
2672058	Fus1_Cortical-siRNA(Mouse splicing-index):exclusion
2461849	Fus1_Cortical-siRNA(Mouse splicing-index):exclusion
3779400	Fus1_Cortical-siRNA(Mouse splicing-index):exclusion
3731555	Fus1_Cortical-siRNA(Mouse splicing-index):exclusion
3660032	Fus1_Cortical-siRNA(Mouse splicing-index):exclusion
3882059	Fus1_Cortical-siRNA(Mouse splicing-index):exclusion
2393748	Fus1_Cortical-siRNA(Mouse splicing-index):exclusion
3979771	Fus1_Cortical-siRNA(Mouse splicing-index):exclusion
3543704	Fus1_Cortical-siRNA(Mouse splicing-index):exclusion
3726360	Fus1_Cortical-siRNA(Mouse splicing-index):exclusion
3726361	Fus1_Cortical-siRNA(Mouse splicing-index):exclusion
3382544	Fus1_Cortical-siRNA(Mouse splicing-index):exclusion
3382543	Fus1_Cortical-siRNA(Mouse splicing-index):exclusion
3660036	Fus1_Cortical-siRNA(Mouse splicing-index):exclusion
2617637	Fus1_Cortical-siRNA(Mouse splicing-index):exclusion
3620279	Fus1_Cortical-siRNA(Mouse splicing-index):exclusion
3620278	Fus1_Cortical-siRNA(Mouse splicing-index):exclusion
3568624	Fus1_Cortical-siRNA(Mouse splicing-index):exclusion
3476026	Fus1_Cortical-siRNA(Mouse splicing-index):exclusion
2821245	Fus1_Cortical-siRNA(Mouse splicing-index):exclusion
2386844	Fus1_Cortical-siRNA(Mouse splicing-index):exclusion
2545280	Fus1_Cortical-siRNA(Mouse splicing-index):exclusion
3765611	Fus1_Cortical-siRNA(Mouse splicing-index):exclusion
2553733	Fus1_Cortical-siRNA(Mouse splicing-index):exclusion
3502356	Fus1_Cortical-siRNA(Mouse splicing-index):exclusion
3568627	Fus1_Cortical-siRNA(Mouse splicing-index):exclusion
3543418	Fus1_Cortical-siRNA(Mouse splicing-index):exclusion
2672057	Fus1_Cortical-siRNA(Mouse splicing-index):exclusion
2816539	Fus1_Cortical-siRNA(Mouse splicing-index):exclusion
2434252	Fus1_Cortical-siRNA(Mouse splicing-index):exclusion
2974954	Fus1_Cortical-siRNA(Mouse splicing-index):exclusion
2356288	Fus1_Cortical-siRNA(Mouse splicing-index):exclusion
3136185	Fus1_Cortical-siRNA(Mouse splicing-index):exclusion
3182806	Fus1_Cortical-siRNA(Mouse splicing-index):exclusion
2980541	Fus1_Cortical-siRNA(Mouse splicing-index):exclusion
3568626	Fus1_Cortical-siRNA(Mouse splicing-index):exclusion
3765605	Fus1_Cortical-siRNA(Mouse splicing-index):exclusion
3031826	Fus1_Cortical-siRNA(Mouse splicing-index):exclusion
2974956	Fus1_Cortical-siRNA(Mouse splicing-index):exclusion
3031824	Fus1_Cortical-siRNA(Mouse splicing-index):exclusion
3031825	Fus1_Cortical-siRNA(Mouse splicing-index):exclusion
2974953	Fus1_Cortical-siRNA(Mouse splicing-index):exclusion
2974952	Fus1_Cortical-siRNA(Mouse splicing-index):exclusion
2828534	Fus1_Cortical-siRNA(Mouse splicing-index):exclusion
2974959	Fus1_Cortical-siRNA(Mouse splicing-index):exclusion
2974958	Fus1_Cortical-siRNA(Mouse splicing-index):exclusion
3307874	Fus1_Cortical-siRNA(Mouse splicing-index):exclusion
2990430	Fus1_Cortical-siRNA(Mouse splicing-index):exclusion
3210468	Fus1_Cortical-siRNA(Mouse splicing-index):exclusion
3558381	Fus1_Cortical-siRNA(Mouse splicing-index):exclusion
3210465	Fus1_Cortical-siRNA(Mouse splicing-index):exclusion
2817620	Fus1_Cortical-siRNA(Mouse splicing-index):exclusion
3210467	Fus1_Cortical-siRNA(Mouse splicing-index):exclusion
3210466	Fus1_Cortical-siRNA(Mouse splicing-index):exclusion
2881396	Fus1_Cortical-siRNA(Mouse splicing-index):exclusion
2924632	Fus1_Cortical-siRNA(Mouse splicing-index):exclusion
2727949	Fus1_Cortical-siRNA(Mouse splicing-index):exclusion
2737743	Fus1_Cortical-siRNA(Mouse splicing-index):exclusion
2816538	Fus1_Cortical-siRNA(Mouse splicing-index):exclusion
3620392	Fus1_Cortical-siRNA(Mouse splicing-index):exclusion
3660033	Fus1_Cortical-siRNA(Mouse splicing-index):exclusion
3220227	Fus1_Cortical-siRNA(Mouse splicing-index):exclusion
3660035	Fus1_Cortical-siRNA(Mouse splicing-index):exclusion
3660034	Fus1_Cortical-siRNA(Mouse splicing-index):exclusion
3660037	Fus1_Cortical-siRNA(Mouse splicing-index):exclusion
2895480	Fus1_Cortical-siRNA(Mouse splicing-index):exclusion
3701549	Fus1_Cortical-siRNA(Mouse splicing-index):exclusion
3484660	Fus1_Cortical-siRNA(Mouse splicing-index):exclusion
3763271	Fus1_Cortical-siRNA(Mouse splicing-index):exclusion
2471321	Fus1_Cortical-siRNA(Mouse splicing-index):exclusion
3763272	Fus1_Cortical-siRNA(Mouse splicing-index):exclusion
3763275	Fus1_Cortical-siRNA(Mouse splicing-index):exclusion
3763274	Fus1_Cortical-siRNA(Mouse splicing-index):exclusion
3763277	Fus1_Cortical-siRNA(Mouse splicing-index):exclusion
2436286	Fus1_Cortical-siRNA(Mouse splicing-index):exclusion
2375930	Fus1_Cortical-siRNA(Mouse splicing-index):exclusion
2871653	Fus1_Cortical-siRNA(Mouse splicing-index):exclusion
3568625	Fus1_Cortical-siRNA(Mouse splicing-index):exclusion
3745462	Fus1_Cortical-siRNA(Mouse splicing-index):exclusion
2816541	Fus1_Cortical-siRNA(Mouse splicing-index):exclusion
2816540	Fus1_Cortical-siRNA(Mouse splicing-index):exclusion
3701550	Fus1_Cortical-siRNA(Mouse splicing-index):exclusion
2871654	Fus1_Cortical-siRNA(Mouse splicing-index):exclusion
2974960	Fus1_Cortical-siRNA(Mouse splicing-index):exclusion
3568621	Fus1_Cortical-siRNA(Mouse splicing-index):exclusion
3623313	Fus1_Cortical-siRNA(Mouse splicing-index):exclusion
3623316	Fus1_Cortical-siRNA(Mouse splicing-index):exclusion
2974955	Fus1_Cortical-siRNA(Mouse splicing-index):exclusion
3568623	Fus1_Cortical-siRNA(Mouse splicing-index):exclusion
3484657	Fus1_Cortical-siRNA(Mouse splicing-index):exclusion
3484659	Fus1_Cortical-siRNA(Mouse splicing-index):exclusion
3484658	Fus1_Cortical-siRNA(Mouse splicing-index):exclusion
2495489	Fus1_Cortical-siRNA(Mouse splicing-index):exclusion
3568622	Fus1_Cortical-siRNA(Mouse splicing-index):exclusion
3736655	Fus1_Cortical-siRNA(Mouse splicing-index):exclusion
3736656	Fus1_Cortical-siRNA(Mouse splicing-index):exclusion
2974957	Fus1_Cortical-siRNA(Mouse splicing-index):exclusion
3027936	Fus1_Cortical-siRNA(Mouse splicing-index):exclusion
3027935	Fus1_Cortical-siRNA(Mouse splicing-index):exclusion
3027934	Fus1_Cortical-siRNA(Mouse splicing-index):exclusion
3876016	Fus1_Cortical-siRNA(Mouse splicing-index):exclusion
2636663	Fus1_Cortical-siRNA(Mouse splicing-index):exclusion
3568629	Fus1_Cortical-siRNA(Mouse splicing-index):exclusion
2772808	Fus1_Cortical-siRNA(Mouse splicing-index):exclusion
2317165	Fus1_Cortical-siRNA(Mouse splicing-index):exclusion
3568628	Fus1_Cortical-siRNA(Mouse splicing-index):exclusion
2438283	Fus1_Cortical-siRNA(Mouse splicing-index):exclusion
2438284	Fus1_Cortical-siRNA(Mouse splicing-index):exclusion
2438285	Fus1_Cortical-siRNA(Mouse splicing-index):exclusion
2438286	Fus1_Cortical-siRNA(Mouse splicing-index):exclusion
3708236	Fus1_Cortical-siRNA(Mouse splicing-index):exclusion
2672056	Fus1_Cortical-siRNA(Mouse splicing-index):exclusion
2912669	Fus1_Cortical-siRNA(Mouse splicing-index):exclusion
3154759	Fus1_Cortical-siRNA(Mouse splicing-index):exclusion
3779399	Fus1_Cortical-siRNA(Mouse splicing-index):exclusion
3329349	Fus1_Cortical-siRNA(Mouse splicing-index):exclusion
3329348	Fus1_Cortical-siRNA(Mouse splicing-index):exclusion
2393747	Fus1_Cortical-siRNA(Mouse splicing-index):exclusion
2393746	Fus1_Cortical-siRNA(Mouse splicing-index):exclusion
2393745	Fus1_Cortical-siRNA(Mouse splicing-index):exclusion
2393744	Fus1_Cortical-siRNA(Mouse splicing-index):exclusion
3129653	Fus1_Cortical-siRNA(Mouse splicing-index):exclusion
3686291	Fus1_Cortical-siRNA(Mouse splicing-index):exclusion
3686290	Fus1_Cortical-siRNA(Mouse splicing-index):exclusion
3763283	Fus1_Cortical-siRNA(Mouse splicing-index):exclusion
3763284	Fus1_Cortical-siRNA(Mouse splicing-index):exclusion
3763285	Fus1_Cortical-siRNA(Mouse splicing-index):exclusion
2881320	Fus1_Cortical-siRNA(Mouse splicing-index):exclusion
2971324	Fus1_Cortical-siRNA(Mouse splicing-index):exclusion
3391756	Fus1_Cortical-siRNA(Mouse splicing-index):exclusion
3568620	Fus1_Cortical-siRNA(Mouse splicing-index):exclusion
2610288	Fus1_Cortical-siRNA(Mouse splicing-index):exclusion
3726362	Fus1_Cortical-siRNA(Mouse splicing-index):exclusion
2341444	Fus1_Cortical-siRNA(Mouse splicing-index):exclusion
2401371	Fus1_Cortical-siRNA(Mouse splicing-index):exclusion
2507848	Fus1_Cortical-siRNA(Mouse splicing-index):exclusion
3346553	Fus2_PGC-siRNA(Mouse splicing-index-stringent):exclusion
3346555	Fus2_PGC-siRNA(Mouse splicing-index-stringent):exclusion
3346554	Fus2_PGC-siRNA(Mouse splicing-index-stringent):exclusion
3346556	Fus2_PGC-siRNA(Mouse splicing-index-stringent):exclusion
2528769	Fus2_PGC-siRNA(Mouse splicing-index-stringent):exclusion
2528768	Fus2_PGC-siRNA(Mouse splicing-index-stringent):exclusion
2330704	Fus2_PGC-siRNA(Mouse splicing-index-stringent):exclusion
2330702	Fus2_PGC-siRNA(Mouse splicing-index-stringent):exclusion
2330703	Fus2_PGC-siRNA(Mouse splicing-index-stringent):exclusion
2404434	Fus2_PGC-siRNA(Mouse splicing-index-stringent):exclusion
2634103	Fus2_PGC-siRNA(Mouse splicing-index-stringent):exclusion
2634104	Fus2_PGC-siRNA(Mouse splicing-index-stringent):exclusion
2371968	Fus2_PGC-siRNA(Mouse splicing-index-stringent):exclusion
3046254	Fus2_PGC-siRNA(Mouse splicing-index-stringent):exclusion
3489515	Fus2_PGC-siRNA(Mouse splicing-index-stringent):exclusion
3859847	Fus2_PGC-siRNA(Mouse splicing-index-stringent):exclusion
3489516	Fus2_PGC-siRNA(Mouse splicing-index-stringent):exclusion
2855836	Fus1_PGC-siRNA(Mouse splicing-index-stringent):exclusion
2855834	Fus1_PGC-siRNA(Mouse splicing-index-stringent):exclusion
2855835	Fus1_PGC-siRNA(Mouse splicing-index-stringent):exclusion
3267400	Fus-Tls_KO(Mouse splicing-index):exclusion
3451605	Fus1_PGC-siRNA(Mouse splicing-index):exclusion
3876272	Fus1_PGC-siRNA(Mouse splicing-index):exclusion
2855836	Fus1_PGC-siRNA(Mouse splicing-index):exclusion
2855834	Fus1_PGC-siRNA(Mouse splicing-index):exclusion
2855835	Fus1_PGC-siRNA(Mouse splicing-index):exclusion
3523548	Fus1_PGC-siRNA(Mouse splicing-index):exclusion
2540222	Fus1_PGC-siRNA(Mouse splicing-index):exclusion
2540223	Fus1_PGC-siRNA(Mouse splicing-index):exclusion
2540220	Fus1_PGC-siRNA(Mouse splicing-index):exclusion
2540221	Fus1_PGC-siRNA(Mouse splicing-index):exclusion
3860006	Fus1_PGC-siRNA(Mouse splicing-index):exclusion
3860007	Fus1_PGC-siRNA(Mouse splicing-index):exclusion
3860008	Fus1_PGC-siRNA(Mouse splicing-index):exclusion
3860009	Fus1_PGC-siRNA(Mouse splicing-index):exclusion
2836903	Fus1_PGC-siRNA(Mouse splicing-index):exclusion
2836902	Fus1_PGC-siRNA(Mouse splicing-index):exclusion
2547205	Fus1_PGC-siRNA(Mouse splicing-index):exclusion
2547204	Fus1_PGC-siRNA(Mouse splicing-index):exclusion
3167699	Fus1_PGC-siRNA(Mouse splicing-index):exclusion
3167698	Fus1_PGC-siRNA(Mouse splicing-index):exclusion
3022434	Fus1_PGC-siRNA(Mouse splicing-index):exclusion
3489515	Fus1_PGC-siRNA(Mouse splicing-index):exclusion
3167697	Fus1_PGC-siRNA(Mouse splicing-index):exclusion
3489516	Fus1_PGC-siRNA(Mouse splicing-index):exclusion
3876271	Fus1_PGC-siRNA(Mouse splicing-index):exclusion
3404577	Fus1_PGC-siRNA(Mouse splicing-index):exclusion
2874408	Fus1_PGC-siRNA(Mouse splicing-index):exclusion
2934687	Fus1_PGC-siRNA(Mouse splicing-index):exclusion
2934688	Fus1_PGC-siRNA(Mouse splicing-index):exclusion
3167702	Fus1_PGC-siRNA(Mouse splicing-index):exclusion
3167701	Fus1_PGC-siRNA(Mouse splicing-index):exclusion
3167700	Fus1_PGC-siRNA(Mouse splicing-index):exclusion
2900989	Fus1_PGC-siRNA(Mouse splicing-index):exclusion
3042015	Fus1_PGC-siRNA(Mouse splicing-index):exclusion
3042014	Fus1_PGC-siRNA(Mouse splicing-index):exclusion
3042017	Fus1_PGC-siRNA(Mouse splicing-index):exclusion
3042016	Fus1_PGC-siRNA(Mouse splicing-index):exclusion
3042013	Fus1_PGC-siRNA(Mouse splicing-index):exclusion
3042018	Fus1_PGC-siRNA(Mouse splicing-index):exclusion
2900990	Fus1_PGC-siRNA(Mouse splicing-index):exclusion
2900991	Fus1_PGC-siRNA(Mouse splicing-index):exclusion
2900992	Fus1_PGC-siRNA(Mouse splicing-index):exclusion
3167696	Fus1_PGC-siRNA(Mouse splicing-index):exclusion
3089327	Fus1_PGC-siRNA(Mouse splicing-index):exclusion
3167695	Fus1_PGC-siRNA(Mouse splicing-index):exclusion
3928705	Fus1_PMN-siRNA(Mouse splicing-index):exclusion
2322859	Fus1_PMN-siRNA(Mouse splicing-index):exclusion
2514798	Fus1_PMN-siRNA(Mouse splicing-index):exclusion
3988669	Fus1_PMN-siRNA(Mouse splicing-index):exclusion
3188160	Fus1_PMN-siRNA(Mouse splicing-index):exclusion
2596260	Fus1_PMN-siRNA(Mouse splicing-index):exclusion
3332314	Fus1_PMN-siRNA(Mouse splicing-index):exclusion
2360569	Fus1_PMN-siRNA(Mouse splicing-index):exclusion
2360568	Fus1_PMN-siRNA(Mouse splicing-index):exclusion
3443209	Fus1_PMN-siRNA(Mouse splicing-index):exclusion
3443208	Fus1_PMN-siRNA(Mouse splicing-index):exclusion
3188159	Fus1_PMN-siRNA(Mouse splicing-index):exclusion
3188158	Fus1_PMN-siRNA(Mouse splicing-index):exclusion
3188157	Fus1_PMN-siRNA(Mouse splicing-index):exclusion
3188156	Fus1_PMN-siRNA(Mouse splicing-index):exclusion
2526068	Fus1_PMN-siRNA(Mouse splicing-index):exclusion
2320968	Fus1_PMN-siRNA(Mouse splicing-index):exclusion
3271745	Fus1_PMN-siRNA(Mouse splicing-index):exclusion
3867402	Fus1_PMN-siRNA(Mouse splicing-index):exclusion
3867401	Fus1_PMN-siRNA(Mouse splicing-index):exclusion
3407632	Fus1_PMN-siRNA(Mouse splicing-index):exclusion
3407633	Fus1_PMN-siRNA(Mouse splicing-index):exclusion
3867405	Fus1_PMN-siRNA(Mouse splicing-index):exclusion
3867404	Fus1_PMN-siRNA(Mouse splicing-index):exclusion
3083014	Fus1_PMN-siRNA(Mouse splicing-index):exclusion
2499619	Fus1_PMN-siRNA(Mouse splicing-index):exclusion
3443210	Fus1_PMN-siRNA(Mouse splicing-index):exclusion
3600722	Fus1_PMN-siRNA(Mouse splicing-index):exclusion
3157248	Fus1_PMN-siRNA(Mouse splicing-index):exclusion
3862624	Fus1_PMN-siRNA(Mouse splicing-index):exclusion
3862625	Fus1_PMN-siRNA(Mouse splicing-index):exclusion
2906024	Fus1_PMN-siRNA(Mouse splicing-index):exclusion
3862620	Fus1_PMN-siRNA(Mouse splicing-index):exclusion
3862621	Fus1_PMN-siRNA(Mouse splicing-index):exclusion
3862622	Fus1_PMN-siRNA(Mouse splicing-index):exclusion
2596259	Fus1_PMN-siRNA(Mouse splicing-index):exclusion
3907462	Fus1_PMN-siRNA(Mouse splicing-index):exclusion
3305086	Fus1_PMN-siRNA(Mouse splicing-index):exclusion
3305084	Fus1_PMN-siRNA(Mouse splicing-index):exclusion
3305085	Fus1_PMN-siRNA(Mouse splicing-index):exclusion
2327438	Fus1_PMN-siRNA(Mouse splicing-index):exclusion
2499162	Fus1_PMN-siRNA(Mouse splicing-index):exclusion
3216279	Fus1_PMN-siRNA(Mouse splicing-index):exclusion
3768697	Fus1_PMN-siRNA(Mouse splicing-index):exclusion
3407711	Fus1_PMN-siRNA(Mouse splicing-index):exclusion
3407710	Fus1_PMN-siRNA(Mouse splicing-index):exclusion
3862613	Fus1_PMN-siRNA(Mouse splicing-index):exclusion
3862612	Fus1_PMN-siRNA(Mouse splicing-index):exclusion
3862615	Fus1_PMN-siRNA(Mouse splicing-index):exclusion
3862617	Fus1_PMN-siRNA(Mouse splicing-index):exclusion
2623955	Fus1_PMN-siRNA(Mouse splicing-index):exclusion
3862619	Fus1_PMN-siRNA(Mouse splicing-index):exclusion
3862618	Fus1_PMN-siRNA(Mouse splicing-index):exclusion
3862614	Fus1_PMN-siRNA(Mouse splicing-index):exclusion
3332580	Fus1_PMN-siRNA(Mouse splicing-index):exclusion
3692904	Fus1_PMN-siRNA(Mouse splicing-index):exclusion
3862616	Fus1_PMN-siRNA(Mouse splicing-index):exclusion
3001075	Fus1_PMN-siRNA(Mouse splicing-index):exclusion
3216281	Fus1_PMN-siRNA(Mouse splicing-index):exclusion
3216280	Fus1_PMN-siRNA(Mouse splicing-index):exclusion
3157225	Fus1_PMN-siRNA(Mouse splicing-index):exclusion
3265945	Fus1_PMN-siRNA(Mouse splicing-index):exclusion
3209082	Fus1_PMN-siRNA(Mouse splicing-index):exclusion
3764618	Fus1_PMN-siRNA(Mouse splicing-index):exclusion
3558329	Fus1_PMN-siRNA(Mouse splicing-index):exclusion
3558328	Fus1_PMN-siRNA(Mouse splicing-index):exclusion
4027313	Fus1_PMN-siRNA(Mouse splicing-index):exclusion
2929767	Fus1_PMN-siRNA(Mouse splicing-index):exclusion
2929768	Fus1_PMN-siRNA(Mouse splicing-index):exclusion
2929769	Fus1_PMN-siRNA(Mouse splicing-index):exclusion
2596261	Fus1_PMN-siRNA(Mouse splicing-index):exclusion
3862623	Fus1_PMN-siRNA(Mouse splicing-index):exclusion
3318468	Fus1_PMN-siRNA(Mouse splicing-index):exclusion
2322905	Fus1_PMN-siRNA(Mouse splicing-index):exclusion
2322904	Fus1_PMN-siRNA(Mouse splicing-index):exclusion
3867403	Fus1_PMN-siRNA(Mouse splicing-index):exclusion
2669849	Fus1_PMN-siRNA(Mouse splicing-index):exclusion
3318466	Fus1_PMN-siRNA(Mouse splicing-index):exclusion
3318467	Fus1_PMN-siRNA(Mouse splicing-index):exclusion
3318464	Fus1_PMN-siRNA(Mouse splicing-index):exclusion
3318465	Fus1_PMN-siRNA(Mouse splicing-index):exclusion
3095084	Fus1_PMN-siRNA(Mouse splicing-index):exclusion
3318469	Fus1_PMN-siRNA(Mouse splicing-index):exclusion
3675122	Fus-Tls_siRNA(Mouse ASPIRE):exclusion
3072485	Fus-Tls_siRNA(Mouse ASPIRE):exclusion
2400301	Fus-Tls_siRNA(Mouse ASPIRE):exclusion
3072486	Fus-Tls_siRNA(Mouse ASPIRE):exclusion
3173719	Fus-Tls_siRNA(Mouse ASPIRE):exclusion
2836367	Fus-Tls_siRNA(Mouse ASPIRE):exclusion
3443209	Fus1_PMN-siRNA(Mouse splicing-index-stringent):exclusion
3443208	Fus1_PMN-siRNA(Mouse splicing-index-stringent):exclusion
3907462	Fus1_PMN-siRNA(Mouse splicing-index-stringent):exclusion
2526068	Fus1_PMN-siRNA(Mouse splicing-index-stringent):exclusion
3867403	Fus1_PMN-siRNA(Mouse splicing-index-stringent):exclusion
3867402	Fus1_PMN-siRNA(Mouse splicing-index-stringent):exclusion
3867401	Fus1_PMN-siRNA(Mouse splicing-index-stringent):exclusion
3867405	Fus1_PMN-siRNA(Mouse splicing-index-stringent):exclusion
3867404	Fus1_PMN-siRNA(Mouse splicing-index-stringent):exclusion
3862613	Fus1_PMN-siRNA(Mouse splicing-index-stringent):exclusion
3862612	Fus1_PMN-siRNA(Mouse splicing-index-stringent):exclusion
3862615	Fus1_PMN-siRNA(Mouse splicing-index-stringent):exclusion
3862614	Fus1_PMN-siRNA(Mouse splicing-index-stringent):exclusion
3862617	Fus1_PMN-siRNA(Mouse splicing-index-stringent):exclusion
3862616	Fus1_PMN-siRNA(Mouse splicing-index-stringent):exclusion
3862619	Fus1_PMN-siRNA(Mouse splicing-index-stringent):exclusion
3862618	Fus1_PMN-siRNA(Mouse splicing-index-stringent):exclusion
3443210	Fus1_PMN-siRNA(Mouse splicing-index-stringent):exclusion
3862624	Fus1_PMN-siRNA(Mouse splicing-index-stringent):exclusion
3862625	Fus1_PMN-siRNA(Mouse splicing-index-stringent):exclusion
3862620	Fus1_PMN-siRNA(Mouse splicing-index-stringent):exclusion
3862621	Fus1_PMN-siRNA(Mouse splicing-index-stringent):exclusion
3862622	Fus1_PMN-siRNA(Mouse splicing-index-stringent):exclusion
3862623	Fus1_PMN-siRNA(Mouse splicing-index-stringent):exclusion
3144403	Fus2_PGC-siRNA(Mouse splicing-index):exclusion
2878439	Fus2_PGC-siRNA(Mouse splicing-index):exclusion
2957004	Fus2_PGC-siRNA(Mouse splicing-index):exclusion
2528769	Fus2_PGC-siRNA(Mouse splicing-index):exclusion
2528768	Fus2_PGC-siRNA(Mouse splicing-index):exclusion
3605367	Fus2_PGC-siRNA(Mouse splicing-index):exclusion
3059507	Fus2_PGC-siRNA(Mouse splicing-index):exclusion
3346553	Fus2_PGC-siRNA(Mouse splicing-index):exclusion
2330704	Fus2_PGC-siRNA(Mouse splicing-index):exclusion
2955724	Fus2_PGC-siRNA(Mouse splicing-index):exclusion
2330702	Fus2_PGC-siRNA(Mouse splicing-index):exclusion
2878438	Fus2_PGC-siRNA(Mouse splicing-index):exclusion
2634103	Fus2_PGC-siRNA(Mouse splicing-index):exclusion
2634104	Fus2_PGC-siRNA(Mouse splicing-index):exclusion
3376322	Fus2_PGC-siRNA(Mouse splicing-index):exclusion
3190243	Fus2_PGC-siRNA(Mouse splicing-index):exclusion
3190244	Fus2_PGC-siRNA(Mouse splicing-index):exclusion
3876271	Fus2_PGC-siRNA(Mouse splicing-index):exclusion
3587561	Fus2_PGC-siRNA(Mouse splicing-index):exclusion
3587560	Fus2_PGC-siRNA(Mouse splicing-index):exclusion
3587563	Fus2_PGC-siRNA(Mouse splicing-index):exclusion
3587562	Fus2_PGC-siRNA(Mouse splicing-index):exclusion
3587565	Fus2_PGC-siRNA(Mouse splicing-index):exclusion
3587564	Fus2_PGC-siRNA(Mouse splicing-index):exclusion
3587567	Fus2_PGC-siRNA(Mouse splicing-index):exclusion
3587566	Fus2_PGC-siRNA(Mouse splicing-index):exclusion
3587568	Fus2_PGC-siRNA(Mouse splicing-index):exclusion
3376321	Fus2_PGC-siRNA(Mouse splicing-index):exclusion
3376320	Fus2_PGC-siRNA(Mouse splicing-index):exclusion
3753869	Fus2_PGC-siRNA(Mouse splicing-index):exclusion
3753868	Fus2_PGC-siRNA(Mouse splicing-index):exclusion
2881381	Fus2_PGC-siRNA(Mouse splicing-index):exclusion
2881380	Fus2_PGC-siRNA(Mouse splicing-index):exclusion
3080294	Fus2_PGC-siRNA(Mouse splicing-index):exclusion
2773977	Fus2_PGC-siRNA(Mouse splicing-index):exclusion
3835729	Fus2_PGC-siRNA(Mouse splicing-index):exclusion
3835728	Fus2_PGC-siRNA(Mouse splicing-index):exclusion
2938994	Fus2_PGC-siRNA(Mouse splicing-index):exclusion
3859847	Fus2_PGC-siRNA(Mouse splicing-index):exclusion
3835727	Fus2_PGC-siRNA(Mouse splicing-index):exclusion
3075576	Fus2_PGC-siRNA(Mouse splicing-index):exclusion
2330703	Fus2_PGC-siRNA(Mouse splicing-index):exclusion
3226080	Fus2_PGC-siRNA(Mouse splicing-index):exclusion
2812053	Fus2_PGC-siRNA(Mouse splicing-index):exclusion
2412999	Fus2_PGC-siRNA(Mouse splicing-index):exclusion
3075577	Fus2_PGC-siRNA(Mouse splicing-index):exclusion
2371968	Fus2_PGC-siRNA(Mouse splicing-index):exclusion
2404434	Fus2_PGC-siRNA(Mouse splicing-index):exclusion
2878440	Fus2_PGC-siRNA(Mouse splicing-index):exclusion
2878441	Fus2_PGC-siRNA(Mouse splicing-index):exclusion
3333329	Fus2_PGC-siRNA(Mouse splicing-index):exclusion
3432539	Fus2_PGC-siRNA(Mouse splicing-index):exclusion
2542721	Fus2_PGC-siRNA(Mouse splicing-index):exclusion
2547205	Fus2_PGC-siRNA(Mouse splicing-index):exclusion
2547204	Fus2_PGC-siRNA(Mouse splicing-index):exclusion
2773980	Fus2_PGC-siRNA(Mouse splicing-index):exclusion
2698576	Fus2_PGC-siRNA(Mouse splicing-index):exclusion
2817621	Fus2_PGC-siRNA(Mouse splicing-index):exclusion
2519612	Fus2_PGC-siRNA(Mouse splicing-index):exclusion
2475138	Fus2_PGC-siRNA(Mouse splicing-index):exclusion
3848102	Fus2_PGC-siRNA(Mouse splicing-index):exclusion
3489515	Fus2_PGC-siRNA(Mouse splicing-index):exclusion
3489516	Fus2_PGC-siRNA(Mouse splicing-index):exclusion
3346555	Fus2_PGC-siRNA(Mouse splicing-index):exclusion
3346554	Fus2_PGC-siRNA(Mouse splicing-index):exclusion
3346556	Fus2_PGC-siRNA(Mouse splicing-index):exclusion
3876272	Fus2_PGC-siRNA(Mouse splicing-index):exclusion
2881378	Fus2_PGC-siRNA(Mouse splicing-index):exclusion
2881379	Fus2_PGC-siRNA(Mouse splicing-index):exclusion
2461158	Fus2_PGC-siRNA(Mouse splicing-index):exclusion
2461159	Fus2_PGC-siRNA(Mouse splicing-index):exclusion
2955725	Fus2_PGC-siRNA(Mouse splicing-index):exclusion
2881377	Fus2_PGC-siRNA(Mouse splicing-index):exclusion
2773978	Fus2_PGC-siRNA(Mouse splicing-index):exclusion
3333328	Fus2_PGC-siRNA(Mouse splicing-index):exclusion
2589532	Fus2_PGC-siRNA(Mouse splicing-index):exclusion
3441731	Fus2_PGC-siRNA(Mouse splicing-index):exclusion
3441732	Fus2_PGC-siRNA(Mouse splicing-index):exclusion
3307810	Fus2_PGC-siRNA(Mouse splicing-index):exclusion
3046254	Fus2_PGC-siRNA(Mouse splicing-index):exclusion
2387379	Fus2_PGC-siRNA(Mouse splicing-index):exclusion
2773981	Fus2_PGC-siRNA(Mouse splicing-index):exclusion
3922130	Fus2_PGC-siRNA(Mouse splicing-index):exclusion
3322705	Fus2_PGC-siRNA(Mouse splicing-index):exclusion
3623306	Fus2_PGC-siRNA(Mouse splicing-index):exclusion
3286608	Fus2_PGC-siRNA(Mouse splicing-index):exclusion
3286609	Fus2_PGC-siRNA(Mouse splicing-index):exclusion
3286606	Fus2_PGC-siRNA(Mouse splicing-index):exclusion
3286607	Fus2_PGC-siRNA(Mouse splicing-index):exclusion
3286605	Fus2_PGC-siRNA(Mouse splicing-index):exclusion
2436023	Fus2_PGC-siRNA(Mouse splicing-index):exclusion
3420444	Fus2_PGC-siRNA(Mouse splicing-index):exclusion
2817622	Fus2_PGC-siRNA(Mouse splicing-index):exclusion
4045614	Fus2_PGC-siRNA(Mouse splicing-index):exclusion
3432544	Fus2_PGC-siRNA(Mouse splicing-index):exclusion
3432545	Fus2_PGC-siRNA(Mouse splicing-index):exclusion
3432546	Fus2_PGC-siRNA(Mouse splicing-index):exclusion
3432540	Fus2_PGC-siRNA(Mouse splicing-index):exclusion
2757692	Fus2_PGC-siRNA(Mouse splicing-index):exclusion
3952383	Fus2_PGC-siRNA(Mouse splicing-index):exclusion
3852025	Fus2_PGC-siRNA(Mouse splicing-index):exclusion
2610288	Fus2_PGC-siRNA(Mouse splicing-index):exclusion
2413000	Fus2_PGC-siRNA(Mouse splicing-index):exclusion
2700302	Fus2_PGC-siRNA(Mouse splicing-index):exclusion
2700301	Fus2_PGC-siRNA(Mouse splicing-index):exclusion
2700300	Fus2_PGC-siRNA(Mouse splicing-index):exclusion
3587559	Fus2_PGC-siRNA(Mouse splicing-index):exclusion
3464653	Fus1_Cortical-siRNA(Mouse splicing-index-stringent):exclusion
2340471	Fus1_Cortical-siRNA(Mouse splicing-index-stringent):exclusion
2816538	Fus1_Cortical-siRNA(Mouse splicing-index-stringent):exclusion
2816539	Fus1_Cortical-siRNA(Mouse splicing-index-stringent):exclusion
2816541	Fus1_Cortical-siRNA(Mouse splicing-index-stringent):exclusion
2816540	Fus1_Cortical-siRNA(Mouse splicing-index-stringent):exclusion
2672057	Fus1_Cortical-siRNA(Mouse splicing-index-stringent):exclusion
2672056	Fus1_Cortical-siRNA(Mouse splicing-index-stringent):exclusion
2672058	Fus1_Cortical-siRNA(Mouse splicing-index-stringent):exclusion
2461849	Fus1_Cortical-siRNA(Mouse splicing-index-stringent):exclusion
2871654	Fus1_Cortical-siRNA(Mouse splicing-index-stringent):exclusion
2871653	Fus1_Cortical-siRNA(Mouse splicing-index-stringent):exclusion
2845709	Fus2_Cortical-siRNA(Mouse splicing-index):exclusion
3186594	Fus2_Cortical-siRNA(Mouse splicing-index):exclusion
2650255	Fus2_Cortical-siRNA(Mouse splicing-index):exclusion
2489448	Fus2_Cortical-siRNA(Mouse splicing-index):exclusion
3623216	Fus2_Cortical-siRNA(Mouse splicing-index):exclusion
2688186	Fus2_Cortical-siRNA(Mouse splicing-index):exclusion
2688187	Fus2_Cortical-siRNA(Mouse splicing-index):exclusion
3786750	Fus2_Cortical-siRNA(Mouse splicing-index):exclusion
2387348	Fus2_Cortical-siRNA(Mouse splicing-index):exclusion
3312507	Fus2_Cortical-siRNA(Mouse splicing-index):exclusion
3710547	Fus2_Cortical-siRNA(Mouse splicing-index):exclusion
3824075	Fus2_Cortical-siRNA(Mouse splicing-index):exclusion
2364451	Fus2_Cortical-siRNA(Mouse splicing-index):exclusion
3165861	Fus2_Cortical-siRNA(Mouse splicing-index):exclusion
3494175	Fus2_Cortical-siRNA(Mouse splicing-index):exclusion
3507306	Fus2_Cortical-siRNA(Mouse splicing-index):exclusion
3189965	Fus2_Cortical-siRNA(Mouse splicing-index):exclusion
3979771	Fus2_Cortical-siRNA(Mouse splicing-index):exclusion
3312506	Fus2_Cortical-siRNA(Mouse splicing-index):exclusion
3683510	Fus2_Cortical-siRNA(Mouse splicing-index):exclusion
2428826	Fus2_Cortical-siRNA(Mouse splicing-index):exclusion
3614785	Fus2_Cortical-siRNA(Mouse splicing-index):exclusion
3459735	Fus2_Cortical-siRNA(Mouse splicing-index):exclusion
2821245	Fus2_Cortical-siRNA(Mouse splicing-index):exclusion
3810478	Fus2_Cortical-siRNA(Mouse splicing-index):exclusion
3810479	Fus2_Cortical-siRNA(Mouse splicing-index):exclusion
3250038	Fus2_Cortical-siRNA(Mouse splicing-index):exclusion
3946990	Fus2_Cortical-siRNA(Mouse splicing-index):exclusion
2443350	Fus2_Cortical-siRNA(Mouse splicing-index):exclusion
2734680	Fus2_Cortical-siRNA(Mouse splicing-index):exclusion
3415116	Fus2_Cortical-siRNA(Mouse splicing-index):exclusion
3415117	Fus2_Cortical-siRNA(Mouse splicing-index):exclusion
3250037	Fus2_Cortical-siRNA(Mouse splicing-index):exclusion
3810477	Fus2_Cortical-siRNA(Mouse splicing-index):exclusion
3860016	Fus2_Cortical-siRNA(Mouse splicing-index):exclusion
2534312	Fus2_Cortical-siRNA(Mouse splicing-index):exclusion
3385120	Fus2_Cortical-siRNA(Mouse splicing-index):exclusion
2359127	Fus2_Cortical-siRNA(Mouse splicing-index):exclusion
3183231	Fus2_Cortical-siRNA(Mouse splicing-index):exclusion
3183230	Fus2_Cortical-siRNA(Mouse splicing-index):exclusion
3250163	Fus2_Cortical-siRNA(Mouse splicing-index):exclusion
2881320	Fus2_Cortical-siRNA(Mouse splicing-index):exclusion
2976056	Fus2_Cortical-siRNA(Mouse splicing-index):exclusion
2976057	Fus2_Cortical-siRNA(Mouse splicing-index):exclusion
2635045	Fus2_Cortical-siRNA(Mouse splicing-index):exclusion
2654338	Fus2_Cortical-siRNA(Mouse splicing-index):exclusion
2589795	Fus2_Cortical-siRNA(Mouse splicing-index):exclusion
3279712	Fus2_Cortical-siRNA(Mouse splicing-index):exclusion
3279711	Fus2_Cortical-siRNA(Mouse splicing-index):exclusion
2914098	Fus2_Cortical-siRNA(Mouse splicing-index):exclusion
2443352	Fus2_Cortical-siRNA(Mouse splicing-index):exclusion
2961202	Fus2_Cortical-siRNA(Mouse splicing-index):exclusion
2914092	Fus2_Cortical-siRNA(Mouse splicing-index):exclusion
3323483	Fus2_Cortical-siRNA(Mouse splicing-index):exclusion
3307874	Fus2_Cortical-siRNA(Mouse splicing-index):exclusion
3818604	Fus2_Cortical-siRNA(Mouse splicing-index):exclusion
3756268	Fus2_Cortical-siRNA(Mouse splicing-index):exclusion
2881396	Fus2_Cortical-siRNA(Mouse splicing-index):exclusion
2623947	Fus2_Cortical-siRNA(Mouse splicing-index):exclusion
3652389	Fus2_Cortical-siRNA(Mouse splicing-index):exclusion
2651687	Fus2_Cortical-siRNA(Mouse splicing-index):exclusion
2651686	Fus2_Cortical-siRNA(Mouse splicing-index):exclusion
2651685	Fus2_Cortical-siRNA(Mouse splicing-index):exclusion
2651684	Fus2_Cortical-siRNA(Mouse splicing-index):exclusion
3379290	Fus2_Cortical-siRNA(Mouse splicing-index):exclusion
3763284	Fus2_Cortical-siRNA(Mouse splicing-index):exclusion
3620392	Fus2_Cortical-siRNA(Mouse splicing-index):exclusion
2586090	Fus2_Cortical-siRNA(Mouse splicing-index):exclusion
3510105	Fus2_Cortical-siRNA(Mouse splicing-index):exclusion
2914142	Fus2_Cortical-siRNA(Mouse splicing-index):exclusion
2475074	Fus2_Cortical-siRNA(Mouse splicing-index):exclusion
2737743	Fus2_Cortical-siRNA(Mouse splicing-index):exclusion
2961217	Fus2_Cortical-siRNA(Mouse splicing-index):exclusion
2430673	Fus2_Cortical-siRNA(Mouse splicing-index):exclusion
3220227	Fus2_Cortical-siRNA(Mouse splicing-index):exclusion
2424672	Fus2_Cortical-siRNA(Mouse splicing-index):exclusion
3657069	Fus2_Cortical-siRNA(Mouse splicing-index):exclusion
3018340	Fus2_Cortical-siRNA(Mouse splicing-index):exclusion
3018341	Fus2_Cortical-siRNA(Mouse splicing-index):exclusion
2742952	Fus2_Cortical-siRNA(Mouse splicing-index):exclusion
3904763	Fus2_Cortical-siRNA(Mouse splicing-index):exclusion
2434725	Fus2_Cortical-siRNA(Mouse splicing-index):exclusion
2434724	Fus2_Cortical-siRNA(Mouse splicing-index):exclusion
2434723	Fus2_Cortical-siRNA(Mouse splicing-index):exclusion
2434722	Fus2_Cortical-siRNA(Mouse splicing-index):exclusion
2434721	Fus2_Cortical-siRNA(Mouse splicing-index):exclusion
2434720	Fus2_Cortical-siRNA(Mouse splicing-index):exclusion
2373472	Fus2_Cortical-siRNA(Mouse splicing-index):exclusion
2922999	Fus2_Cortical-siRNA(Mouse splicing-index):exclusion
3677825	Fus2_Cortical-siRNA(Mouse splicing-index):exclusion
3614818	Fus2_Cortical-siRNA(Mouse splicing-index):exclusion
2331630	Fus2_Cortical-siRNA(Mouse splicing-index):exclusion
2375930	Fus2_Cortical-siRNA(Mouse splicing-index):exclusion
2780229	Fus2_Cortical-siRNA(Mouse splicing-index):exclusion
2889500	Fus2_Cortical-siRNA(Mouse splicing-index):exclusion
3818627	Fus2_Cortical-siRNA(Mouse splicing-index):exclusion
3250160	Fus2_Cortical-siRNA(Mouse splicing-index):exclusion
3687356	Fus2_Cortical-siRNA(Mouse splicing-index):exclusion
3250162	Fus2_Cortical-siRNA(Mouse splicing-index):exclusion
2373377	Fus2_Cortical-siRNA(Mouse splicing-index):exclusion
3687912	Fus2_Cortical-siRNA(Mouse splicing-index):exclusion
3250161	Fus2_Cortical-siRNA(Mouse splicing-index):exclusion
3067498	Fus2_Cortical-siRNA(Mouse splicing-index):exclusion
3614784	Fus2_Cortical-siRNA(Mouse splicing-index):exclusion
3590862	Fus2_Cortical-siRNA(Mouse splicing-index):exclusion
3459737	Fus2_Cortical-siRNA(Mouse splicing-index):exclusion
3312510	Fus2_Cortical-siRNA(Mouse splicing-index):exclusion
3976032	Fus2_Cortical-siRNA(Mouse splicing-index):exclusion
3621679	Fus2_Cortical-siRNA(Mouse splicing-index):exclusion
3459738	Fus2_Cortical-siRNA(Mouse splicing-index):exclusion
2654329	Fus2_Cortical-siRNA(Mouse splicing-index):exclusion
2654328	Fus2_Cortical-siRNA(Mouse splicing-index):exclusion
4026769	Fus2_Cortical-siRNA(Mouse splicing-index):exclusion
3295063	Fus2_Cortical-siRNA(Mouse splicing-index):exclusion
3756269	Fus2_Cortical-siRNA(Mouse splicing-index):exclusion
3415115	Fus2_Cortical-siRNA(Mouse splicing-index):exclusion
3944858	Fus2_Cortical-siRNA(Mouse splicing-index):exclusion
3791287	Fus2_Cortical-siRNA(Mouse splicing-index):exclusion
3242358	Fus2_Cortical-siRNA(Mouse splicing-index):exclusion
3683508	Fus2_Cortical-siRNA(Mouse splicing-index):exclusion
3632812	Fus2_Cortical-siRNA(Mouse splicing-index):exclusion
3632810	Fus2_Cortical-siRNA(Mouse splicing-index):exclusion
3242357	Fus2_Cortical-siRNA(Mouse splicing-index):exclusion
3290908	Fus2_Cortical-siRNA(Mouse splicing-index):exclusion
3944857	Fus2_Cortical-siRNA(Mouse splicing-index):exclusion
3290906	Fus2_Cortical-siRNA(Mouse splicing-index):exclusion
2625403	Fus2_Cortical-siRNA(Mouse splicing-index):exclusion
3154759	Fus2_Cortical-siRNA(Mouse splicing-index):exclusion
3290909	Fus2_Cortical-siRNA(Mouse splicing-index):exclusion
3557480	Fus2_Cortical-siRNA(Mouse splicing-index):exclusion
3456014	Fus2_Cortical-siRNA(Mouse splicing-index):exclusion
3323484	Fus2_Cortical-siRNA(Mouse splicing-index):exclusion
3323485	Fus2_Cortical-siRNA(Mouse splicing-index):exclusion
2654330	Fus2_Cortical-siRNA(Mouse splicing-index):exclusion
2654331	Fus2_Cortical-siRNA(Mouse splicing-index):exclusion
2654332	Fus2_Cortical-siRNA(Mouse splicing-index):exclusion
2654333	Fus2_Cortical-siRNA(Mouse splicing-index):exclusion
2654334	Fus2_Cortical-siRNA(Mouse splicing-index):exclusion
2654335	Fus2_Cortical-siRNA(Mouse splicing-index):exclusion
2654336	Fus2_Cortical-siRNA(Mouse splicing-index):exclusion
2654337	Fus2_Cortical-siRNA(Mouse splicing-index):exclusion
2908196	Fus2_Cortical-siRNA(Mouse splicing-index):exclusion
2925735	Fus2_Cortical-siRNA(Mouse splicing-index):exclusion
3522349	Fus2_Cortical-siRNA(Mouse splicing-index):exclusion
2925736	Fus2_Cortical-siRNA(Mouse splicing-index):exclusion
2443351	Fus2_Cortical-siRNA(Mouse splicing-index):exclusion
3312508	Fus2_Cortical-siRNA(Mouse splicing-index):exclusion
3652388	Fus2_Cortical-siRNA(Mouse splicing-index):exclusion
3763283	Fus2_Cortical-siRNA(Mouse splicing-index):exclusion
3786726	Fus2_Cortical-siRNA(Mouse splicing-index):exclusion
3763285	Fus2_Cortical-siRNA(Mouse splicing-index):exclusion
3379291	Fus2_Cortical-siRNA(Mouse splicing-index):exclusion
2799039	Fus2_Cortical-siRNA(Mouse splicing-index):exclusion
2971324	Fus2_Cortical-siRNA(Mouse splicing-index):exclusion
3212046	Fus2_Cortical-siRNA(Mouse splicing-index):exclusion
3687913	Fus2_Cortical-siRNA(Mouse splicing-index):exclusion
3687915	Fus2_Cortical-siRNA(Mouse splicing-index):exclusion
3687914	Fus2_Cortical-siRNA(Mouse splicing-index):exclusion
3459736	Fus2_Cortical-siRNA(Mouse splicing-index):exclusion
3657070	Fus2_Cortical-siRNA(Mouse splicing-index):exclusion
2341444	Fus2_Cortical-siRNA(Mouse splicing-index):exclusion
2373378	Fus2_Cortical-siRNA(Mouse splicing-index):exclusion
2545264	Fus2_Cortical-siRNA(Mouse splicing-index):exclusion
3182145	Fus2_Cortical-siRNA(Mouse splicing-index):exclusion
3312509	Fus2_Cortical-siRNA(Mouse splicing-index):exclusion
3683509	Fus2_Cortical-siRNA(Mouse splicing-index):exclusion
3969099	Fus2_PMN-siRNA(Mouse splicing-index-stringent):exclusion
3969098	Fus2_PMN-siRNA(Mouse splicing-index-stringent):exclusion
3858770	Fus2_PMN-siRNA(Mouse splicing-index-stringent):exclusion
3969097	Fus2_PMN-siRNA(Mouse splicing-index-stringent):exclusion
3969096	Fus2_PMN-siRNA(Mouse splicing-index-stringent):exclusion
2739483	Fus2_PCN-siRNA(Mouse splicing-index):exclusion
3428871	Fus2_PCN-siRNA(Mouse splicing-index):exclusion
3802951	Fus2_PCN-siRNA(Mouse splicing-index):exclusion
2692080	Fus2_PCN-siRNA(Mouse splicing-index):exclusion
3402998	Fus2_PCN-siRNA(Mouse splicing-index):exclusion
3402997	Fus2_PCN-siRNA(Mouse splicing-index):exclusion
3697323	Fus2_PCN-siRNA(Mouse splicing-index):exclusion
4013504	Fus2_PCN-siRNA(Mouse splicing-index):exclusion
4013500	Fus2_PCN-siRNA(Mouse splicing-index):exclusion
3970762	Fus2_PCN-siRNA(Mouse splicing-index):exclusion
3970761	Fus2_PCN-siRNA(Mouse splicing-index):exclusion
3564119	Fus2_PCN-siRNA(Mouse splicing-index):exclusion
3074178	Fus2_PCN-siRNA(Mouse splicing-index):exclusion
3407650	Fus2_PCN-siRNA(Mouse splicing-index):exclusion
4013488	Fus2_PCN-siRNA(Mouse splicing-index):exclusion
4013506	Fus2_PCN-siRNA(Mouse splicing-index):exclusion
2427106	Fus2_PCN-siRNA(Mouse splicing-index):exclusion
2427105	Fus2_PCN-siRNA(Mouse splicing-index):exclusion
3811589	Fus2_PCN-siRNA(Mouse splicing-index):exclusion
3995435	Fus2_PCN-siRNA(Mouse splicing-index):exclusion
2495439	Fus2_PCN-siRNA(Mouse splicing-index):exclusion
4013502	Fus2_PCN-siRNA(Mouse splicing-index):exclusion
3802950	Fus2_PCN-siRNA(Mouse splicing-index):exclusion
4013498	Fus2_PCN-siRNA(Mouse splicing-index):exclusion
3074180	Fus2_PCN-siRNA(Mouse splicing-index):exclusion
3074181	Fus2_PCN-siRNA(Mouse splicing-index):exclusion
4013494	Fus2_PCN-siRNA(Mouse splicing-index):exclusion
4027545	Fus2_PCN-siRNA(Mouse splicing-index):exclusion
4013490	Fus2_PCN-siRNA(Mouse splicing-index):exclusion
4013492	Fus2_PCN-siRNA(Mouse splicing-index):exclusion
2889870	Fus2_PCN-siRNA(Mouse splicing-index):exclusion
3564122	Fus2_PCN-siRNA(Mouse splicing-index):exclusion
3564123	Fus2_PCN-siRNA(Mouse splicing-index):exclusion
3564120	Fus2_PCN-siRNA(Mouse splicing-index):exclusion
3564121	Fus2_PCN-siRNA(Mouse splicing-index):exclusion
3564126	Fus2_PCN-siRNA(Mouse splicing-index):exclusion
3564124	Fus2_PCN-siRNA(Mouse splicing-index):exclusion
3564125	Fus2_PCN-siRNA(Mouse splicing-index):exclusion
4013496	Fus2_PCN-siRNA(Mouse splicing-index):exclusion
3407724	Fus2_PCN-siRNA(Mouse splicing-index):exclusion
3407649	Fus2_PCN-siRNA(Mouse splicing-index):exclusion
3074179	Fus2_PCN-siRNA(Mouse splicing-index):exclusion
3781543	Fus2_PCN-siRNA(Mouse splicing-index):exclusion
3811613	Fus2_PCN-siRNA(Mouse splicing-index):exclusion
2773963	Fus2_PCN-siRNA(Mouse splicing-index):exclusion
3407723	Fus2_PCN-siRNA(Mouse splicing-index):exclusion
3781547	Fus2_PCN-siRNA(Mouse splicing-index):exclusion
3781546	Fus2_PCN-siRNA(Mouse splicing-index):exclusion
3781545	Fus2_PCN-siRNA(Mouse splicing-index):exclusion
3781544	Fus2_PCN-siRNA(Mouse splicing-index):exclusion
3811590	Fus2_PCN-siRNA(Mouse splicing-index):exclusion
3116698	Fus2_PMN-siRNA(Mouse splicing-index):exclusion
3858770	Fus2_PMN-siRNA(Mouse splicing-index):exclusion
2593849	Fus2_PMN-siRNA(Mouse splicing-index):exclusion
2817847	Fus2_PMN-siRNA(Mouse splicing-index):exclusion
3134071	Fus2_PMN-siRNA(Mouse splicing-index):exclusion
2363832	Fus2_PMN-siRNA(Mouse splicing-index):exclusion
2363833	Fus2_PMN-siRNA(Mouse splicing-index):exclusion
3979766	Fus2_PMN-siRNA(Mouse splicing-index):exclusion
2969424	Fus2_PMN-siRNA(Mouse splicing-index):exclusion
3847034	Fus2_PMN-siRNA(Mouse splicing-index):exclusion
2841725	Fus2_PMN-siRNA(Mouse splicing-index):exclusion
3847035	Fus2_PMN-siRNA(Mouse splicing-index):exclusion
3543996	Fus2_PMN-siRNA(Mouse splicing-index):exclusion
2350728	Fus2_PMN-siRNA(Mouse splicing-index):exclusion
3656164	Fus2_PMN-siRNA(Mouse splicing-index):exclusion
2350722	Fus2_PMN-siRNA(Mouse splicing-index):exclusion
2350723	Fus2_PMN-siRNA(Mouse splicing-index):exclusion
2350724	Fus2_PMN-siRNA(Mouse splicing-index):exclusion
2350725	Fus2_PMN-siRNA(Mouse splicing-index):exclusion
2350726	Fus2_PMN-siRNA(Mouse splicing-index):exclusion
2350727	Fus2_PMN-siRNA(Mouse splicing-index):exclusion
3969099	Fus2_PMN-siRNA(Mouse splicing-index):exclusion
3969098	Fus2_PMN-siRNA(Mouse splicing-index):exclusion
3301752	Fus2_PMN-siRNA(Mouse splicing-index):exclusion
3969097	Fus2_PMN-siRNA(Mouse splicing-index):exclusion
3969096	Fus2_PMN-siRNA(Mouse splicing-index):exclusion
2881396	Fus2_PMN-siRNA(Mouse splicing-index):exclusion
2361776	Fus2_PMN-siRNA(Mouse splicing-index):exclusion
3671082	Fus2_PMN-siRNA(Mouse splicing-index):exclusion
3671080	Fus2_PMN-siRNA(Mouse splicing-index):exclusion
3671081	Fus2_PMN-siRNA(Mouse splicing-index):exclusion
2589532	Fus2_PMN-siRNA(Mouse splicing-index):exclusion
3416777	Fus2_PMN-siRNA(Mouse splicing-index):exclusion
3416776	Fus2_PMN-siRNA(Mouse splicing-index):exclusion
3811589	Fus2_PMN-siRNA(Mouse splicing-index):exclusion
3416778	Fus2_PMN-siRNA(Mouse splicing-index):exclusion
2623937	Fus2_PMN-siRNA(Mouse splicing-index):exclusion
3671079	Fus2_PMN-siRNA(Mouse splicing-index):exclusion
2901399	Fus2_PMN-siRNA(Mouse splicing-index):exclusion
2901398	Fus2_PMN-siRNA(Mouse splicing-index):exclusion
2489391	Fus2_PMN-siRNA(Mouse splicing-index):exclusion
3847033	Fus2_PMN-siRNA(Mouse splicing-index):exclusion
3811590	Fus2_PMN-siRNA(Mouse splicing-index):exclusion
2489392	Fus2_PMN-siRNA(Mouse splicing-index):exclusion
2489393	Fus2_PMN-siRNA(Mouse splicing-index):exclusion
3558329	Fus2_PMN-siRNA(Mouse splicing-index):exclusion
3558328	Fus2_PMN-siRNA(Mouse splicing-index):exclusion
2489396	Fus2_PMN-siRNA(Mouse splicing-index):exclusion
3657007	Fus2_PMN-siRNA(Mouse splicing-index):exclusion
2489394	Fus2_PMN-siRNA(Mouse splicing-index):exclusion
2489395	Fus2_PMN-siRNA(Mouse splicing-index):exclusion
2350786	Fus2_PMN-siRNA(Mouse splicing-index):exclusion
2583486	Fus2_PMN-siRNA(Mouse splicing-index):exclusion
2791036	Fus2_PMN-siRNA(Mouse splicing-index):exclusion
2791035	Fus2_PMN-siRNA(Mouse splicing-index):exclusion
2363750	Fus2_PMN-siRNA(Mouse splicing-index):exclusion
2830873	Fus2_PMN-siRNA(Mouse splicing-index):exclusion
2830872	Fus2_PMN-siRNA(Mouse splicing-index):exclusion
2830875	Fus2_PMN-siRNA(Mouse splicing-index):exclusion
2830874	Fus2_PMN-siRNA(Mouse splicing-index):exclusion
4013504	Fus1_PCN-siRNA(Mouse splicing-index):exclusion
2526041	Fus1_PCN-siRNA(Mouse splicing-index):exclusion
3354905	Fus1_PCN-siRNA(Mouse splicing-index):exclusion
3606757	Fus1_PCN-siRNA(Mouse splicing-index):exclusion
2350338	Fus1_PCN-siRNA(Mouse splicing-index):exclusion
3056199	Fus1_PCN-siRNA(Mouse splicing-index):exclusion
3609669	Fus1_PCN-siRNA(Mouse splicing-index):exclusion
2604033	Fus1_PCN-siRNA(Mouse splicing-index):exclusion
2669771	Fus1_PCN-siRNA(Mouse splicing-index):exclusion
4013506	Fus1_PCN-siRNA(Mouse splicing-index):exclusion
3558198	Fus1_PCN-siRNA(Mouse splicing-index):exclusion
2339752	Fus1_PCN-siRNA(Mouse splicing-index):exclusion
3458852	Fus1_PCN-siRNA(Mouse splicing-index):exclusion
3458853	Fus1_PCN-siRNA(Mouse splicing-index):exclusion
4013500	Fus1_PCN-siRNA(Mouse splicing-index):exclusion
2945131	Fus1_PCN-siRNA(Mouse splicing-index):exclusion
2334468	Fus1_PCN-siRNA(Mouse splicing-index):exclusion
2945133	Fus1_PCN-siRNA(Mouse splicing-index):exclusion
2945132	Fus1_PCN-siRNA(Mouse splicing-index):exclusion
3800671	Fus1_PCN-siRNA(Mouse splicing-index):exclusion
3505959	Fus1_PCN-siRNA(Mouse splicing-index):exclusion
2334461	Fus1_PCN-siRNA(Mouse splicing-index):exclusion
4013502	Fus1_PCN-siRNA(Mouse splicing-index):exclusion
2334463	Fus1_PCN-siRNA(Mouse splicing-index):exclusion
4013488	Fus1_PCN-siRNA(Mouse splicing-index):exclusion
2334465	Fus1_PCN-siRNA(Mouse splicing-index):exclusion
2334464	Fus1_PCN-siRNA(Mouse splicing-index):exclusion
2334467	Fus1_PCN-siRNA(Mouse splicing-index):exclusion
2334466	Fus1_PCN-siRNA(Mouse splicing-index):exclusion
3036032	Fus1_PCN-siRNA(Mouse splicing-index):exclusion
3609670	Fus1_PCN-siRNA(Mouse splicing-index):exclusion
2585501	Fus1_PCN-siRNA(Mouse splicing-index):exclusion
2585502	Fus1_PCN-siRNA(Mouse splicing-index):exclusion
4017751	Fus1_PCN-siRNA(Mouse splicing-index):exclusion
3015805	Fus1_PCN-siRNA(Mouse splicing-index):exclusion
3969386	Fus1_PCN-siRNA(Mouse splicing-index):exclusion
4013498	Fus1_PCN-siRNA(Mouse splicing-index):exclusion
2945130	Fus1_PCN-siRNA(Mouse splicing-index):exclusion
4013494	Fus1_PCN-siRNA(Mouse splicing-index):exclusion
4013496	Fus1_PCN-siRNA(Mouse splicing-index):exclusion
4013490	Fus1_PCN-siRNA(Mouse splicing-index):exclusion
2497102	Fus1_PCN-siRNA(Mouse splicing-index):exclusion
4013492	Fus1_PCN-siRNA(Mouse splicing-index):exclusion
2497103	Fus1_PCN-siRNA(Mouse splicing-index):exclusion
3354904	Fus1_PCN-siRNA(Mouse splicing-index):exclusion
3061230	Fus1_PCN-siRNA(Mouse splicing-index):exclusion
3015803	Fus1_PCN-siRNA(Mouse splicing-index):exclusion
3015806	Fus1_PCN-siRNA(Mouse splicing-index):exclusion
2497101	Fus1_PCN-siRNA(Mouse splicing-index):exclusion
3096407	Fus1_PCN-siRNA(Mouse splicing-index):exclusion
3015804	Fus1_PCN-siRNA(Mouse splicing-index):exclusion
3204810	Fus1_PCN-siRNA(Mouse splicing-index):exclusion
2604034	Fus1_PCN-siRNA(Mouse splicing-index):exclusion
3683508	Fus2_Cortical-siRNA(Mouse splicing-index-stringent):exclusion
3683509	Fus2_Cortical-siRNA(Mouse splicing-index-stringent):exclusion
3212046	Fus2_Cortical-siRNA(Mouse splicing-index-stringent):exclusion
2359127	Fus2_Cortical-siRNA(Mouse splicing-index-stringent):exclusion
3312509	Fus2_Cortical-siRNA(Mouse splicing-index-stringent):exclusion
3312508	Fus2_Cortical-siRNA(Mouse splicing-index-stringent):exclusion
3312507	Fus2_Cortical-siRNA(Mouse splicing-index-stringent):exclusion
3312506	Fus2_Cortical-siRNA(Mouse splicing-index-stringent):exclusion
2925735	Fus2_Cortical-siRNA(Mouse splicing-index-stringent):exclusion
2925736	Fus2_Cortical-siRNA(Mouse splicing-index-stringent):exclusion
3979771	Fus2_Cortical-siRNA(Mouse splicing-index-stringent):exclusion
3683510	Fus2_Cortical-siRNA(Mouse splicing-index-stringent):exclusion
3312510	Fus2_Cortical-siRNA(Mouse splicing-index-stringent):exclusion
3250038	Fus2_Cortical-siRNA(Mouse splicing-index-stringent):exclusion
3379290	Fus2_Cortical-siRNA(Mouse splicing-index-stringent):exclusion
3379291	Fus2_Cortical-siRNA(Mouse splicing-index-stringent):exclusion
3250037	Fus2_Cortical-siRNA(Mouse splicing-index-stringent):exclusion
3534949	Fus-Tls_siRNA(Mouse splicing-index-stringent):exclusion
3534950	Fus-Tls_siRNA(Mouse splicing-index-stringent):exclusion
3970761	Fus2_PCN-siRNA(Mouse splicing-index-stringent):exclusion
3970762	Fus2_PCN-siRNA(Mouse splicing-index-stringent):exclusion
3534949	Fus-Tls_siRNA(Mouse splicing-index):exclusion
3037879	Fus-Tls_siRNA(Mouse splicing-index):exclusion
3517254	Fus-Tls_siRNA(Mouse splicing-index):exclusion
3517255	Fus-Tls_siRNA(Mouse splicing-index):exclusion
3517252	Fus-Tls_siRNA(Mouse splicing-index):exclusion
3517253	Fus-Tls_siRNA(Mouse splicing-index):exclusion
3534950	Fus-Tls_siRNA(Mouse splicing-index):exclusion
2585501	Fus1_PCN-siRNA(Mouse splicing-index-stringent):exclusion
2585502	Fus1_PCN-siRNA(Mouse splicing-index-stringent):exclusion
3056199	Fus1_PCN-siRNA(Mouse splicing-index-stringent):exclusion
3204810	Fus1_PCN-siRNA(Mouse splicing-index-stringent):exclusion
3516037	Fus-Tls_siRNA(Mouse splicing-index):inclusion
3592526	Fus-Tls_KO(Mouse splicing-index):inclusion
3847920	Fus-Tls_KO(Mouse splicing-index):inclusion
3847927	Fus-Tls_KO(Mouse splicing-index):inclusion
2414529	Fus-Tls_KO(Mouse splicing-index):inclusion
3048725	Fus2_PMN-siRNA(Mouse splicing-index):inclusion
2906083	Fus2_PMN-siRNA(Mouse splicing-index):inclusion
4055579	Fus2_PMN-siRNA(Mouse splicing-index):inclusion
3027902	Fus2_PMN-siRNA(Mouse splicing-index):inclusion
3493435	Fus2_PMN-siRNA(Mouse splicing-index):inclusion
2394702	Fus2_PMN-siRNA(Mouse splicing-index):inclusion
2394700	Fus2_PMN-siRNA(Mouse splicing-index):inclusion
2394701	Fus2_PMN-siRNA(Mouse splicing-index):inclusion
3753337	Fus2_PMN-siRNA(Mouse splicing-index):inclusion
3256782	Fus2_PMN-siRNA(Mouse splicing-index):inclusion
3256780	Fus2_PMN-siRNA(Mouse splicing-index):inclusion
3256781	Fus2_PMN-siRNA(Mouse splicing-index):inclusion
2947396	Fus2_PMN-siRNA(Mouse splicing-index):inclusion
3657030	Fus2_PMN-siRNA(Mouse splicing-index):inclusion
2581225	Fus2_PMN-siRNA(Mouse splicing-index):inclusion
2474607	Fus2_PMN-siRNA(Mouse splicing-index):inclusion
2430673	Fus2_PMN-siRNA(Mouse splicing-index):inclusion
3122674	Fus2_PMN-siRNA(Mouse splicing-index):inclusion
3986813	Fus2_PMN-siRNA(Mouse splicing-index):inclusion
3122673	Fus2_PMN-siRNA(Mouse splicing-index):inclusion
3083975	Fus2_PMN-siRNA(Mouse splicing-index):inclusion
3083977	Fus2_PMN-siRNA(Mouse splicing-index):inclusion
3083976	Fus2_PMN-siRNA(Mouse splicing-index):inclusion
3083979	Fus2_PMN-siRNA(Mouse splicing-index):inclusion
3083978	Fus2_PMN-siRNA(Mouse splicing-index):inclusion
3771004	Fus2_PMN-siRNA(Mouse splicing-index):inclusion
3256777	Fus2_PMN-siRNA(Mouse splicing-index):inclusion
2597398	Fus2_PMN-siRNA(Mouse splicing-index):inclusion
3256779	Fus2_PMN-siRNA(Mouse splicing-index):inclusion
2638151	Fus2_PMN-siRNA(Mouse splicing-index):inclusion
3850011	Fus2_PMN-siRNA(Mouse splicing-index):inclusion
3404545	Fus2_PMN-siRNA(Mouse splicing-index):inclusion
3404546	Fus2_PMN-siRNA(Mouse splicing-index):inclusion
3835974	Fus2_PMN-siRNA(Mouse splicing-index):inclusion
2415856	Fus2_PMN-siRNA(Mouse splicing-index):inclusion
2415857	Fus2_PMN-siRNA(Mouse splicing-index):inclusion
2415858	Fus2_PMN-siRNA(Mouse splicing-index):inclusion
2415859	Fus2_PMN-siRNA(Mouse splicing-index):inclusion
3256778	Fus2_PMN-siRNA(Mouse splicing-index):inclusion
2415865	Fus2_PMN-siRNA(Mouse splicing-index):inclusion
2415864	Fus2_PMN-siRNA(Mouse splicing-index):inclusion
2415866	Fus2_PMN-siRNA(Mouse splicing-index):inclusion
2415861	Fus2_PMN-siRNA(Mouse splicing-index):inclusion
2415860	Fus2_PMN-siRNA(Mouse splicing-index):inclusion
2415863	Fus2_PMN-siRNA(Mouse splicing-index):inclusion
2415862	Fus2_PMN-siRNA(Mouse splicing-index):inclusion
3809836	Fus2_PMN-siRNA(Mouse splicing-index):inclusion
3083980	Fus2_PMN-siRNA(Mouse splicing-index):inclusion
3083981	Fus2_PMN-siRNA(Mouse splicing-index):inclusion
3083982	Fus2_PMN-siRNA(Mouse splicing-index):inclusion
3083983	Fus2_PMN-siRNA(Mouse splicing-index):inclusion
3083984	Fus2_PMN-siRNA(Mouse splicing-index):inclusion
3083985	Fus2_PMN-siRNA(Mouse splicing-index):inclusion
3083986	Fus2_PMN-siRNA(Mouse splicing-index):inclusion
3083987	Fus2_PMN-siRNA(Mouse splicing-index):inclusion
3083988	Fus2_PMN-siRNA(Mouse splicing-index):inclusion
2704773	Fus2_PMN-siRNA(Mouse splicing-index):inclusion
3552828	Fus2_Cortical-siRNA(Mouse splicing-index-stringent):inclusion
3552829	Fus2_Cortical-siRNA(Mouse splicing-index-stringent):inclusion
3552826	Fus2_Cortical-siRNA(Mouse splicing-index-stringent):inclusion
3552827	Fus2_Cortical-siRNA(Mouse splicing-index-stringent):inclusion
3552825	Fus2_Cortical-siRNA(Mouse splicing-index-stringent):inclusion
3796452	Fus2_Cortical-siRNA(Mouse splicing-index-stringent):inclusion
3920395	Fus-Tls_KO(Mouse ASPIRE):inclusion
3920396	Fus-Tls_KO(Mouse ASPIRE):inclusion
2417308	Fus-Tls_siRNA(Mouse ASPIRE):inclusion
2427697	Fus-Tls_siRNA(Mouse ASPIRE):inclusion
2552718	Fus-Tls_siRNA(Mouse ASPIRE):inclusion
2427695	Fus-Tls_siRNA(Mouse ASPIRE):inclusion
2427696	Fus-Tls_siRNA(Mouse ASPIRE):inclusion
2969915	Fus1_Cortical-siRNA(Mouse splicing-index):inclusion
2969916	Fus1_Cortical-siRNA(Mouse splicing-index):inclusion
2969918	Fus1_Cortical-siRNA(Mouse splicing-index):inclusion
3219824	Fus1_Cortical-siRNA(Mouse splicing-index):inclusion
4026948	Fus1_Cortical-siRNA(Mouse splicing-index):inclusion
3402409	Fus1_Cortical-siRNA(Mouse splicing-index):inclusion
2739328	Fus1_Cortical-siRNA(Mouse splicing-index):inclusion
2982788	Fus1_Cortical-siRNA(Mouse splicing-index):inclusion
2326368	Fus1_Cortical-siRNA(Mouse splicing-index):inclusion
3690844	Fus1_Cortical-siRNA(Mouse splicing-index):inclusion
3083980	Fus1_Cortical-siRNA(Mouse splicing-index):inclusion
3279828	Fus1_Cortical-siRNA(Mouse splicing-index):inclusion
3690951	Fus1_Cortical-siRNA(Mouse splicing-index):inclusion
2794017	Fus1_Cortical-siRNA(Mouse splicing-index):inclusion
3446912	Fus1_Cortical-siRNA(Mouse splicing-index):inclusion
3446913	Fus1_Cortical-siRNA(Mouse splicing-index):inclusion
3446914	Fus1_Cortical-siRNA(Mouse splicing-index):inclusion
3468493	Fus1_Cortical-siRNA(Mouse splicing-index):inclusion
2528705	Fus1_Cortical-siRNA(Mouse splicing-index):inclusion
2855289	Fus1_Cortical-siRNA(Mouse splicing-index):inclusion
3741999	Fus1_Cortical-siRNA(Mouse splicing-index):inclusion
2609923	Fus1_Cortical-siRNA(Mouse splicing-index):inclusion
3507222	Fus1_Cortical-siRNA(Mouse splicing-index):inclusion
2421815	Fus1_Cortical-siRNA(Mouse splicing-index):inclusion
2421814	Fus1_Cortical-siRNA(Mouse splicing-index):inclusion
2796851	Fus1_Cortical-siRNA(Mouse splicing-index):inclusion
3512901	Fus1_Cortical-siRNA(Mouse splicing-index):inclusion
4027691	Fus1_Cortical-siRNA(Mouse splicing-index):inclusion
4027690	Fus1_Cortical-siRNA(Mouse splicing-index):inclusion
3832477	Fus1_Cortical-siRNA(Mouse splicing-index):inclusion
3083975	Fus1_Cortical-siRNA(Mouse splicing-index):inclusion
3512879	Fus1_Cortical-siRNA(Mouse splicing-index):inclusion
2855292	Fus1_Cortical-siRNA(Mouse splicing-index):inclusion
2855290	Fus1_Cortical-siRNA(Mouse splicing-index):inclusion
2855291	Fus1_Cortical-siRNA(Mouse splicing-index):inclusion
2928534	Fus1_Cortical-siRNA(Mouse splicing-index):inclusion
2928535	Fus1_Cortical-siRNA(Mouse splicing-index):inclusion
2928536	Fus1_Cortical-siRNA(Mouse splicing-index):inclusion
2928537	Fus1_Cortical-siRNA(Mouse splicing-index):inclusion
2928538	Fus1_Cortical-siRNA(Mouse splicing-index):inclusion
3083976	Fus1_Cortical-siRNA(Mouse splicing-index):inclusion
2982687	Fus1_Cortical-siRNA(Mouse splicing-index):inclusion
3867991	Fus1_Cortical-siRNA(Mouse splicing-index):inclusion
3867990	Fus1_Cortical-siRNA(Mouse splicing-index):inclusion
3512882	Fus1_Cortical-siRNA(Mouse splicing-index):inclusion
3219826	Fus1_Cortical-siRNA(Mouse splicing-index):inclusion
3219825	Fus1_Cortical-siRNA(Mouse splicing-index):inclusion
3219822	Fus1_Cortical-siRNA(Mouse splicing-index):inclusion
3219823	Fus1_Cortical-siRNA(Mouse splicing-index):inclusion
3219821	Fus1_Cortical-siRNA(Mouse splicing-index):inclusion
2982787	Fus1_Cortical-siRNA(Mouse splicing-index):inclusion
3451567	Fus1_Cortical-siRNA(Mouse splicing-index):inclusion
3784323	Fus1_Cortical-siRNA(Mouse splicing-index):inclusion
3784324	Fus1_Cortical-siRNA(Mouse splicing-index):inclusion
3784325	Fus1_Cortical-siRNA(Mouse splicing-index):inclusion
3784326	Fus1_Cortical-siRNA(Mouse splicing-index):inclusion
4027689	Fus1_Cortical-siRNA(Mouse splicing-index):inclusion
3742000	Fus1_Cortical-siRNA(Mouse splicing-index):inclusion
3451568	Fus1_Cortical-siRNA(Mouse splicing-index):inclusion
3622207	Fus1_Cortical-siRNA(Mouse splicing-index):inclusion
2647672	Fus1_Cortical-siRNA(Mouse splicing-index):inclusion
3083977	Fus1_Cortical-siRNA(Mouse splicing-index):inclusion
2724621	Fus1_Cortical-siRNA(Mouse splicing-index):inclusion
3083979	Fus1_Cortical-siRNA(Mouse splicing-index):inclusion
3083978	Fus1_Cortical-siRNA(Mouse splicing-index):inclusion
2759005	Fus1_Cortical-siRNA(Mouse splicing-index):inclusion
3742002	Fus1_Cortical-siRNA(Mouse splicing-index):inclusion
3742001	Fus1_Cortical-siRNA(Mouse splicing-index):inclusion
3986299	Fus1_Cortical-siRNA(Mouse splicing-index):inclusion
3690843	Fus1_Cortical-siRNA(Mouse splicing-index):inclusion
2406462	Fus1_Cortical-siRNA(Mouse splicing-index):inclusion
2934685	Fus1_Cortical-siRNA(Mouse splicing-index):inclusion
2855293	Fus1_Cortical-siRNA(Mouse splicing-index):inclusion
2928532	Fus1_Cortical-siRNA(Mouse splicing-index):inclusion
2528706	Fus1_Cortical-siRNA(Mouse splicing-index):inclusion
2928533	Fus1_Cortical-siRNA(Mouse splicing-index):inclusion
3336679	Fus1_Cortical-siRNA(Mouse splicing-index):inclusion
3336678	Fus1_Cortical-siRNA(Mouse splicing-index):inclusion
2359913	Fus1_Cortical-siRNA(Mouse splicing-index):inclusion
2359914	Fus1_Cortical-siRNA(Mouse splicing-index):inclusion
2359915	Fus1_Cortical-siRNA(Mouse splicing-index):inclusion
3512904	Fus1_Cortical-siRNA(Mouse splicing-index):inclusion
3986300	Fus1_Cortical-siRNA(Mouse splicing-index):inclusion
2928539	Fus1_Cortical-siRNA(Mouse splicing-index):inclusion
3764935	Fus1_Cortical-siRNA(Mouse splicing-index):inclusion
3764934	Fus1_Cortical-siRNA(Mouse splicing-index):inclusion
2645590	Fus1_Cortical-siRNA(Mouse splicing-index):inclusion
3362208	Fus1_Cortical-siRNA(Mouse splicing-index):inclusion
3034504	Fus1_Cortical-siRNA(Mouse splicing-index):inclusion
3512889	Fus1_Cortical-siRNA(Mouse splicing-index):inclusion
2893749	Fus1_Cortical-siRNA(Mouse splicing-index):inclusion
3083981	Fus1_Cortical-siRNA(Mouse splicing-index):inclusion
3083982	Fus1_Cortical-siRNA(Mouse splicing-index):inclusion
3083983	Fus1_Cortical-siRNA(Mouse splicing-index):inclusion
3083984	Fus1_Cortical-siRNA(Mouse splicing-index):inclusion
3083985	Fus1_Cortical-siRNA(Mouse splicing-index):inclusion
3083986	Fus1_Cortical-siRNA(Mouse splicing-index):inclusion
3083987	Fus1_Cortical-siRNA(Mouse splicing-index):inclusion
3083988	Fus1_Cortical-siRNA(Mouse splicing-index):inclusion
2609922	Fus1_Cortical-siRNA(Mouse splicing-index):inclusion
2609921	Fus1_Cortical-siRNA(Mouse splicing-index):inclusion
2609920	Fus1_Cortical-siRNA(Mouse splicing-index):inclusion
2709666	Fus1_Cortical-siRNA(Mouse splicing-index):inclusion
2609925	Fus1_Cortical-siRNA(Mouse splicing-index):inclusion
2609924	Fus1_Cortical-siRNA(Mouse splicing-index):inclusion
2606968	Fus1_Cortical-siRNA(Mouse splicing-index):inclusion
2406463	Fus1_Cortical-siRNA(Mouse splicing-index):inclusion
2334461	Fus1_Cortical-siRNA(Mouse splicing-index):inclusion
2869135	Fus1_Cortical-siRNA(Mouse splicing-index):inclusion
2665581	Fus1_Cortical-siRNA(Mouse splicing-index):inclusion
2735120	Fus1_Cortical-siRNA(Mouse splicing-index):inclusion
3131782	Fus1_Cortical-siRNA(Mouse splicing-index):inclusion
3131783	Fus1_Cortical-siRNA(Mouse splicing-index):inclusion
3131784	Fus1_Cortical-siRNA(Mouse splicing-index):inclusion
3131785	Fus1_Cortical-siRNA(Mouse splicing-index):inclusion
3131786	Fus1_Cortical-siRNA(Mouse splicing-index):inclusion
2665580	Fus1_Cortical-siRNA(Mouse splicing-index):inclusion
2888496	Fus1_Cortical-siRNA(Mouse splicing-index):inclusion
2359913	Fus1_Cortical-siRNA(Mouse splicing-index-stringent):inclusion
2359914	Fus1_Cortical-siRNA(Mouse splicing-index-stringent):inclusion
2359915	Fus1_Cortical-siRNA(Mouse splicing-index-stringent):inclusion
3186045	Fus1_PGC-siRNA(Mouse splicing-index-stringent):inclusion
2377169	Fus1_PGC-siRNA(Mouse splicing-index):inclusion
2377168	Fus1_PGC-siRNA(Mouse splicing-index):inclusion
4018208	Fus1_PGC-siRNA(Mouse splicing-index):inclusion
2497910	Fus1_PGC-siRNA(Mouse splicing-index):inclusion
3761320	Fus1_PGC-siRNA(Mouse splicing-index):inclusion
2366639	Fus1_PGC-siRNA(Mouse splicing-index):inclusion
2366638	Fus1_PGC-siRNA(Mouse splicing-index):inclusion
3510154	Fus1_PGC-siRNA(Mouse splicing-index):inclusion
3422223	Fus1_PGC-siRNA(Mouse splicing-index):inclusion
3422224	Fus1_PGC-siRNA(Mouse splicing-index):inclusion
3422225	Fus1_PGC-siRNA(Mouse splicing-index):inclusion
3422226	Fus1_PGC-siRNA(Mouse splicing-index):inclusion
3422227	Fus1_PGC-siRNA(Mouse splicing-index):inclusion
3422228	Fus1_PGC-siRNA(Mouse splicing-index):inclusion
3422229	Fus1_PGC-siRNA(Mouse splicing-index):inclusion
3366929	Fus1_PGC-siRNA(Mouse splicing-index):inclusion
3913597	Fus1_PGC-siRNA(Mouse splicing-index):inclusion
2735089	Fus1_PGC-siRNA(Mouse splicing-index):inclusion
2881925	Fus1_PGC-siRNA(Mouse splicing-index):inclusion
2377170	Fus1_PGC-siRNA(Mouse splicing-index):inclusion
2377171	Fus1_PGC-siRNA(Mouse splicing-index):inclusion
2813459	Fus1_PGC-siRNA(Mouse splicing-index):inclusion
2881924	Fus1_PGC-siRNA(Mouse splicing-index):inclusion
3082804	Fus1_PGC-siRNA(Mouse splicing-index):inclusion
3082805	Fus1_PGC-siRNA(Mouse splicing-index):inclusion
3082802	Fus1_PGC-siRNA(Mouse splicing-index):inclusion
3082803	Fus1_PGC-siRNA(Mouse splicing-index):inclusion
3082801	Fus1_PGC-siRNA(Mouse splicing-index):inclusion
3422230	Fus1_PGC-siRNA(Mouse splicing-index):inclusion
2735088	Fus1_PGC-siRNA(Mouse splicing-index):inclusion
2845839	Fus1_PGC-siRNA(Mouse splicing-index):inclusion
2881926	Fus1_PGC-siRNA(Mouse splicing-index):inclusion
3407639	Fus1_PGC-siRNA(Mouse splicing-index):inclusion
3986232	Fus1_PGC-siRNA(Mouse splicing-index):inclusion
3986233	Fus1_PGC-siRNA(Mouse splicing-index):inclusion
2645590	Fus1_PGC-siRNA(Mouse splicing-index):inclusion
3726834	Fus1_PGC-siRNA(Mouse splicing-index):inclusion
3726835	Fus1_PGC-siRNA(Mouse splicing-index):inclusion
3940147	Fus1_PGC-siRNA(Mouse splicing-index):inclusion
3940148	Fus1_PGC-siRNA(Mouse splicing-index):inclusion
3407713	Fus1_PGC-siRNA(Mouse splicing-index):inclusion
2666927	Fus1_PGC-siRNA(Mouse splicing-index):inclusion
2666928	Fus1_PGC-siRNA(Mouse splicing-index):inclusion
2666929	Fus1_PGC-siRNA(Mouse splicing-index):inclusion
3071475	Fus1_PGC-siRNA(Mouse splicing-index):inclusion
3071474	Fus1_PGC-siRNA(Mouse splicing-index):inclusion
3071477	Fus1_PGC-siRNA(Mouse splicing-index):inclusion
3071476	Fus1_PGC-siRNA(Mouse splicing-index):inclusion
3071470	Fus1_PGC-siRNA(Mouse splicing-index):inclusion
3071473	Fus1_PGC-siRNA(Mouse splicing-index):inclusion
3071472	Fus1_PGC-siRNA(Mouse splicing-index):inclusion
3071471	Fus1_PGC-siRNA(Mouse splicing-index):inclusion
2429244	Fus1_PGC-siRNA(Mouse splicing-index):inclusion
3071478	Fus1_PGC-siRNA(Mouse splicing-index):inclusion
3510151	Fus1_PGC-siRNA(Mouse splicing-index):inclusion
3510153	Fus1_PGC-siRNA(Mouse splicing-index):inclusion
3186045	Fus1_PGC-siRNA(Mouse splicing-index):inclusion
3149167	Fus1_PGC-siRNA(Mouse splicing-index):inclusion
3149166	Fus1_PGC-siRNA(Mouse splicing-index):inclusion
2500643	Fus1_PGC-siRNA(Mouse splicing-index):inclusion
3913547	Fus1_PGC-siRNA(Mouse splicing-index):inclusion
2735098	Fus1_PGC-siRNA(Mouse splicing-index):inclusion
2735093	Fus1_PGC-siRNA(Mouse splicing-index):inclusion
2735092	Fus1_PGC-siRNA(Mouse splicing-index):inclusion
2735091	Fus1_PGC-siRNA(Mouse splicing-index):inclusion
2735090	Fus1_PGC-siRNA(Mouse splicing-index):inclusion
2735097	Fus1_PGC-siRNA(Mouse splicing-index):inclusion
2735096	Fus1_PGC-siRNA(Mouse splicing-index):inclusion
2735095	Fus1_PGC-siRNA(Mouse splicing-index):inclusion
2735094	Fus1_PGC-siRNA(Mouse splicing-index):inclusion
3483104	Fus1_PGC-siRNA(Mouse splicing-index):inclusion
3483105	Fus1_PGC-siRNA(Mouse splicing-index):inclusion
3483106	Fus1_PGC-siRNA(Mouse splicing-index):inclusion
3483103	Fus1_PGC-siRNA(Mouse splicing-index):inclusion
3990466	Fus1_PGC-siRNA(Mouse splicing-index):inclusion
3510152	Fus1_PGC-siRNA(Mouse splicing-index):inclusion
2347640	Fus1_PGC-siRNA(Mouse splicing-index):inclusion
3913546	Fus1_PGC-siRNA(Mouse splicing-index):inclusion
3761319	Fus1_PGC-siRNA(Mouse splicing-index):inclusion
3913545	Fus1_PGC-siRNA(Mouse splicing-index):inclusion
2735086	Fus1_PGC-siRNA(Mouse splicing-index):inclusion
2735083	Fus1_PGC-siRNA(Mouse splicing-index):inclusion
2735084	Fus1_PGC-siRNA(Mouse splicing-index):inclusion
2735085	Fus1_PGC-siRNA(Mouse splicing-index):inclusion
3913548	Fus1_PGC-siRNA(Mouse splicing-index):inclusion
2735087	Fus1_PGC-siRNA(Mouse splicing-index):inclusion
3718570	Fus2_PGC-siRNA(Mouse splicing-index):inclusion
3018380	Fus2_PGC-siRNA(Mouse splicing-index):inclusion
3573279	Fus2_PGC-siRNA(Mouse splicing-index):inclusion
2749279	Fus2_PGC-siRNA(Mouse splicing-index):inclusion
2421997	Fus2_PGC-siRNA(Mouse splicing-index):inclusion
2700251	Fus2_PGC-siRNA(Mouse splicing-index):inclusion
2700250	Fus2_PGC-siRNA(Mouse splicing-index):inclusion
2700253	Fus2_PGC-siRNA(Mouse splicing-index):inclusion
2700252	Fus2_PGC-siRNA(Mouse splicing-index):inclusion
3600515	Fus2_PGC-siRNA(Mouse splicing-index):inclusion
3543709	Fus2_PGC-siRNA(Mouse splicing-index):inclusion
3543708	Fus2_PGC-siRNA(Mouse splicing-index):inclusion
3913597	Fus2_PGC-siRNA(Mouse splicing-index):inclusion
3600502	Fus2_PGC-siRNA(Mouse splicing-index):inclusion
2364439	Fus2_PGC-siRNA(Mouse splicing-index):inclusion
3384741	Fus2_PGC-siRNA(Mouse splicing-index):inclusion
3543707	Fus2_PGC-siRNA(Mouse splicing-index):inclusion
3543706	Fus2_PGC-siRNA(Mouse splicing-index):inclusion
2319396	Fus2_PGC-siRNA(Mouse splicing-index):inclusion
2319397	Fus2_PGC-siRNA(Mouse splicing-index):inclusion
3922639	Fus2_PGC-siRNA(Mouse splicing-index):inclusion
2319398	Fus2_PGC-siRNA(Mouse splicing-index):inclusion
2319399	Fus2_PGC-siRNA(Mouse splicing-index):inclusion
2502704	Fus2_PGC-siRNA(Mouse splicing-index):inclusion
2440386	Fus2_PGC-siRNA(Mouse splicing-index):inclusion
2440387	Fus2_PGC-siRNA(Mouse splicing-index):inclusion
3018379	Fus2_PGC-siRNA(Mouse splicing-index):inclusion
3018378	Fus2_PGC-siRNA(Mouse splicing-index):inclusion
3875223	Fus2_PGC-siRNA(Mouse splicing-index):inclusion
3874780	Fus2_PGC-siRNA(Mouse splicing-index):inclusion
3874781	Fus2_PGC-siRNA(Mouse splicing-index):inclusion
3874782	Fus2_PGC-siRNA(Mouse splicing-index):inclusion
3018377	Fus2_PGC-siRNA(Mouse splicing-index):inclusion
3607544	Fus2_PGC-siRNA(Mouse splicing-index):inclusion
3607545	Fus2_PGC-siRNA(Mouse splicing-index):inclusion
2364440	Fus2_PGC-siRNA(Mouse splicing-index):inclusion
3299589	Fus2_PGC-siRNA(Mouse splicing-index):inclusion
3299588	Fus2_PGC-siRNA(Mouse splicing-index):inclusion
3435765	Fus2_PGC-siRNA(Mouse splicing-index):inclusion
3435764	Fus2_PGC-siRNA(Mouse splicing-index):inclusion
3913777	Fus2_PGC-siRNA(Mouse splicing-index):inclusion
3435766	Fus2_PGC-siRNA(Mouse splicing-index):inclusion
3913779	Fus2_PGC-siRNA(Mouse splicing-index):inclusion
3913778	Fus2_PGC-siRNA(Mouse splicing-index):inclusion
3299587	Fus2_PGC-siRNA(Mouse splicing-index):inclusion
3299586	Fus2_PGC-siRNA(Mouse splicing-index):inclusion
3463735	Fus2_PGC-siRNA(Mouse splicing-index):inclusion
3463734	Fus2_PGC-siRNA(Mouse splicing-index):inclusion
3463733	Fus2_PGC-siRNA(Mouse splicing-index):inclusion
3718567	Fus2_PGC-siRNA(Mouse splicing-index):inclusion
3593436	Fus2_PGC-siRNA(Mouse splicing-index):inclusion
3593437	Fus2_PGC-siRNA(Mouse splicing-index):inclusion
3593434	Fus2_PGC-siRNA(Mouse splicing-index):inclusion
3593435	Fus2_PGC-siRNA(Mouse splicing-index):inclusion
3593432	Fus2_PGC-siRNA(Mouse splicing-index):inclusion
3593433	Fus2_PGC-siRNA(Mouse splicing-index):inclusion
3758642	Fus2_PGC-siRNA(Mouse splicing-index):inclusion
3758643	Fus2_PGC-siRNA(Mouse splicing-index):inclusion
3758641	Fus2_PGC-siRNA(Mouse splicing-index):inclusion
2791964	Fus2_PGC-siRNA(Mouse splicing-index):inclusion
3986232	Fus2_PGC-siRNA(Mouse splicing-index):inclusion
3986233	Fus2_PGC-siRNA(Mouse splicing-index):inclusion
3718568	Fus2_PGC-siRNA(Mouse splicing-index):inclusion
3168535	Fus2_PGC-siRNA(Mouse splicing-index):inclusion
3168537	Fus2_PGC-siRNA(Mouse splicing-index):inclusion
3168536	Fus2_PGC-siRNA(Mouse splicing-index):inclusion
3893562	Fus2_PGC-siRNA(Mouse splicing-index):inclusion
2450767	Fus2_PGC-siRNA(Mouse splicing-index):inclusion
3819487	Fus2_PGC-siRNA(Mouse splicing-index):inclusion
2334111	Fus2_PGC-siRNA(Mouse splicing-index):inclusion
3543710	Fus2_PGC-siRNA(Mouse splicing-index):inclusion
2334112	Fus2_PGC-siRNA(Mouse splicing-index):inclusion
3922641	Fus2_PGC-siRNA(Mouse splicing-index):inclusion
3922640	Fus2_PGC-siRNA(Mouse splicing-index):inclusion
3293849	Fus2_PGC-siRNA(Mouse splicing-index):inclusion
3364930	Fus2_PGC-siRNA(Mouse splicing-index):inclusion
3922644	Fus2_PGC-siRNA(Mouse splicing-index):inclusion
3600514	Fus2_PGC-siRNA(Mouse splicing-index):inclusion
3101709	Fus2_PGC-siRNA(Mouse splicing-index):inclusion
3101708	Fus2_PGC-siRNA(Mouse splicing-index):inclusion
3101707	Fus2_PGC-siRNA(Mouse splicing-index):inclusion
3101706	Fus2_PGC-siRNA(Mouse splicing-index):inclusion
2791965	Fus2_PGC-siRNA(Mouse splicing-index):inclusion
2956541	Fus2_PGC-siRNA(Mouse splicing-index):inclusion
2956542	Fus2_PGC-siRNA(Mouse splicing-index):inclusion
3753867	Fus2_PGC-siRNA(Mouse splicing-index):inclusion
2881408	Fus2_PGC-siRNA(Mouse splicing-index):inclusion
2881407	Fus2_PGC-siRNA(Mouse splicing-index):inclusion
3600513	Fus2_PGC-siRNA(Mouse splicing-index):inclusion
3190371	Fus2_PGC-siRNA(Mouse splicing-index):inclusion
3913781	Fus2_PGC-siRNA(Mouse splicing-index):inclusion
3299590	Fus2_PGC-siRNA(Mouse splicing-index):inclusion
3753863	Fus2_PGC-siRNA(Mouse splicing-index):inclusion
3913545	Fus2_PGC-siRNA(Mouse splicing-index):inclusion
3753862	Fus2_PGC-siRNA(Mouse splicing-index):inclusion
3757070	Fus2_PGC-siRNA(Mouse splicing-index):inclusion
3850333	Fus2_PGC-siRNA(Mouse splicing-index):inclusion
3753861	Fus2_PGC-siRNA(Mouse splicing-index):inclusion
3850332	Fus2_PGC-siRNA(Mouse splicing-index):inclusion
3101710	Fus2_PGC-siRNA(Mouse splicing-index):inclusion
2749280	Fus2_PGC-siRNA(Mouse splicing-index):inclusion
3101712	Fus2_PGC-siRNA(Mouse splicing-index):inclusion
3105519	Fus2_PGC-siRNA(Mouse splicing-index):inclusion
3293848	Fus2_PGC-siRNA(Mouse splicing-index):inclusion
2408257	Fus2_PGC-siRNA(Mouse splicing-index):inclusion
2421998	Fus2_PGC-siRNA(Mouse splicing-index):inclusion
2421999	Fus2_PGC-siRNA(Mouse splicing-index):inclusion
3466715	Fus2_PGC-siRNA(Mouse splicing-index):inclusion
3466716	Fus2_PGC-siRNA(Mouse splicing-index):inclusion
2422002	Fus2_PGC-siRNA(Mouse splicing-index):inclusion
3293846	Fus2_PGC-siRNA(Mouse splicing-index):inclusion
3293847	Fus2_PGC-siRNA(Mouse splicing-index):inclusion
3293844	Fus2_PGC-siRNA(Mouse splicing-index):inclusion
3293845	Fus2_PGC-siRNA(Mouse splicing-index):inclusion
3874779	Fus2_PGC-siRNA(Mouse splicing-index):inclusion
3893561	Fus2_PGC-siRNA(Mouse splicing-index):inclusion
3848093	Fus2_PGC-siRNA(Mouse splicing-index):inclusion
3322708	Fus2_PGC-siRNA(Mouse splicing-index):inclusion
2543195	Fus2_PGC-siRNA(Mouse splicing-index):inclusion
2662629	Fus2_PGC-siRNA(Mouse splicing-index):inclusion
3718571	Fus2_PGC-siRNA(Mouse splicing-index):inclusion
2422001	Fus2_PGC-siRNA(Mouse splicing-index):inclusion
2422000	Fus2_PGC-siRNA(Mouse splicing-index):inclusion
2422003	Fus2_PGC-siRNA(Mouse splicing-index):inclusion
3742223	Fus2_PGC-siRNA(Mouse splicing-index):inclusion
3874778	Fus2_PGC-siRNA(Mouse splicing-index):inclusion
2319400	Fus2_PGC-siRNA(Mouse splicing-index):inclusion
3913780	Fus2_PGC-siRNA(Mouse splicing-index):inclusion
2604033	Fus2_PGC-siRNA(Mouse splicing-index):inclusion
3913782	Fus2_PGC-siRNA(Mouse splicing-index):inclusion
3913783	Fus2_PGC-siRNA(Mouse splicing-index):inclusion
3913784	Fus2_PGC-siRNA(Mouse splicing-index):inclusion
2604034	Fus2_PGC-siRNA(Mouse splicing-index):inclusion
3734304	Fus2_PGC-siRNA(Mouse splicing-index):inclusion
3931877	Fus2_PGC-siRNA(Mouse splicing-index):inclusion
3101711	Fus2_PGC-siRNA(Mouse splicing-index):inclusion
3074902	Fus2_PGC-siRNA(Mouse splicing-index):inclusion
3718566	Fus2_PGC-siRNA(Mouse splicing-index):inclusion
3718565	Fus2_PGC-siRNA(Mouse splicing-index):inclusion
3718564	Fus2_PGC-siRNA(Mouse splicing-index):inclusion
3718569	Fus2_PGC-siRNA(Mouse splicing-index):inclusion
3074901	Fus2_PGC-siRNA(Mouse splicing-index):inclusion
2583394	Fus2_PGC-siRNA(Mouse splicing-index):inclusion
2583393	Fus2_PGC-siRNA(Mouse splicing-index):inclusion
3600509	Fus2_PGC-siRNA(Mouse splicing-index):inclusion
3922643	Fus2_PGC-siRNA(Mouse splicing-index):inclusion
3139176	Fus2_PGC-siRNA(Mouse splicing-index):inclusion
3922642	Fus2_PGC-siRNA(Mouse splicing-index):inclusion
2662628	Fus2_PGC-siRNA(Mouse splicing-index):inclusion
3922645	Fus2_PGC-siRNA(Mouse splicing-index):inclusion
3913546	Fus2_PGC-siRNA(Mouse splicing-index):inclusion
3913547	Fus2_PGC-siRNA(Mouse splicing-index):inclusion
3952828	Fus2_PGC-siRNA(Mouse splicing-index):inclusion
3952829	Fus2_PGC-siRNA(Mouse splicing-index):inclusion
3590068	Fus2_PGC-siRNA(Mouse splicing-index):inclusion
3074903	Fus2_PGC-siRNA(Mouse splicing-index):inclusion
2421964	Fus2_PGC-siRNA(Mouse splicing-index):inclusion
3071123	Fus2_PGC-siRNA(Mouse splicing-index):inclusion
3913548	Fus2_PGC-siRNA(Mouse splicing-index):inclusion
2724514	Fus1_PMN-siRNA(Mouse splicing-index):inclusion
2739514	Fus1_PMN-siRNA(Mouse splicing-index):inclusion
2739515	Fus1_PMN-siRNA(Mouse splicing-index):inclusion
3629490	Fus1_PMN-siRNA(Mouse splicing-index):inclusion
3629491	Fus1_PMN-siRNA(Mouse splicing-index):inclusion
2724512	Fus1_PMN-siRNA(Mouse splicing-index):inclusion
2739511	Fus1_PMN-siRNA(Mouse splicing-index):inclusion
2375200	Fus1_PMN-siRNA(Mouse splicing-index):inclusion
2926811	Fus1_PMN-siRNA(Mouse splicing-index):inclusion
2432027	Fus1_PMN-siRNA(Mouse splicing-index):inclusion
3621070	Fus1_PMN-siRNA(Mouse splicing-index):inclusion
3621071	Fus1_PMN-siRNA(Mouse splicing-index):inclusion
2739512	Fus1_PMN-siRNA(Mouse splicing-index):inclusion
2432028	Fus1_PMN-siRNA(Mouse splicing-index):inclusion
2432029	Fus1_PMN-siRNA(Mouse splicing-index):inclusion
2724511	Fus1_PMN-siRNA(Mouse splicing-index):inclusion
3657062	Fus1_PMN-siRNA(Mouse splicing-index):inclusion
3657063	Fus1_PMN-siRNA(Mouse splicing-index):inclusion
3429188	Fus1_PMN-siRNA(Mouse splicing-index):inclusion
3212450	Fus1_PMN-siRNA(Mouse splicing-index):inclusion
2373923	Fus1_PMN-siRNA(Mouse splicing-index):inclusion
2315967	Fus1_PMN-siRNA(Mouse splicing-index):inclusion
2688964	Fus1_PMN-siRNA(Mouse splicing-index):inclusion
2688965	Fus1_PMN-siRNA(Mouse splicing-index):inclusion
2688966	Fus1_PMN-siRNA(Mouse splicing-index):inclusion
2688967	Fus1_PMN-siRNA(Mouse splicing-index):inclusion
2688968	Fus1_PMN-siRNA(Mouse splicing-index):inclusion
2688969	Fus1_PMN-siRNA(Mouse splicing-index):inclusion
2723771	Fus1_PMN-siRNA(Mouse splicing-index):inclusion
2723770	Fus1_PMN-siRNA(Mouse splicing-index):inclusion
2450401	Fus1_PMN-siRNA(Mouse splicing-index):inclusion
2519596	Fus1_PMN-siRNA(Mouse splicing-index):inclusion
3938176	Fus1_PMN-siRNA(Mouse splicing-index):inclusion
3938177	Fus1_PMN-siRNA(Mouse splicing-index):inclusion
3343838	Fus1_PMN-siRNA(Mouse splicing-index):inclusion
2320967	Fus1_PMN-siRNA(Mouse splicing-index):inclusion
3148389	Fus1_PMN-siRNA(Mouse splicing-index):inclusion
3357375	Fus1_PMN-siRNA(Mouse splicing-index):inclusion
4007947	Fus1_PMN-siRNA(Mouse splicing-index):inclusion
2497232	Fus1_PMN-siRNA(Mouse splicing-index):inclusion
2497233	Fus1_PMN-siRNA(Mouse splicing-index):inclusion
2497231	Fus1_PMN-siRNA(Mouse splicing-index):inclusion
2497234	Fus1_PMN-siRNA(Mouse splicing-index):inclusion
2497235	Fus1_PMN-siRNA(Mouse splicing-index):inclusion
3248008	Fus1_PMN-siRNA(Mouse splicing-index):inclusion
3248009	Fus1_PMN-siRNA(Mouse splicing-index):inclusion
2723769	Fus1_PMN-siRNA(Mouse splicing-index):inclusion
3248006	Fus1_PMN-siRNA(Mouse splicing-index):inclusion
3248007	Fus1_PMN-siRNA(Mouse splicing-index):inclusion
3535800	Fus1_PMN-siRNA(Mouse splicing-index):inclusion
3211943	Fus1_PMN-siRNA(Mouse splicing-index):inclusion
2581161	Fus1_PMN-siRNA(Mouse splicing-index):inclusion
2739513	Fus1_PMN-siRNA(Mouse splicing-index):inclusion
3211944	Fus1_PMN-siRNA(Mouse splicing-index):inclusion
3883150	Fus1_PMN-siRNA(Mouse splicing-index):inclusion
3621359	Fus1_PMN-siRNA(Mouse splicing-index):inclusion
2403450	Fus1_PMN-siRNA(Mouse splicing-index):inclusion
2316025	Fus1_PMN-siRNA(Mouse splicing-index):inclusion
2581151	Fus1_PMN-siRNA(Mouse splicing-index):inclusion
3986115	Fus1_PMN-siRNA(Mouse splicing-index):inclusion
3504444	Fus1_PMN-siRNA(Mouse splicing-index):inclusion
2775231	Fus1_PMN-siRNA(Mouse splicing-index):inclusion
2320965	Fus1_PMN-siRNA(Mouse splicing-index):inclusion
3286608	Fus1_PMN-siRNA(Mouse splicing-index):inclusion
3157390	Fus1_PMN-siRNA(Mouse splicing-index):inclusion
2320966	Fus1_PMN-siRNA(Mouse splicing-index):inclusion
3065703	Fus1_PMN-siRNA(Mouse splicing-index):inclusion
3286606	Fus1_PMN-siRNA(Mouse splicing-index):inclusion
3103299	Fus1_PMN-siRNA(Mouse splicing-index):inclusion
3286605	Fus1_PMN-siRNA(Mouse splicing-index):inclusion
3451577	Fus1_PMN-siRNA(Mouse splicing-index):inclusion
3451578	Fus1_PMN-siRNA(Mouse splicing-index):inclusion
3157388	Fus1_PMN-siRNA(Mouse splicing-index):inclusion
3157389	Fus1_PMN-siRNA(Mouse splicing-index):inclusion
3535797	Fus1_PMN-siRNA(Mouse splicing-index):inclusion
2345098	Fus1_PMN-siRNA(Mouse splicing-index):inclusion
3535799	Fus1_PMN-siRNA(Mouse splicing-index):inclusion
3535798	Fus1_PMN-siRNA(Mouse splicing-index):inclusion
3504446	Fus1_PMN-siRNA(Mouse splicing-index):inclusion
3504445	Fus1_PMN-siRNA(Mouse splicing-index):inclusion
2450400	Fus1_PMN-siRNA(Mouse splicing-index):inclusion
3286609	Fus1_PMN-siRNA(Mouse splicing-index):inclusion
3126696	Fus1_PMN-siRNA(Mouse splicing-index):inclusion
3286607	Fus1_PMN-siRNA(Mouse splicing-index):inclusion
3126695	Fus1_PMN-siRNA(Mouse splicing-index):inclusion
3275696	Fus1_PMN-siRNA(Mouse splicing-index):inclusion
2905960	Fus1_PMN-siRNA(Mouse splicing-index):inclusion
3061971	Fus1_PMN-siRNA(Mouse splicing-index):inclusion
3061972	Fus1_PMN-siRNA(Mouse splicing-index):inclusion
2752551	Fus1_PMN-siRNA(Mouse splicing-index):inclusion
2752550	Fus1_PMN-siRNA(Mouse splicing-index):inclusion
2879780	Fus1_PMN-siRNA(Mouse splicing-index):inclusion
2752552	Fus1_PMN-siRNA(Mouse splicing-index):inclusion
3629487	Fus1_PMN-siRNA(Mouse splicing-index):inclusion
3629486	Fus1_PMN-siRNA(Mouse splicing-index):inclusion
3745338	Fus1_PMN-siRNA(Mouse splicing-index):inclusion
2724513	Fus1_PMN-siRNA(Mouse splicing-index):inclusion
3629489	Fus1_PMN-siRNA(Mouse splicing-index):inclusion
3629488	Fus1_PMN-siRNA(Mouse splicing-index):inclusion
2799033	Fus1_PMN-siRNA(Mouse splicing-index):inclusion
3358402	Fus1_PMN-siRNA(Mouse splicing-index):inclusion
3358403	Fus1_PMN-siRNA(Mouse splicing-index):inclusion
2432031	Fus1_PMN-siRNA(Mouse splicing-index):inclusion
2432030	Fus1_PMN-siRNA(Mouse splicing-index):inclusion
2799034	Fus1_PMN-siRNA(Mouse splicing-index):inclusion
3275695	Fus1_PMN-siRNA(Mouse splicing-index):inclusion
3103298	Fus1_PMN-siRNA(Mouse splicing-index):inclusion
2752549	Fus1_PMN-siRNA(Mouse splicing-index):inclusion
3367272	Fus2_Cortical-siRNA(Mouse splicing-index):inclusion
2969918	Fus2_Cortical-siRNA(Mouse splicing-index):inclusion
3079297	Fus2_Cortical-siRNA(Mouse splicing-index):inclusion
2627314	Fus2_Cortical-siRNA(Mouse splicing-index):inclusion
2627315	Fus2_Cortical-siRNA(Mouse splicing-index):inclusion
3233183	Fus2_Cortical-siRNA(Mouse splicing-index):inclusion
3233185	Fus2_Cortical-siRNA(Mouse splicing-index):inclusion
3233184	Fus2_Cortical-siRNA(Mouse splicing-index):inclusion
2627313	Fus2_Cortical-siRNA(Mouse splicing-index):inclusion
2969915	Fus2_Cortical-siRNA(Mouse splicing-index):inclusion
3576687	Fus2_Cortical-siRNA(Mouse splicing-index):inclusion
3665117	Fus2_Cortical-siRNA(Mouse splicing-index):inclusion
3704997	Fus2_Cortical-siRNA(Mouse splicing-index):inclusion
2593537	Fus2_Cortical-siRNA(Mouse splicing-index):inclusion
3907035	Fus2_Cortical-siRNA(Mouse splicing-index):inclusion
3233192	Fus2_Cortical-siRNA(Mouse splicing-index):inclusion
2969916	Fus2_Cortical-siRNA(Mouse splicing-index):inclusion
3665118	Fus2_Cortical-siRNA(Mouse splicing-index):inclusion
2336601	Fus2_Cortical-siRNA(Mouse splicing-index):inclusion
2336600	Fus2_Cortical-siRNA(Mouse splicing-index):inclusion
2417063	Fus2_Cortical-siRNA(Mouse splicing-index):inclusion
2417062	Fus2_Cortical-siRNA(Mouse splicing-index):inclusion
2417064	Fus2_Cortical-siRNA(Mouse splicing-index):inclusion
3319944	Fus2_Cortical-siRNA(Mouse splicing-index):inclusion
3319942	Fus2_Cortical-siRNA(Mouse splicing-index):inclusion
3319943	Fus2_Cortical-siRNA(Mouse splicing-index):inclusion
3319940	Fus2_Cortical-siRNA(Mouse splicing-index):inclusion
3319941	Fus2_Cortical-siRNA(Mouse splicing-index):inclusion
2515999	Fus2_Cortical-siRNA(Mouse splicing-index):inclusion
3755516	Fus2_Cortical-siRNA(Mouse splicing-index):inclusion
2794017	Fus2_Cortical-siRNA(Mouse splicing-index):inclusion
3233194	Fus2_Cortical-siRNA(Mouse splicing-index):inclusion
3996783	Fus2_Cortical-siRNA(Mouse splicing-index):inclusion
3233193	Fus2_Cortical-siRNA(Mouse splicing-index):inclusion
3624532	Fus2_Cortical-siRNA(Mouse splicing-index):inclusion
3539746	Fus2_Cortical-siRNA(Mouse splicing-index):inclusion
2813477	Fus2_Cortical-siRNA(Mouse splicing-index):inclusion
2596259	Fus2_Cortical-siRNA(Mouse splicing-index):inclusion
2880568	Fus2_Cortical-siRNA(Mouse splicing-index):inclusion
3319939	Fus2_Cortical-siRNA(Mouse splicing-index):inclusion
3319938	Fus2_Cortical-siRNA(Mouse splicing-index):inclusion
3110295	Fus2_Cortical-siRNA(Mouse splicing-index):inclusion
3552828	Fus2_Cortical-siRNA(Mouse splicing-index):inclusion
3552829	Fus2_Cortical-siRNA(Mouse splicing-index):inclusion
3552826	Fus2_Cortical-siRNA(Mouse splicing-index):inclusion
3552827	Fus2_Cortical-siRNA(Mouse splicing-index):inclusion
3552825	Fus2_Cortical-siRNA(Mouse splicing-index):inclusion
3083985	Fus2_Cortical-siRNA(Mouse splicing-index):inclusion
3083986	Fus2_Cortical-siRNA(Mouse splicing-index):inclusion
3367271	Fus2_Cortical-siRNA(Mouse splicing-index):inclusion
3367270	Fus2_Cortical-siRNA(Mouse splicing-index):inclusion
3083987	Fus2_Cortical-siRNA(Mouse splicing-index):inclusion
2410305	Fus2_Cortical-siRNA(Mouse splicing-index):inclusion
3083988	Fus2_Cortical-siRNA(Mouse splicing-index):inclusion
3814047	Fus2_Cortical-siRNA(Mouse splicing-index):inclusion
2570649	Fus2_Cortical-siRNA(Mouse splicing-index):inclusion
3347774	Fus2_Cortical-siRNA(Mouse splicing-index):inclusion
3512879	Fus2_Cortical-siRNA(Mouse splicing-index):inclusion
2924561	Fus2_Cortical-siRNA(Mouse splicing-index):inclusion
3347778	Fus2_Cortical-siRNA(Mouse splicing-index):inclusion
3347776	Fus2_Cortical-siRNA(Mouse splicing-index):inclusion
3347777	Fus2_Cortical-siRNA(Mouse splicing-index):inclusion
2401645	Fus2_Cortical-siRNA(Mouse splicing-index):inclusion
3347775	Fus2_Cortical-siRNA(Mouse splicing-index):inclusion
3347773	Fus2_Cortical-siRNA(Mouse splicing-index):inclusion
2401644	Fus2_Cortical-siRNA(Mouse splicing-index):inclusion
2401646	Fus2_Cortical-siRNA(Mouse splicing-index):inclusion
2401647	Fus2_Cortical-siRNA(Mouse splicing-index):inclusion
2928532	Fus2_Cortical-siRNA(Mouse splicing-index):inclusion
2928533	Fus2_Cortical-siRNA(Mouse splicing-index):inclusion
2928534	Fus2_Cortical-siRNA(Mouse splicing-index):inclusion
2928535	Fus2_Cortical-siRNA(Mouse splicing-index):inclusion
2928536	Fus2_Cortical-siRNA(Mouse splicing-index):inclusion
2928537	Fus2_Cortical-siRNA(Mouse splicing-index):inclusion
2928538	Fus2_Cortical-siRNA(Mouse splicing-index):inclusion
2928539	Fus2_Cortical-siRNA(Mouse splicing-index):inclusion
3083976	Fus2_Cortical-siRNA(Mouse splicing-index):inclusion
2813480	Fus2_Cortical-siRNA(Mouse splicing-index):inclusion
3083979	Fus2_Cortical-siRNA(Mouse splicing-index):inclusion
3611758	Fus2_Cortical-siRNA(Mouse splicing-index):inclusion
3204953	Fus2_Cortical-siRNA(Mouse splicing-index):inclusion
2880569	Fus2_Cortical-siRNA(Mouse splicing-index):inclusion
2880566	Fus2_Cortical-siRNA(Mouse splicing-index):inclusion
2880567	Fus2_Cortical-siRNA(Mouse splicing-index):inclusion
3707471	Fus2_Cortical-siRNA(Mouse splicing-index):inclusion
3707470	Fus2_Cortical-siRNA(Mouse splicing-index):inclusion
3707473	Fus2_Cortical-siRNA(Mouse splicing-index):inclusion
3707472	Fus2_Cortical-siRNA(Mouse splicing-index):inclusion
3707474	Fus2_Cortical-siRNA(Mouse splicing-index):inclusion
2596260	Fus2_Cortical-siRNA(Mouse splicing-index):inclusion
2596261	Fus2_Cortical-siRNA(Mouse splicing-index):inclusion
3611755	Fus2_Cortical-siRNA(Mouse splicing-index):inclusion
3145026	Fus2_Cortical-siRNA(Mouse splicing-index):inclusion
3145025	Fus2_Cortical-siRNA(Mouse splicing-index):inclusion
2633692	Fus2_Cortical-siRNA(Mouse splicing-index):inclusion
3083975	Fus2_Cortical-siRNA(Mouse splicing-index):inclusion
4018087	Fus2_Cortical-siRNA(Mouse splicing-index):inclusion
2358380	Fus2_Cortical-siRNA(Mouse splicing-index):inclusion
2358381	Fus2_Cortical-siRNA(Mouse splicing-index):inclusion
3707469	Fus2_Cortical-siRNA(Mouse splicing-index):inclusion
3611757	Fus2_Cortical-siRNA(Mouse splicing-index):inclusion
3512901	Fus2_Cortical-siRNA(Mouse splicing-index):inclusion
3611759	Fus2_Cortical-siRNA(Mouse splicing-index):inclusion
3768658	Fus2_Cortical-siRNA(Mouse splicing-index):inclusion
3319946	Fus2_Cortical-siRNA(Mouse splicing-index):inclusion
3083977	Fus2_Cortical-siRNA(Mouse splicing-index):inclusion
3145024	Fus2_Cortical-siRNA(Mouse splicing-index):inclusion
3319945	Fus2_Cortical-siRNA(Mouse splicing-index):inclusion
2887067	Fus2_Cortical-siRNA(Mouse splicing-index):inclusion
3145023	Fus2_Cortical-siRNA(Mouse splicing-index):inclusion
3103862	Fus2_Cortical-siRNA(Mouse splicing-index):inclusion
3768675	Fus2_Cortical-siRNA(Mouse splicing-index):inclusion
3468506	Fus2_Cortical-siRNA(Mouse splicing-index):inclusion
3083980	Fus2_Cortical-siRNA(Mouse splicing-index):inclusion
3083981	Fus2_Cortical-siRNA(Mouse splicing-index):inclusion
3083982	Fus2_Cortical-siRNA(Mouse splicing-index):inclusion
3083983	Fus2_Cortical-siRNA(Mouse splicing-index):inclusion
3083984	Fus2_Cortical-siRNA(Mouse splicing-index):inclusion
3611781	Fus2_Cortical-siRNA(Mouse splicing-index):inclusion
3611780	Fus2_Cortical-siRNA(Mouse splicing-index):inclusion
3624583	Fus2_Cortical-siRNA(Mouse splicing-index):inclusion
4008287	Fus2_Cortical-siRNA(Mouse splicing-index):inclusion
2813478	Fus2_Cortical-siRNA(Mouse splicing-index):inclusion
3083978	Fus2_Cortical-siRNA(Mouse splicing-index):inclusion
3624584	Fus2_Cortical-siRNA(Mouse splicing-index):inclusion
2869135	Fus2_Cortical-siRNA(Mouse splicing-index):inclusion
3611779	Fus2_Cortical-siRNA(Mouse splicing-index):inclusion
3796452	Fus2_Cortical-siRNA(Mouse splicing-index):inclusion
4008286	Fus2_Cortical-siRNA(Mouse splicing-index):inclusion
2789280	Fus2_Cortical-siRNA(Mouse splicing-index):inclusion
2615118	Fus2_Cortical-siRNA(Mouse splicing-index):inclusion
2813479	Fus2_Cortical-siRNA(Mouse splicing-index):inclusion
3367273	Fus2_Cortical-siRNA(Mouse splicing-index):inclusion
2422001	Fus2_PGC-siRNA(Mouse splicing-index-stringent):inclusion
2422000	Fus2_PGC-siRNA(Mouse splicing-index-stringent):inclusion
2422003	Fus2_PGC-siRNA(Mouse splicing-index-stringent):inclusion
2422002	Fus2_PGC-siRNA(Mouse splicing-index-stringent):inclusion
3874778	Fus2_PGC-siRNA(Mouse splicing-index-stringent):inclusion
3190371	Fus2_PGC-siRNA(Mouse splicing-index-stringent):inclusion
3753863	Fus2_PGC-siRNA(Mouse splicing-index-stringent):inclusion
3753862	Fus2_PGC-siRNA(Mouse splicing-index-stringent):inclusion
3753861	Fus2_PGC-siRNA(Mouse splicing-index-stringent):inclusion
2364439	Fus2_PGC-siRNA(Mouse splicing-index-stringent):inclusion
2408257	Fus2_PGC-siRNA(Mouse splicing-index-stringent):inclusion
2421998	Fus2_PGC-siRNA(Mouse splicing-index-stringent):inclusion
2421999	Fus2_PGC-siRNA(Mouse splicing-index-stringent):inclusion
2421997	Fus2_PGC-siRNA(Mouse splicing-index-stringent):inclusion
3874779	Fus2_PGC-siRNA(Mouse splicing-index-stringent):inclusion
3874780	Fus2_PGC-siRNA(Mouse splicing-index-stringent):inclusion
3874781	Fus2_PGC-siRNA(Mouse splicing-index-stringent):inclusion
3874782	Fus2_PGC-siRNA(Mouse splicing-index-stringent):inclusion
2421964	Fus2_PGC-siRNA(Mouse splicing-index-stringent):inclusion
2364440	Fus2_PGC-siRNA(Mouse splicing-index-stringent):inclusion
3126696	Fus1_PMN-siRNA(Mouse splicing-index-stringent):inclusion
3126695	Fus1_PMN-siRNA(Mouse splicing-index-stringent):inclusion
3148389	Fus1_PMN-siRNA(Mouse splicing-index-stringent):inclusion
3616054	Fus1_PCN-siRNA(Mouse splicing-index):inclusion
2589297	Fus1_PCN-siRNA(Mouse splicing-index):inclusion
3189979	Fus1_PCN-siRNA(Mouse splicing-index):inclusion
2852613	Fus1_PCN-siRNA(Mouse splicing-index):inclusion
3359906	Fus1_PCN-siRNA(Mouse splicing-index):inclusion
3359907	Fus1_PCN-siRNA(Mouse splicing-index):inclusion
3168515	Fus1_PCN-siRNA(Mouse splicing-index):inclusion
3189980	Fus1_PCN-siRNA(Mouse splicing-index):inclusion
3424804	Fus1_PCN-siRNA(Mouse splicing-index):inclusion
3424805	Fus1_PCN-siRNA(Mouse splicing-index):inclusion
3424803	Fus1_PCN-siRNA(Mouse splicing-index):inclusion
3168516	Fus1_PCN-siRNA(Mouse splicing-index):inclusion
3444087	Fus1_PCN-siRNA(Mouse splicing-index):inclusion
3444088	Fus1_PCN-siRNA(Mouse splicing-index):inclusion
3876186	Fus1_PCN-siRNA(Mouse splicing-index):inclusion
3876187	Fus1_PCN-siRNA(Mouse splicing-index):inclusion
2852614	Fus1_PCN-siRNA(Mouse splicing-index):inclusion
2690976	Fus1_PCN-siRNA(Mouse splicing-index):inclusion
2690977	Fus1_PCN-siRNA(Mouse splicing-index):inclusion
2690974	Fus1_PCN-siRNA(Mouse splicing-index):inclusion
2690975	Fus1_PCN-siRNA(Mouse splicing-index):inclusion
2976094	Fus2_PCN-siRNA(Mouse splicing-index):inclusion
2976095	Fus2_PCN-siRNA(Mouse splicing-index):inclusion
2976093	Fus2_PCN-siRNA(Mouse splicing-index):inclusion
3163247	Fus2_PCN-siRNA(Mouse splicing-index):inclusion
3502458	Fus2_PCN-siRNA(Mouse splicing-index):inclusion
3502459	Fus2_PCN-siRNA(Mouse splicing-index):inclusion
3502456	Fus2_PCN-siRNA(Mouse splicing-index):inclusion
3502457	Fus2_PCN-siRNA(Mouse splicing-index):inclusion
3158749	Fus2_PCN-siRNA(Mouse splicing-index):inclusion
2976092	Fus2_PCN-siRNA(Mouse splicing-index):inclusion
3077198	Fus2_PCN-siRNA(Mouse splicing-index):inclusion
2819882	Fus2_PCN-siRNA(Mouse splicing-index):inclusion
2905996	Fus2_PCN-siRNA(Mouse splicing-index):inclusion
2589474	Fus2_PCN-siRNA(Mouse splicing-index):inclusion
3189979	Fus2_PCN-siRNA(Mouse splicing-index):inclusion
3352476	Fus2_PCN-siRNA(Mouse splicing-index):inclusion
2976096	Fus2_PCN-siRNA(Mouse splicing-index):inclusion
2976097	Fus2_PCN-siRNA(Mouse splicing-index):inclusion
2690976	Fus2_PCN-siRNA(Mouse splicing-index):inclusion
4026029	Fus2_PCN-siRNA(Mouse splicing-index):inclusion
3189980	Fus2_PCN-siRNA(Mouse splicing-index):inclusion
2589478	Fus2_PCN-siRNA(Mouse splicing-index):inclusion
3372438	Fus2_PCN-siRNA(Mouse splicing-index):inclusion
2852784	Fus2_PCN-siRNA(Mouse splicing-index):inclusion
3862264	Fus2_PCN-siRNA(Mouse splicing-index):inclusion
3265948	Fus2_PCN-siRNA(Mouse splicing-index):inclusion
3265949	Fus2_PCN-siRNA(Mouse splicing-index):inclusion
2649561	Fus2_PCN-siRNA(Mouse splicing-index):inclusion
3862265	Fus2_PCN-siRNA(Mouse splicing-index):inclusion
2690977	Fus2_PCN-siRNA(Mouse splicing-index):inclusion
2690974	Fus2_PCN-siRNA(Mouse splicing-index):inclusion
2690975	Fus2_PCN-siRNA(Mouse splicing-index):inclusion
2876501	hnRNPA2B1-siRNA(Human ASPIRE):exclusion
3466749	hnRNPA2B1-siRNA(Human ASPIRE):exclusion
3231142	hnRNPA2B1-siRNA(Human ASPIRE):exclusion
2975701	hnRNPA2B1-siRNA(Human ASPIRE):exclusion
3302339	hnRNPA2B1-siRNA(Human ASPIRE):exclusion
3238299	hnRNPA2B1-siRNA(Human ASPIRE):exclusion
3804035	hnRNPA2B1-siRNA(Human ASPIRE):exclusion
3829781	hnRNPA2B1-siRNA(Human ASPIRE):exclusion
3386234	hnRNPA2B1-siRNA(Human ASPIRE):exclusion
2382879	hnRNPA2B1-siRNA(Human ASPIRE):exclusion
3525714	hnRNPA2B1-siRNA(Human ASPIRE):exclusion
3062006	hnRNPA2B1-siRNA(Human ASPIRE):exclusion
3701391	hnRNPA2B1-siRNA(Human ASPIRE):exclusion
3189156	hnRNPA2B1-siRNA(Human ASPIRE):exclusion
2699652	hnRNPA2B1-siRNA(Human ASPIRE):exclusion
2808291	hnRNPA2B1-siRNA(Human ASPIRE):exclusion
2977680	hnRNPA2B1-siRNA(Human ASPIRE):exclusion
3647839	hnRNPA2B1-siRNA(Human ASPIRE):exclusion
3310462	hnRNPA2B1-siRNA(Human ASPIRE):exclusion
3457359	hnRNPA2B1-siRNA(Human ASPIRE):exclusion
2566637	hnRNPA2B1-siRNA(Human ASPIRE):exclusion
2566636	hnRNPA2B1-siRNA(Human ASPIRE):exclusion
3235742	hnRNPA2B1-siRNA(Human ASPIRE):exclusion
3475638	hnRNPA2B1-siRNA(Human ASPIRE):exclusion
3976129	hnRNPA2B1-siRNA(Human ASPIRE):exclusion
3839412	hnRNPA2B1-siRNA(Human ASPIRE):exclusion
2539778	hnRNPA2B1-siRNA(Human ASPIRE):exclusion
2977669	hnRNPA2B1-siRNA(Human ASPIRE):exclusion
3514383	hnRNPA2B1-siRNA(Human ASPIRE):exclusion
3428857	hnRNPA2B1-siRNA(Human ASPIRE):exclusion
3285600	hnRNPA2B1-siRNA(Human ASPIRE):exclusion
3553058	hnRNPA2B1-siRNA(Human ASPIRE):exclusion
3504636	hnRNPA2B1-siRNA(Human ASPIRE):exclusion
3198430	hnRNPA2B1-siRNA(Human ASPIRE):exclusion
3534826	hnRNPA2B1-siRNA(Human ASPIRE):exclusion
2688902	hnRNPA2B1-siRNA(Human ASPIRE):exclusion
2318128	hnRNPA2B1-siRNA(Human ASPIRE):exclusion
2860626	hnRNPA2B1-siRNA(Human ASPIRE):exclusion
2980057	hnRNPA2B1-siRNA(Human ASPIRE):exclusion
3476754	hnRNPA2B1-siRNA(Human ASPIRE):exclusion
2775972	hnRNPA2B1-siRNA(Human ASPIRE):exclusion
2961946	hnRNPA2B1-siRNA(Human ASPIRE):exclusion
3751344	hnRNPA2B1-siRNA(Human ASPIRE):exclusion
3309003	hnRNPA2B1-siRNA(Human ASPIRE):exclusion
3456043	hnRNPA2B1-siRNA(Human ASPIRE):exclusion
3311174	hnRNPA2B1-siRNA(Human ASPIRE):exclusion
3269092	hnRNPA2B1-siRNA(Human ASPIRE):exclusion
2343948	hnRNPA2B1-siRNA(Human ASPIRE):exclusion
3020587	hnRNPA2B1-siRNA(Human ASPIRE):exclusion
2579516	hnRNPA2B1-siRNA(Human ASPIRE):exclusion
3015954	hnRNPA2B1-siRNA(Human ASPIRE):exclusion
3599843	hnRNPA2B1-siRNA(Human ASPIRE):exclusion
2596419	hnRNPA2B1-siRNA(Human ASPIRE):exclusion
3621299	hnRNPA2B1-siRNA(Human ASPIRE):exclusion
2432585	hnRNPA2B1-siRNA(Human ASPIRE):exclusion
2432583	hnRNPA2B1-siRNA(Human ASPIRE):exclusion
2333544	hnRNPA2B1-siRNA(Human ASPIRE):exclusion
2370964	hnRNPA2B1-siRNA(Human ASPIRE):exclusion
2370966	hnRNPA2B1-siRNA(Human ASPIRE):exclusion
2566659	hnRNPA2B1-siRNA(Human ASPIRE):exclusion
2833038	hnRNPA2B1-siRNA(Human ASPIRE):exclusion
3384497	hnRNPA2B1-siRNA(Human ASPIRE):exclusion
2890154	hnRNPA2B1-siRNA(Human ASPIRE):exclusion
2475640	hnRNPA2B1-siRNA(Human ASPIRE):exclusion
2432011	hnRNPA2B1-siRNA(Human ASPIRE):exclusion
3851612	hnRNPA2B1-siRNA(Human ASPIRE):exclusion
2882862	hnRNPA2B1-siRNA(Human ASPIRE):exclusion
3132961	hnRNPA2B1-siRNA(Human ASPIRE):exclusion
3312522	hnRNPA2B1-siRNA(Human ASPIRE):exclusion
2977655	hnRNPA2B1-siRNA(Human ASPIRE):exclusion
3458487	hnRNPA2B1-siRNA(Human ASPIRE):exclusion
2388543	hnRNPA2B1-siRNA(Human ASPIRE):exclusion
4051663	hnRNPA2B1-siRNA(Human ASPIRE):exclusion
3982111	hnRNPA2B1-siRNA(Human ASPIRE):exclusion
2986843	hnRNPA2B1-siRNA(Human ASPIRE):exclusion
3103207	hnRNPA2B1-siRNA(Human ASPIRE):exclusion
3233343	hnRNPA2B1-siRNA(Human ASPIRE):exclusion
3392364	hnRNPA2B1-siRNA(Human ASPIRE):exclusion
3831594	hnRNPA2B1-siRNA(Human ASPIRE):exclusion
3581535	hnRNPA2B1-siRNA(Human ASPIRE):exclusion
3581536	hnRNPA2B1-siRNA(Human ASPIRE):exclusion
2793257	hnRNPA2B1-siRNA(Human ASPIRE):exclusion
3766318	hnRNPA2B1-siRNA(Human ASPIRE):exclusion
2402122	hnRNPA2B1-siRNA(Human ASPIRE):exclusion
3521579	hnRNPA2B1-siRNA(Human ASPIRE):exclusion
3732851	hnRNPA2B1-siRNA(Human ASPIRE):exclusion
2400353	hnRNPA2B1-siRNA(Human ASPIRE):exclusion
2558543	hnRNPA2B1-siRNA(Human ASPIRE):exclusion
2558545	hnRNPA2B1-siRNA(Human ASPIRE):exclusion
3542228	hnRNPA2B1-siRNA(Human ASPIRE):exclusion
2327724	hnRNPA2B1-siRNA(Human ASPIRE):exclusion
3674984	hnRNPA2B1-siRNA(Human ASPIRE):exclusion
3962740	hnRNPA2B1-siRNA(Human ASPIRE):exclusion
3969495	hnRNPA2B1-siRNA(Human ASPIRE):exclusion
2973194	hnRNPA2B1-siRNA(Human ASPIRE):exclusion
2973198	hnRNPA2B1-siRNA(Human ASPIRE):exclusion
2783742	hnRNPA2B1-siRNA(Human ASPIRE):exclusion
3991823	hnRNPA2B1-siRNA(Human ASPIRE):exclusion
2648200	hnRNPA2B1-siRNA(Human ASPIRE):exclusion
2657874	hnRNPA2B1-siRNA(Human ASPIRE):exclusion
3545037	hnRNPA2B1-siRNA(Human ASPIRE):exclusion
3454046	hnRNPA2B1-siRNA(Human ASPIRE):exclusion
2435363	hnRNPA2B1-siRNA(Human ASPIRE):exclusion
2333552	hnRNPA2B1-siRNA(Human ASPIRE):exclusion
2689659	hnRNPA2B1-siRNA(Human ASPIRE):exclusion
2558539	hnRNPA2B1-siRNA(Human ASPIRE):exclusion
2327288	hnRNPA2B1-siRNA(Human ASPIRE):exclusion
3148640	hnRNPA2B1-siRNA(Human ASPIRE):exclusion
3354187	hnRNPA2B1-siRNA(Human ASPIRE):exclusion
3354189	hnRNPA2B1-siRNA(Human ASPIRE):exclusion
2550707	hnRNPA2B1-siRNA(Human ASPIRE):exclusion
3645617	hnRNPA2B1-siRNA(Human ASPIRE):exclusion
2966219	hnRNPA2B1-siRNA(Human ASPIRE):exclusion
3771364	hnRNPA2B1-siRNA(Human ASPIRE):exclusion
2738148	hnRNPA2B1-siRNA(Human ASPIRE):exclusion
2639878	hnRNPA2B1-siRNA(Human ASPIRE):exclusion
3356158	hnRNPA2B1-siRNA(Human ASPIRE):exclusion
2745024	hnRNPA2B1-siRNA(Human ASPIRE):exclusion
3956470	hnRNPA2B1-siRNA(Human ASPIRE):exclusion
3471027	hnRNPA2B1-siRNA(Human ASPIRE):exclusion
3523863	hnRNPA2B1-siRNA(Human ASPIRE):exclusion
2924922	hnRNPA2B1-siRNA(Human ASPIRE):exclusion
3453934	hnRNPA2B1-siRNA(Human ASPIRE):exclusion
2324425	hnRNPA2B1-siRNA(Human ASPIRE):exclusion
2601065	hnRNPA2B1-siRNA(Human ASPIRE):exclusion
3349343	hnRNPA2B1-siRNA(Human ASPIRE):exclusion
2761762	hnRNPA2B1-siRNA(Human ASPIRE):exclusion
3133245	hnRNPA2B1-siRNA(Human ASPIRE):exclusion
2728236	hnRNPA2B1-siRNA(Human ASPIRE):exclusion
3761981	hnRNPA2B1-siRNA(Human ASPIRE):exclusion
2581159	hnRNPA2B1-siRNA(Human ASPIRE):exclusion
2389068	hnRNPA2B1-siRNA(Human ASPIRE):exclusion
2556783	hnRNPA2B1-siRNA(Human ASPIRE):exclusion
3342987	hnRNPA2B1-siRNA(Human ASPIRE):exclusion
3517911	hnRNPA2B1-siRNA(Human ASPIRE):exclusion
3894074	hnRNPA2B1-siRNA(Human ASPIRE):exclusion
2952790	hnRNPA2B1-siRNA(Human ASPIRE):exclusion
3048875	hnRNPA2B1-siRNA(Human ASPIRE):exclusion
2358260	hnRNPA2B1-siRNA(Human ASPIRE):exclusion
2550998	hnRNPA2B1-siRNA(Human ASPIRE):exclusion
3638211	hnRNPA2B1-siRNA(Human ASPIRE):exclusion
3556003	hnRNPA2B1-siRNA(Human ASPIRE):exclusion
3153370	hnRNPA2B1-siRNA(Human ASPIRE):exclusion
2520578	hnRNPA2B1-siRNA(Human ASPIRE):exclusion
3304753	hnRNPA2B1-siRNA(Human ASPIRE):exclusion
3344160	hnRNPA2B1-siRNA(Human ASPIRE):exclusion
2780168	hnRNPA2B1-siRNA(Human ASPIRE):exclusion
2407141	hnRNPA2B1-siRNA(Human ASPIRE):exclusion
3498668	hnRNPA2B1-siRNA(Human ASPIRE):exclusion
2381237	hnRNPA2B1-siRNA(Human ASPIRE):exclusion
4005892	hnRNPA2B1-siRNA(Human ASPIRE):exclusion
2876501	hnRNPA1-siRNA(Human ASPIRE):exclusion
2389140	hnRNPA1-siRNA(Human ASPIRE):exclusion
3197816	hnRNPA1-siRNA(Human ASPIRE):exclusion
3382096	hnRNPA1-siRNA(Human ASPIRE):exclusion
3209643	hnRNPA1-siRNA(Human ASPIRE):exclusion
3471788	hnRNPA1-siRNA(Human ASPIRE):exclusion
3471787	hnRNPA1-siRNA(Human ASPIRE):exclusion
3239171	hnRNPA1-siRNA(Human ASPIRE):exclusion
2808779	hnRNPA1-siRNA(Human ASPIRE):exclusion
2818550	hnRNPA1-siRNA(Human ASPIRE):exclusion
2669652	hnRNPA1-siRNA(Human ASPIRE):exclusion
2395913	hnRNPA1-siRNA(Human ASPIRE):exclusion
3636978	hnRNPA1-siRNA(Human ASPIRE):exclusion
3268686	hnRNPA1-siRNA(Human ASPIRE):exclusion
2404295	hnRNPA1-siRNA(Human ASPIRE):exclusion
2356727	hnRNPA1-siRNA(Human ASPIRE):exclusion
3712464	hnRNPA1-siRNA(Human ASPIRE):exclusion
2866312	hnRNPA1-siRNA(Human ASPIRE):exclusion
3307961	hnRNPA1-siRNA(Human ASPIRE):exclusion
3237496	hnRNPA1-siRNA(Human ASPIRE):exclusion
3223502	hnRNPA1-siRNA(Human ASPIRE):exclusion
2695729	hnRNPA1-siRNA(Human ASPIRE):exclusion
2695730	hnRNPA1-siRNA(Human ASPIRE):exclusion
3251046	hnRNPA1-siRNA(Human ASPIRE):exclusion
3452294	hnRNPA1-siRNA(Human ASPIRE):exclusion
3421306	hnRNPA1-siRNA(Human ASPIRE):exclusion
3757528	hnRNPA1-siRNA(Human ASPIRE):exclusion
3701394	hnRNPA1-siRNA(Human ASPIRE):exclusion
3547734	hnRNPA1-siRNA(Human ASPIRE):exclusion
3004672	hnRNPA1-siRNA(Human ASPIRE):exclusion
3004677	hnRNPA1-siRNA(Human ASPIRE):exclusion
2915280	hnRNPA1-siRNA(Human ASPIRE):exclusion
3704324	hnRNPA1-siRNA(Human ASPIRE):exclusion
3966954	hnRNPA1-siRNA(Human ASPIRE):exclusion
2699652	hnRNPA1-siRNA(Human ASPIRE):exclusion
3770736	hnRNPA1-siRNA(Human ASPIRE):exclusion
2977680	hnRNPA1-siRNA(Human ASPIRE):exclusion
3290977	hnRNPA1-siRNA(Human ASPIRE):exclusion
2597621	hnRNPA1-siRNA(Human ASPIRE):exclusion
3820704	hnRNPA1-siRNA(Human ASPIRE):exclusion
3173919	hnRNPA1-siRNA(Human ASPIRE):exclusion
3173916	hnRNPA1-siRNA(Human ASPIRE):exclusion
3644944	hnRNPA1-siRNA(Human ASPIRE):exclusion
2341678	hnRNPA1-siRNA(Human ASPIRE):exclusion
3489986	hnRNPA1-siRNA(Human ASPIRE):exclusion
3896389	hnRNPA1-siRNA(Human ASPIRE):exclusion
3081629	hnRNPA1-siRNA(Human ASPIRE):exclusion
3669800	hnRNPA1-siRNA(Human ASPIRE):exclusion
3788842	hnRNPA1-siRNA(Human ASPIRE):exclusion
3348751	hnRNPA1-siRNA(Human ASPIRE):exclusion
3625775	hnRNPA1-siRNA(Human ASPIRE):exclusion
2420286	hnRNPA1-siRNA(Human ASPIRE):exclusion
3301402	hnRNPA1-siRNA(Human ASPIRE):exclusion
2740236	hnRNPA1-siRNA(Human ASPIRE):exclusion
3096983	hnRNPA1-siRNA(Human ASPIRE):exclusion
2698596	hnRNPA1-siRNA(Human ASPIRE):exclusion
2348714	hnRNPA1-siRNA(Human ASPIRE):exclusion
3669724	hnRNPA1-siRNA(Human ASPIRE):exclusion
2780198	hnRNPA1-siRNA(Human ASPIRE):exclusion
2389175	hnRNPA1-siRNA(Human ASPIRE):exclusion
3579583	hnRNPA1-siRNA(Human ASPIRE):exclusion
3408982	hnRNPA1-siRNA(Human ASPIRE):exclusion
3602028	hnRNPA1-siRNA(Human ASPIRE):exclusion
3682144	hnRNPA1-siRNA(Human ASPIRE):exclusion
2523428	hnRNPA1-siRNA(Human ASPIRE):exclusion
3787209	hnRNPA1-siRNA(Human ASPIRE):exclusion
3787204	hnRNPA1-siRNA(Human ASPIRE):exclusion
3382103	hnRNPA1-siRNA(Human ASPIRE):exclusion
2974041	hnRNPA1-siRNA(Human ASPIRE):exclusion
2734024	hnRNPA1-siRNA(Human ASPIRE):exclusion
3866638	hnRNPA1-siRNA(Human ASPIRE):exclusion
2645294	hnRNPA1-siRNA(Human ASPIRE):exclusion
2645297	hnRNPA1-siRNA(Human ASPIRE):exclusion
2587832	hnRNPA1-siRNA(Human ASPIRE):exclusion
2587830	hnRNPA1-siRNA(Human ASPIRE):exclusion
2663403	hnRNPA1-siRNA(Human ASPIRE):exclusion
3922820	hnRNPA1-siRNA(Human ASPIRE):exclusion
3526553	hnRNPA1-siRNA(Human ASPIRE):exclusion
2986853	hnRNPA1-siRNA(Human ASPIRE):exclusion
2986851	hnRNPA1-siRNA(Human ASPIRE):exclusion
2962895	hnRNPA1-siRNA(Human ASPIRE):exclusion
2962897	hnRNPA1-siRNA(Human ASPIRE):exclusion
3754724	hnRNPA1-siRNA(Human ASPIRE):exclusion
2688908	hnRNPA1-siRNA(Human ASPIRE):exclusion
3486218	hnRNPA1-siRNA(Human ASPIRE):exclusion
2884686	hnRNPA1-siRNA(Human ASPIRE):exclusion
3486214	hnRNPA1-siRNA(Human ASPIRE):exclusion
2542683	hnRNPA1-siRNA(Human ASPIRE):exclusion
3717095	hnRNPA1-siRNA(Human ASPIRE):exclusion
3606393	hnRNPA1-siRNA(Human ASPIRE):exclusion
2867490	hnRNPA1-siRNA(Human ASPIRE):exclusion
3205204	hnRNPA1-siRNA(Human ASPIRE):exclusion
2858657	hnRNPA1-siRNA(Human ASPIRE):exclusion
3962684	hnRNPA1-siRNA(Human ASPIRE):exclusion
3651172	hnRNPA1-siRNA(Human ASPIRE):exclusion
2532524	hnRNPA1-siRNA(Human ASPIRE):exclusion
3431653	hnRNPA1-siRNA(Human ASPIRE):exclusion
3393277	hnRNPA1-siRNA(Human ASPIRE):exclusion
4014034	hnRNPA1-siRNA(Human ASPIRE):exclusion
3175988	hnRNPA1-siRNA(Human ASPIRE):exclusion
4022146	hnRNPA1-siRNA(Human ASPIRE):exclusion
3669710	hnRNPA1-siRNA(Human ASPIRE):exclusion
3428135	hnRNPA1-siRNA(Human ASPIRE):exclusion
3026977	hnRNPA1-siRNA(Human ASPIRE):exclusion
3802439	hnRNPA1-siRNA(Human ASPIRE):exclusion
3020584	hnRNPA1-siRNA(Human ASPIRE):exclusion
3599843	hnRNPA1-siRNA(Human ASPIRE):exclusion
2596419	hnRNPA1-siRNA(Human ASPIRE):exclusion
3600216	hnRNPA1-siRNA(Human ASPIRE):exclusion
3517293	hnRNPA1-siRNA(Human ASPIRE):exclusion
2570278	hnRNPA1-siRNA(Human ASPIRE):exclusion
3621299	hnRNPA1-siRNA(Human ASPIRE):exclusion
3635164	hnRNPA1-siRNA(Human ASPIRE):exclusion
3657336	hnRNPA1-siRNA(Human ASPIRE):exclusion
3061835	hnRNPA1-siRNA(Human ASPIRE):exclusion
3553750	hnRNPA1-siRNA(Human ASPIRE):exclusion
2551698	hnRNPA1-siRNA(Human ASPIRE):exclusion
2476123	hnRNPA1-siRNA(Human ASPIRE):exclusion
2738148	hnRNPA1-siRNA(Human ASPIRE):exclusion
3452199	hnRNPA1-siRNA(Human ASPIRE):exclusion
3266156	hnRNPA1-siRNA(Human ASPIRE):exclusion
3351844	hnRNPA1-siRNA(Human ASPIRE):exclusion
3266158	hnRNPA1-siRNA(Human ASPIRE):exclusion
2370966	hnRNPA1-siRNA(Human ASPIRE):exclusion
2517626	hnRNPA1-siRNA(Human ASPIRE):exclusion
2963757	hnRNPA1-siRNA(Human ASPIRE):exclusion
2908332	hnRNPA1-siRNA(Human ASPIRE):exclusion
3358573	hnRNPA1-siRNA(Human ASPIRE):exclusion
2975477	hnRNPA1-siRNA(Human ASPIRE):exclusion
2420292	hnRNPA1-siRNA(Human ASPIRE):exclusion
2420291	hnRNPA1-siRNA(Human ASPIRE):exclusion
3474947	hnRNPA1-siRNA(Human ASPIRE):exclusion
3189588	hnRNPA1-siRNA(Human ASPIRE):exclusion
3228360	hnRNPA1-siRNA(Human ASPIRE):exclusion
3048177	hnRNPA1-siRNA(Human ASPIRE):exclusion
2843310	hnRNPA1-siRNA(Human ASPIRE):exclusion
3651618	hnRNPA1-siRNA(Human ASPIRE):exclusion
2422539	hnRNPA1-siRNA(Human ASPIRE):exclusion
2806545	hnRNPA1-siRNA(Human ASPIRE):exclusion
3067542	hnRNPA1-siRNA(Human ASPIRE):exclusion
2327724	hnRNPA1-siRNA(Human ASPIRE):exclusion
2895707	hnRNPA1-siRNA(Human ASPIRE):exclusion
3020540	hnRNPA1-siRNA(Human ASPIRE):exclusion
2329682	hnRNPA1-siRNA(Human ASPIRE):exclusion
3666970	hnRNPA1-siRNA(Human ASPIRE):exclusion
2871939	hnRNPA1-siRNA(Human ASPIRE):exclusion
2523439	hnRNPA1-siRNA(Human ASPIRE):exclusion
3458487	hnRNPA1-siRNA(Human ASPIRE):exclusion
3025581	hnRNPA1-siRNA(Human ASPIRE):exclusion
3212777	hnRNPA1-siRNA(Human ASPIRE):exclusion
3351814	hnRNPA1-siRNA(Human ASPIRE):exclusion
3209748	hnRNPA1-siRNA(Human ASPIRE):exclusion
2999718	hnRNPA1-siRNA(Human ASPIRE):exclusion
2797180	hnRNPA1-siRNA(Human ASPIRE):exclusion
2999717	hnRNPA1-siRNA(Human ASPIRE):exclusion
3279458	hnRNPA1-siRNA(Human ASPIRE):exclusion
4002772	hnRNPA1-siRNA(Human ASPIRE):exclusion
3922935	hnRNPA1-siRNA(Human ASPIRE):exclusion
3048875	hnRNPA1-siRNA(Human ASPIRE):exclusion
2625361	hnRNPA1-siRNA(Human ASPIRE):exclusion
3144409	hnRNPA1-siRNA(Human ASPIRE):exclusion
2343976	hnRNPA1-siRNA(Human ASPIRE):exclusion
2912807	hnRNPA1-siRNA(Human ASPIRE):exclusion
3174260	hnRNPA1-siRNA(Human ASPIRE):exclusion
2333516	hnRNPA1-siRNA(Human ASPIRE):exclusion
2696810	hnRNPA1-siRNA(Human ASPIRE):exclusion
3237100	hnRNPA1-siRNA(Human ASPIRE):exclusion
2333513	hnRNPA1-siRNA(Human ASPIRE):exclusion
3287009	hnRNPA1-siRNA(Human ASPIRE):exclusion
3552766	hnRNPA1-siRNA(Human ASPIRE):exclusion
4001374	hnRNPA1-siRNA(Human ASPIRE):exclusion
4019583	hnRNPA1-siRNA(Human ASPIRE):exclusion
2875215	hnRNPA1-siRNA(Human ASPIRE):exclusion
2611154	hnRNPA1-siRNA(Human ASPIRE):exclusion
2982040	hnRNPA1-siRNA(Human ASPIRE):exclusion
4021711	hnRNPA1-siRNA(Human ASPIRE):exclusion
2438028	hnRNPA1-siRNA(Human ASPIRE):exclusion
3800866	hnRNPA1-siRNA(Human ASPIRE):exclusion
3906097	hnRNPA1-siRNA(Human ASPIRE):exclusion
2343241	hnRNPA1-siRNA(Human ASPIRE):exclusion
3070192	hnRNPA1-siRNA(Human ASPIRE):exclusion
3021135	hnRNPA1-siRNA(Human ASPIRE):exclusion
3732851	hnRNPA1-siRNA(Human ASPIRE):exclusion
3732855	hnRNPA1-siRNA(Human ASPIRE):exclusion
3398262	hnRNPA1-siRNA(Human ASPIRE):exclusion
2553798	hnRNPA1-siRNA(Human ASPIRE):exclusion
2719562	hnRNPA1-siRNA(Human ASPIRE):exclusion
2423062	hnRNPA1-siRNA(Human ASPIRE):exclusion
2327725	hnRNPA1-siRNA(Human ASPIRE):exclusion
3246834	hnRNPA1-siRNA(Human ASPIRE):exclusion
2475437	hnRNPA1-siRNA(Human ASPIRE):exclusion
2963054	hnRNPA1-siRNA(Human ASPIRE):exclusion
2356745	hnRNPA1-siRNA(Human ASPIRE):exclusion
3855420	hnRNPA1-siRNA(Human ASPIRE):exclusion
3316894	hnRNPA1-siRNA(Human ASPIRE):exclusion
2344470	hnRNPA1-siRNA(Human ASPIRE):exclusion
2892465	hnRNPA1-siRNA(Human ASPIRE):exclusion
2973194	hnRNPA1-siRNA(Human ASPIRE):exclusion
3751344	hnRNPA1-siRNA(Human ASPIRE):exclusion
3991823	hnRNPA1-siRNA(Human ASPIRE):exclusion
3362138	hnRNPA1-siRNA(Human ASPIRE):exclusion
3012467	hnRNPA1-siRNA(Human ASPIRE):exclusion
3526407	hnRNPA1-siRNA(Human ASPIRE):exclusion
2327438	hnRNPA1-siRNA(Human ASPIRE):exclusion
3972952	hnRNPA1-siRNA(Human ASPIRE):exclusion
3066375	hnRNPA1-siRNA(Human ASPIRE):exclusion
3592874	hnRNPA1-siRNA(Human ASPIRE):exclusion
3412380	hnRNPA1-siRNA(Human ASPIRE):exclusion
3553748	hnRNPA1-siRNA(Human ASPIRE):exclusion
3374419	hnRNPA1-siRNA(Human ASPIRE):exclusion
3019807	hnRNPA1-siRNA(Human ASPIRE):exclusion
3324727	hnRNPA1-siRNA(Human ASPIRE):exclusion
3624576	hnRNPA1-siRNA(Human ASPIRE):exclusion
3732807	hnRNPA1-siRNA(Human ASPIRE):exclusion
3062614	hnRNPA1-siRNA(Human ASPIRE):exclusion
3706711	hnRNPA1-siRNA(Human ASPIRE):exclusion
3096979	hnRNPA1-siRNA(Human ASPIRE):exclusion
2556025	hnRNPA1-siRNA(Human ASPIRE):exclusion
3427916	hnRNPA1-siRNA(Human ASPIRE):exclusion
2698602	hnRNPA1-siRNA(Human ASPIRE):exclusion
3722388	hnRNPA1-siRNA(Human ASPIRE):exclusion
3908159	hnRNPA1-siRNA(Human ASPIRE):exclusion
3160057	hnRNPA1-siRNA(Human ASPIRE):exclusion
3800851	hnRNPA1-siRNA(Human ASPIRE):exclusion
2432679	hnRNPA1-siRNA(Human ASPIRE):exclusion
3641614	hnRNPA1-siRNA(Human ASPIRE):exclusion
3217131	hnRNPA1-siRNA(Human ASPIRE):exclusion
4027081	hnRNPA1-siRNA(Human ASPIRE):exclusion
2732409	hnRNPA1-siRNA(Human ASPIRE):exclusion
3771366	hnRNPA1-siRNA(Human ASPIRE):exclusion
3337636	hnRNPA1-siRNA(Human ASPIRE):exclusion
2676295	hnRNPA1-siRNA(Human ASPIRE):exclusion
2665581	hnRNPA1-siRNA(Human ASPIRE):exclusion
3212769	hnRNPA1-siRNA(Human ASPIRE):exclusion
3675218	hnRNPA1-siRNA(Human ASPIRE):exclusion
3537827	hnRNPA1-siRNA(Human ASPIRE):exclusion
3537824	hnRNPA1-siRNA(Human ASPIRE):exclusion
3458490	hnRNPA1-siRNA(Human ASPIRE):exclusion
3354739	hnRNPA1-siRNA(Human ASPIRE):exclusion
3734001	hnRNPA1-siRNA(Human ASPIRE):exclusion
2923948	hnRNPA1-siRNA(Human ASPIRE):exclusion
2456817	hnRNPA1-siRNA(Human ASPIRE):exclusion
3890159	hnRNPA1-siRNA(Human ASPIRE):exclusion
3623356	hnRNPA1-siRNA(Human ASPIRE):exclusion
3674101	hnRNPA1-siRNA(Human ASPIRE):exclusion
2449424	hnRNPA1-siRNA(Human ASPIRE):exclusion
3652288	hnRNPA1-siRNA(Human ASPIRE):exclusion
3712875	hnRNPA1-siRNA(Human ASPIRE):exclusion
2974038	hnRNPA1-siRNA(Human ASPIRE):exclusion
4002111	hnRNPA1-siRNA(Human ASPIRE):exclusion
3286013	hnRNPA1-siRNA(Human ASPIRE):exclusion
2517570	hnRNPA1-siRNA(Human ASPIRE):exclusion
3579577	hnRNPA1-siRNA(Human ASPIRE):exclusion
2736879	hnRNPA1-siRNA(Human ASPIRE):exclusion
3348755	hnRNPA1-siRNA(Human ASPIRE):exclusion
3294269	hnRNPA1-siRNA(Human ASPIRE):exclusion
3572270	hnRNPA1-siRNA(Human ASPIRE):exclusion
2647804	hnRNPA1-siRNA(Human ASPIRE):exclusion
3251043	hnRNPA1-siRNA(Human ASPIRE):exclusion
3189648	hnRNPA1-siRNA(Human ASPIRE):exclusion
2583052	hnRNPA1-siRNA(Human ASPIRE):exclusion
3226406	hnRNPA1-siRNA(Human ASPIRE):exclusion
2728236	hnRNPA1-siRNA(Human ASPIRE):exclusion
2873824	hnRNPA1-siRNA(Human ASPIRE):exclusion
2334057	hnRNPA1-siRNA(Human ASPIRE):exclusion
3519179	hnRNPA1-siRNA(Human ASPIRE):exclusion
2752246	hnRNPA1-siRNA(Human ASPIRE):exclusion
2379352	hnRNPA1-siRNA(Human ASPIRE):exclusion
3642399	hnRNPA1-siRNA(Human ASPIRE):exclusion
3965864	hnRNPA1-siRNA(Human ASPIRE):exclusion
[truncated: 2,498 more rows]
