# Supplementary material for: Long Non-Coding RNA and Alternative Splicing Modulations in Parkinson's Leukocytes Identified by RNA Sequencing
Source: PLoS Comput Biol. 2014 Mar 20;10(3):e1003517. doi: 10.1371/journal.pcbi.1003517 (PMC3961179; doi:10.1371/journal.pcbi.1003517)
Supplement: Table S8 — Various types of splicing events in PD leukocytes pre- and post-DBS detected by RNA-Seq analysis. (XLSX) [file pcbi.1003517.s014.xlsx]

## Sheet: Table S9
Table S8
The types of alternative splicing events that were detected in PD patients leuckoytes, pre-DBS compared to HC, post-DBS on stimulation compared to pre-DBS and post-DBS off stim comapred to on stim through Splicing-Index (SI) exon level analysis
PD vs HC	exp	obs	exp	power	p_value_chi_dist_per_state					PROPORTIONS (observed)				EXPECTED				CHI^2			Pval			Frequency							Frequency							Frequency
'alt-3'''	67.6682	68	0.0311979	0.00162731	0.967822		num	type	type specification	population	PDHC	PDPDON	ONOFF	p(POP)	PDHC	PDPDON	ONOFF	PDHC	PDPDON	ONOFF	PDHC	PDPDON	ONOFF	PDHC	PDPDON	ONOFF	POPULATION				PD vs. HC	PD vs. Post_ON	Post_On vs. Post_Off	Global Population				PD vs. HC	PD vs. Post_ON	Post_On vs. Post_Off	Global Gene Population
'alt-5'''	46.7575	103	0.0215572	67.6516	1.95097e-16		1	alt-3'	Alternate 3' Intron End	22345	68	47	42	0.0311614	67.7449	51.541	34.0283	0.000960695	0.400076	1.86753	0.975273	0.52705	0.171758	0.0312787	0.028416	0.0384615	0.0311614			AT/AC Intron Ends	0	0	0	6.13606e-05			Intron Retention	0.000949668	0	0	0.00435532						AT/AC Intron Ends
'alt-C-term'	30.5529	66	0.0140862	41.1254	1.42771e-10		2	alt-5'	Alternate 5' Intron End	15440	103	76	39	0.021532	46.8105	35.6139	23.5129	67.4476	45.7978	10.2008	2.16361e-16	1.31111e-11	0.00140383	0.0473781	0.0459492	0.0357143	0.021532			Last Transcript Exon	0.00413983	0.00302297	0.0018315	0.000808844			Strange Intron Ends (not GT/AG)	0.00379867	0.00126743	0.000948767	0.000927206						Last Transcript Exon
'alt-N-term'	34.5563	82	0.0159319	65.1371	6.98629e-16		3	alt-C-term	Alternate C-terminal	10089	66	62	31	0.0140697	30.5875	23.2713	15.3641	40.9985	64.4534	15.9125	1.52343e-10	9.8841e-16	6.63399e-05	0.0303588	0.0374849	0.0283883	0.0140697			Strange Intron Ends (not GT/AG)	0.00367985	0.00120919	0.000915751	0.000912041			Last Transcript Exon	0.0042735	0.00316857	0.00189753	0.000822293						Strange Intron Ends (not GT/AG)
'altFinish'	1.75643	9	0.00080979	29.8726	4.61392e-08		4	alt-N-term	Alternate N-terminal	11411	82	80	45	0.0159133	34.5955	26.3206	17.3773	64.9559	109.476	43.9085	7.65915e-16	1.27633e-25	3.44094e-11	0.0377185	0.0483676	0.0412088	0.0159133			Mutually Exclusive Exons	0.0206992	0.0151149	0.014652	0.00834364			AT/AC Intron Ends	0	0	0	6.23808e-05						Mutually Exclusive Exons
'altPromoter'	51.6785	76	0.023826	11.4464	0.000716329		5	altFinish	Last Transcript Exon	580	9	5	2	0.000808844	1.75843	1.33783	0.883257	29.8223	10.0248	1.41195	4.73504e-08	0.00154443	0.234733	0.00413983	0.00302297	0.0018315	0.000808844			Exon Region Exclusion	0.00919963	0.0108827	0.00549451	0.0105638													Exon Region Exclusion
'alternative_polyA'	54.6827	36	0.025211	6.38304	0.0115216		6	altPromoter	Alternate Promoter	17065	76	81	39	0.0237981	51.7371	39.3621	25.9876	11.3784	44.0452	6.51556	0.00074303	3.20875e-11	0.0106935	0.0349586	0.0489722	0.0357143	0.0237981			Bleeding (Overlapping) Exon	0.0179393	0.0163241	0.0137363	0.0120713													Bleeding (Overlapping) Exon
'atacIntron'	0.133247	0	6.14324e-05	0.133247	0.715089		7	alternative_polyA	Alternative Poly-A Site	18057	36	36	17	0.0251815	54.7447	41.6503	27.4982	6.4182	0.766513	4.008	0.0112956	0.381298	0.0452848	0.0165593	0.0217654	0.0155678	0.0251815			Alternate C-terminal	0.0303588	0.0374849	0.0283883	0.0140697													Alternate C-terminal
'bleedingExon'	26.2133	39	0.0120854	6.23731	0.0125086		8	AT_AC_Intron	AT/AC Intron Ends	44	0	0	0	6.13606e-05	0.133398	0.10149	0.0670057	0.133398	0.10149	0.0670057	0.714935	0.750048	0.795747	0	0	0	6.13606e-05			Alternate N-terminal	0.0377185	0.0483676	0.0412088	0.0159133													Alternate N-terminal
'cassetteExon'	722.758	232	0.0120854	333.228	1.90425e-74		9	bleedingExon	Bleeding (Overlapping) Exon	8656	39	27	15	0.0120713	26.243	19.9659	13.1819	6.20132	2.47813	0.250773	0.0127655	0.115439	0.616531	0.0179393	0.0163241	0.0137363	0.0120713			Alternate 5' Intron End	0.0473781	0.0459492	0.0357143	0.021532													Alternate 5' Intron End
'exon-region-exclusion'	22.9396	20	0.0105761	0.376706	0.539371		10	cassette-exon	Cassette Exons	238665	653	430	288	0.332832	723.577	550.504	363.453	6.88406	26.3782	15.664	0.00869679	2.80687e-07	7.56506e-05	0.300368	0.259976	0.263736	0.332832			Alternate Promoter	0.0349586	0.0489722	0.0357143	0.0237981													Alternate Promoter
'intron-retention'	9.30305	2	0.0042891	5.73301	0.0166489		11	exon-region-exclusion	Exon Region Exclusion	7575	20	18	6	0.0105638	22.9657	17.4725	11.5356	0.382968	0.0159261	2.65641	0.536019	0.899575	0.103133	0.00919963	0.0108827	0.00549451	0.0105638			Intron Retention	0.0349586	0.0489722	0.0357143	0.0238595													Intron Retention
'mutually-exclusive-exon'	18.1185	45	0.0083534	39.8826	2.69702e-10		12	Intron Retention	Intron Retention	17109	76	81	39	0.0238595	51.8705	39.4636	26.0546	11.2247	43.7181	6.43205	0.000807163	3.79257e-11	0.0112079	0.0349586	0.0489722	0.0357143	0.0238595			Alternative Poly-A Site	0.0165593	0.0217654	0.0155678	0.0251815													Alternative Poly-A Site
'retainedIntron'	6.99243	6	0.0032238	0.140854	0.707433		13	mutually-exclusive-exon	Mutually Exclusive Exons	5983	45	25	16	0.00834364	18.1391	13.8004	9.11126	39.7765	9.08898	5.20837	2.84749e-10	0.00257154	0.0224784	0.0206992	0.0151149	0.014652	0.00834364			Alternate 3' Intron End	0.0312787	0.028416	0.0384615	0.0311614													Alternate 3' Intron End
'strangeSplice'	1.98053	8	0.000913108	18.2951	1.89194e-05		14	strangeSplice	Strange Intron Ends (not GT/AG)	654	8	2	1	0.000912041	1.98278	1.50852	0.995949	18.2607	0.160129	1.64789e-05	1.92637e-05	0.689038	0.996761	0.00367985	0.00120919	0.000915751	0.000912041			Cassette Exons	0.300368	0.259976	0.263736	0.332832													Cassette Exons
'unannotated'	1039.93	893	0.479452	20.7596	5.20693e-06		15	unannotated	Unannotated event	343400	893	684	512	0.478891	1041.11	792.086	522.949	21.0703	14.7492	0.229251	4.42744e-06	0.000122801	0.63208	0.410764	0.413543	0.468864	0.478891			Unannotated	0.410764	0.413543	0.468864	0.478891													Unannotated event
total_num	2136.02	1685		646.404
					p-value_all_states_pd_hc_vs_population	1.3525e-142			Sum	717073	2174	1654	1092					324.956	371.654	114.333	7.25077e-61	1.16903e-70	8.04816e-18
Various types of alternative splicing and other events that result in more than a single transcript from the same gene (UCSC)
Alternate Promoter (altPromoter) - Transcription starts at multiple places. The altPromoter extends from 100 bases before to 50 bases after transcription start.
AT_AC_Intron: Intron Ends that have AT/AC (atacIntron) - An intron with AT/AC ends rather than the usual GT/AG. These are associated with the minor spliceosome…
strangeSplice: Strange Intron Ends (strangeSplice) - An intron with ends that are not GT/AG
Cassette Exon (cassetteExon) - Exon is present in some transcripts but not others. These are found by looking for exons that overlap an intron in the same transcript.
Retained Intron (retainedIntron) - Introns are spliced out in some transcripts but not others. In some cases, particularly when the intron is near the 3' end, this can reflect an incompletely processed transcript rather than a true alt-splicing event.
Overlapping Exon (bleedingExon) - Initial or terminal exons overlap in an intron in another transcript. These often are associated with incompletely processed transcripts.
Alternate 3' End (altThreePrime) - Variations on the 3' end of an intron.
Alternate 5' End (altFivePrime) - Variations on the 5' end of an intron.
Intron Ends have AT/AC (atacIntron) - An intron with AT/AC ends rather than the usual GT/AG. These are associated with the minor spliceosome.
Strange Intron Ends (strangeSplice) - An intron with ends that are not GT/AG, GC/AG, or AT/AC. These are usually artifacts of some sort due to sequencing error or polymorphism.
AltFinish - The ending exon
[truncated: 4 more columns]
