# Supplementary material for: Long Non-Coding RNA and Alternative Splicing Modulations in Parkinson's Leukocytes Identified by RNA Sequencing
Source: PLoS Comput Biol. 2014 Mar 20;10(3):e1003517. doi: 10.1371/journal.pcbi.1003517 (PMC3961179; doi:10.1371/journal.pcbi.1003517)
Supplement: Table S9 — Netherlands Brain Bank (NBB) PD brain samples clinical details. (XLSX) [file pcbi.1003517.s015.xlsx]

## Sheet: S8_Brain_NBB_clinical_details
Table S8
Number	Gender	Age (years)	Diagnosis	BRAKK	pmd	pH	Brain Weight (gr)
1	F	59	Non-demented Control	1	06:20:00	6.67	1156
2	F	72	Non-demented Control	1	06:45:00	6.52	1296
3	F	41	Non-demented Control	0	13:30:00	N/A	1263
4	M	82	Non-demented Control	1	07:40:00	6.07	1373
5	M	88	Non-demented Control	1	07:25:00	6.5	1228
6	M	82	Parkinson's Disease	3	07:05:00	7.64	1017
7	M	80	Parkinson's Disease	1	04:55:00	6.8	1242
8	M	65	Parkinson's Disease	1	06:00:00	6.35	1319
9	M	78	Parkinson's Disease	3	06:20:00	N/A	1337
10	F	81	Parkinson's Disease	1	04:10:00	6.86	1330
